# Supplementary material for: Mutations in THAP1/DYT6 reveal that diverse dystonia genes disrupt similar neuronal pathways and functions
Source: PLoS Genet. 2018 Jan 24;14(1):e1007169. doi: 10.1371/journal.pgen.1007169 (PMC5798844; doi:10.1371/journal.pgen.1007169)
Supplement: S2 Table — (XLSX) [file pgen.1007169.s005.xlsx]

## Sheet: Canonical Pathways
Thap1C54Y/+ Striatum vs WT Striatum
Ingenuity Canonical Pathways	-log(p-value)	Ratio	Molecules
Signaling by Rho Family GTPases	3.27	0.056	CDH4,MAPK12,MAP3K21,GNB4,CDH7,PAK1,CYBB,CDC42EP1,PIK3CB,ARHGEF3,CDH13,FNBP1,MYL12B
RhoGDI Signaling	1.94	0.0503	GNB4,CDH7,PAK1,CDH4,ARHGEF3,CDH13,FNBP1,MYL12B
Histamine Biosynthesis	1.72	1	HDC
Phosphatidylethanolamine Biosynthesis III	1.72	1	PTDSS2
CCR3 Signaling in Eosinophils	1.59	0.0508	GNB4,PAK1,PLA2G4C,PLA2G3,PIK3CB,MAPK12
Gα12/13 Signaling	1.57	0.0504	CDH7,CDH4,PIK3CB,MAPK12,CDH13,MYL12B
MIF Regulation of Innate Immunity	1.54	0.0857	PLA2G4C,PLA2G3,MAPK12
Aryl Hydrocarbon Receptor Signaling	1.44	0.0469	NR2F1,CCNA1,NQO2,NRIP1,GSTK1,AIP
Role of JAK1 and JAK3 in γc Cytokine Signaling	1.43	0.0606	IL15RA,Irs4,PIK3CB,CRLF2
α-tocopherol Degradation	1.42	0.5	CYP4F2
OX40 Signaling Pathway	1.39	0.075	HLA-DMB,TRAF5,MAPK12
Glutathione Redox Reactions I	1.34	0.111	GPX8,GSTK1
Role of Osteoblasts, Osteoclasts and Chondrocytes in Rheumatoid Arthritis	1.31	0.0381	DKK3,BMP2,LEF1,PIK3CB,TRAF5,MAPK12,TNFRSF11A,ALPL
ILK Signaling	1.28	0.0398	MYH14,BMP2,Irs4,LEF1,PIK3CB,MAPK12,FNBP1
Glutamate Degradation II	1.25	0.333	GOT1L1
Aspartate Biosynthesis	1.25	0.333	GOT1L1
CXCR4 Signaling	1.13	0.0392	GNB4,PAK1,PIK3CB,MAPK12,FNBP1,MYL12B
L-cysteine Degradation I	1.13	0.25	GOT1L1
Antioxidant Action of Vitamin C	1.13	0.0482	PLA2G4C,PLA2G3,MAPK12,SLC2A3
Germ Cell-Sertoli Cell Junction Signaling	1.08	0.038	PAK1,PIK3CB,LAMC3,JUP,MAPK12,FNBP1
Complement System	1.06	0.0769	CFD,C1S
Acute Myeloid Leukemia Signaling	1.06	0.0455	CCNA1,LEF1,PIK3CB,JUP
MIF-mediated Glucocorticoid Regulation	1.03	0.0741	PLA2G4C,PLA2G3
RANK Signaling in Osteoclasts	0.976	0.0426	PIK3CB,TRAF5,MAPK12,TNFRSF11A
PAK Signaling	0.964	0.0421	PAK1,PIK3CB,MAPK12,MYL12B
Role of Lipids/Lipid Rafts in the Pathogenesis of Influenza	0.961	0.167	RSAD2
Aspartate Degradation II	0.961	0.167	GOT1L1
Autoimmune Thyroid Disease Signaling	0.952	0.0667	HLA-DMB,TSHR
Role of MAPK Signaling in the Pathogenesis of Influenza	0.939	0.0484	PLA2G4C,PLA2G3,MAPK12
Mouse Embryonic Stem Cell Pluripotency	0.904	0.04	ID1,LEF1,PIK3CB,MAPK12
Agrin Interactions at Neuromuscular Junction	0.894	0.0462	LAMC1,PAK1,MAPK12
ERK/MAPK Signaling	0.874	0.0331	PAK1,ETS2,VRK2,PLA2G4C,PLA2G3,PIK3CB
Thrombin Signaling	0.858	0.0328	GNB4,PIK3CB,ARHGEF3,MAPK12,FNBP1,MYL12B
Superoxide Radicals Degradation	0.844	0.125	SOD2
April Mediated Signaling	0.842	0.0571	TRAF5,MAPK12
Fc Epsilon RI Signaling	0.838	0.0377	PLA2G4C,PLA2G3,PIK3CB,MAPK12
BMP signaling pathway	0.838	0.0435	FST,BMP2,MAPK12
IL-8 Signaling	0.827	0.0321	GNB4,CYBB,PIK3CB,MAPK12,FNBP1,MYL12B
Antiproliferative Role of Somatostatin Receptor 2	0.825	0.0429	GNB4,SSTR2,PIK3CB
Xenobiotic Metabolism Signaling	0.811	0.0303	HS3ST3B1,NQO2,PIK3CB,NRIP1,MAPK12,GSTK1,AIP
HGF Signaling	0.807	0.0367	PAK1,ETS2,PIK3CB,MAPK12
B Cell Activating Factor Signaling	0.804	0.0541	TRAF5,MAPK12
STAT3 Pathway	0.799	0.0417	MAPK12,TNFRSF11A,MAP3K21
CD28 Signaling in T Helper Cells	0.797	0.0364	PAK1,HLA-DMB,PIK3CB,MAPK12
Cdc42 Signaling	0.797	0.0364	PAK1,HLA-DMB,MAPK12,MYL12B
Calcium Transport I	0.797	0.111	ANXA5
Pregnenolone Biosynthesis	0.797	0.111	MICAL2
Tec Kinase Signaling	0.779	0.0329	GNB4,PAK1,PIK3CB,MAPK12,FNBP1
IL-15 Signaling	0.774	0.0405	IL15RA,PIK3CB,MAPK12
CD40 Signaling	0.762	0.04	PIK3CB,TRAF5,MAPK12
Oleate Biosynthesis II (Animals)	0.756	0.1	PTPRT
Histidine Degradation VI	0.756	0.1	MICAL2
Integrin Signaling	0.734	0.03	RAP2B,PAK1,CAV1,PIK3CB,FNBP1,MYL12B
Phospholipase C Signaling	0.727	0.0299	GNB4,PLA2G4C,PLA2G3,ARHGEF3,FNBP1,MYL12B
Granzyme A Signaling	0.718	0.0909	H1F0
Vitamin-C Transport	0.718	0.0909	SLC2A3
Regulation of Actin-based Motility by Rho	0.706	0.0375	PAK1,FNBP1,MYL12B
Role of Oct4 in Mammalian Embryonic Stem Cell Pluripotency	0.703	0.0465	NR2F1,ETS2
VEGF Family Ligand-Receptor Interactions	0.695	0.037	PLA2G4C,PLA2G3,PIK3CB
Endothelin-1 Signaling	0.688	0.0305	EDNRB,PLA2G4C,PLA2G3,PIK3CB,MAPK12
PEDF Signaling	0.685	0.0366	SOD2,PIK3CB,MAPK12
Phenylalanine Degradation IV (Mammalian, via Side Chain)	0.685	0.0833	GOT1L1
Phospholipases	0.673	0.0444	PLA2G4C,PLA2G3
LPS-stimulated MAPK Signaling	0.664	0.0357	PAK1,PIK3CB,MAPK12
G Beta Gamma Signaling	0.664	0.0357	GNB4,PAK1,CAV1
PPAR Signaling	0.664	0.0357	NR2F1,NRIP1,AIP
Activation of IRF by Cytosolic Pattern Recognition Receptors	0.645	0.0426	IRF9,MAPK12
CD27 Signaling in Lymphocytes	0.645	0.0426	TRAF5,MAPK12
Reelin Signaling in Neurons	0.645	0.0349	PIK3CB,ARHGEF3,MAPK12
RAR Activation	0.639	0.0292	NR2F1,BMP2,PIK3CB,NRIP1,MAPK12
DNA Double-Strand Break Repair by Homologous Recombination	0.626	0.0714	RAD51
Ubiquinol-10 Biosynthesis (Eukaryotic)	0.626	0.0714	MICAL2
Docosahexaenoic Acid (DHA) Signaling	0.619	0.0408	PIK3CB,BCL2A1
Cancer Drug Resistance By Drug Efflux	0.619	0.0408	mir-154,PIK3CB
Semaphorin Signaling in Neurons	0.606	0.04	PAK1,FNBP1
Cardiomyocyte Differentiation via BMP Receptors	0.6	0.0667	BMP2
FcγRIIB Signaling in B Lymphocytes	0.594	0.0392	PIK3CB,MAPK12
Cholecystokinin/Gastrin-mediated Signaling	0.59	0.0326	MAPK12,CCKBR,FNBP1
ErbB Signaling	0.581	0.0323	PAK1,PIK3CB,MAPK12
Parkinson's Signaling	0.576	0.0625	MAPK12
Eicosanoid Signaling	0.559	0.037	PLA2G4C,PLA2G3
Atherosclerosis Signaling	0.556	0.0312	PLA2G4C,COL2A1,PLA2G3
Acute Phase Response Signaling	0.554	0.0286	SOD2,C1S,PIK3CB,MAPK12
Relaxin Signaling	0.554	0.0286	GNB4,PDE9A,RXFP1,PIK3CB
eNOS Signaling	0.541	0.0282	CCNA1,CAV1,PIK3CB,CHRNA3
Dendritic Cell Maturation	0.528	0.0278	HLA-DMB,COL2A1,PIK3CB,MAPK12
Ephrin A Signaling	0.527	0.0351	PAK1,PIK3CB
p38 MAPK Signaling	0.517	0.0297	PLA2G4C,PLA2G3,MAPK12
B Cell Development	0.513	0.0526	HLA-DMB
HIF1α Signaling	0.502	0.0291	PIK3CB,MAPK12,SLC2A3
Glutathione-mediated Detoxification	0.494	0.05	GSTK1
Paxillin Signaling	0.488	0.0286	PAK1,PIK3CB,MAPK12
CCR5 Signaling in Macrophages	0.478	0.0323	GNB4,MAPK12
UVB-Induced MAPK Signaling	0.478	0.0323	PIK3CB,MAPK12
Retinoate Biosynthesis I	0.477	0.0476	BMP2
Retinol Biosynthesis	0.477	0.0476	PNLIP
Lymphotoxin β Receptor Signaling	0.469	0.0317	PIK3CB,TRAF5
Endometrial Cancer Signaling	0.469	0.0317	LEF1,PIK3CB
Role of IL-17A in Arthritis	0.469	0.0317	PIK3CB,MAPK12
Role of Tissue Factor in Cancer	0.461	0.0275	PAK1,PIK3CB,MAPK12
IL-22 Signaling	0.461	0.0455	MAPK12
Intrinsic Prothrombin Activation Pathway	0.461	0.0455	COL2A1
IL-17A Signaling in Gastric Cells	0.461	0.0455	MAPK12
Basal Cell Carcinoma Signaling	0.46	0.0312	BMP2,LEF1
CDP-diacylglycerol Biosynthesis I	0.445	0.0435	LPGAT1
Molecular Mechanisms of Cancer	0.441	0.0227	RAP2B,PAK1,BMP2,LEF1,PIK3CB,ARHGEF3,MAPK12,FNBP1
RhoA Signaling	0.435	0.0265	RHPN2,CDC42EP1,MYL12B
Glioma Invasiveness Signaling	0.435	0.0299	PIK3CB,FNBP1
EGF Signaling	0.435	0.0299	PIK3CB,MAPK12
Role of JAK family kinases in IL-6-type Cytokine Signaling	0.431	0.0417	MAPK12
Estrogen-mediated S-phase Entry	0.431	0.0417	CCNA1
NF-κB Signaling	0.427	0.0247	BMP2,PIK3CB,TRAF5,TNFRSF11A
Pancreatic Adenocarcinoma Signaling	0.423	0.0261	RAD51,PIK3CB,MAPK12
Rac Signaling	0.423	0.0261	PAK1,CYBB,PIK3CB
Myc Mediated Apoptosis Signaling	0.419	0.029	PIK3CB,MAPK12
IL-17A Signaling in Airway Cells	0.419	0.029	PIK3CB,MAPK12
fMLP Signaling in Neutrophils	0.417	0.0259	GNB4,CYBB,PIK3CB
Renin-Angiotensin Signaling	0.417	0.0259	PAK1,PIK3CB,MAPK12
Type II Diabetes Mellitus Signaling	0.417	0.0259	Irs4,PIK3CB,MAPK12
Phosphatidylglycerol Biosynthesis II (Non-plastidic)	0.417	0.04	LPGAT1
B Cell Receptor Signaling	0.417	0.0244	RAP2B,PIK3CB,MAPK12,BCL2A1
Cardiac Hypertrophy Signaling	0.414	0.0235	GNB4,PIK3CB,MAPK12,FNBP1,MYL12B
Hepatic Fibrosis / Hepatic Stellate Cell Activation	0.412	0.0242	LHX2,EDNRB,MYH14,COL2A1
Ephrin B Signaling	0.404	0.0282	GNB4,PAK1
GM-CSF Signaling	0.404	0.0282	PIK3CB,BCL2A1
Antiproliferative Role of TOB in T Cell Signaling	0.404	0.0385	CCNA1
Gαi Signaling	0.4	0.0252	GNB4,CAV1,OPRL1
Production of Nitric Oxide and Reactive Oxygen Species in Macrophages	0.397	0.0238	CYBB,PIK3CB,MAPK12,FNBP1
ATM Signaling	0.389	0.0274	RAD51,MAPK12
Angiopoietin Signaling	0.382	0.027	PAK1,PIK3CB
GDNF Family Ligand-Receptor Interactions	0.382	0.027	PIK3CB,MAPK12
Triacylglycerol Degradation	0.379	0.0357	PNLIP
HMGB1 Signaling	0.378	0.0244	PIK3CB,MAPK12,FNBP1
Th2 Pathway	0.378	0.0244	HLA-DMB,PIK3CB,CRLF2
IL-17 Signaling	0.369	0.0263	PIK3CB,MAPK12
Graft-versus-Host Disease Signaling	0.368	0.0345	HLA-DMB
Superpathway of Methionine Degradation	0.368	0.0345	GOT1L1
Antigen Presentation Pathway	0.368	0.0345	HLA-DMB
NRF2-mediated Oxidative Stress Response	0.358	0.0226	SOD2,NQO2,PIK3CB,GSTK1
4-1BB Signaling in T Lymphocytes	0.357	0.0333	MAPK12
IL-3 Signaling	0.356	0.0256	PAK1,PIK3CB
Renal Cell Carcinoma Signaling	0.356	0.0256	PAK1,PIK3CB
Macropinocytosis Signaling	0.356	0.0256	PAK1,PIK3CB
Colorectal Cancer Metastasis Signaling	0.351	0.0218	GNB4,LEF1,PIK3CB,MAPK12,FNBP1
IL-4 Signaling	0.349	0.0253	HLA-DMB,PIK3CB
Allograft Rejection Signaling	0.346	0.0323	HLA-DMB
G Protein Signaling Mediated by Tubby	0.346	0.0323	GNB4
Role of JAK2 in Hormone-like Cytokine Signaling	0.346	0.0323	Irs4
Dermatan Sulfate Biosynthesis (Late Stages)	0.346	0.0323	HS3ST3B1
Epithelial Adherens Junction Signaling	0.343	0.0231	MYH14,LEF1,JUP
Protein Kinase A Signaling	0.341	0.021	GNB4,PDE9A,KDELR3,LEF1,H1F0,PTPRT,MYL12B
Human Embryonic Stem Cell Pluripotency	0.338	0.0229	BMP2,LEF1,PIK3CB
FLT3 Signaling in Hematopoietic Progenitor Cells	0.337	0.0247	PIK3CB,MAPK12
JAK/Stat Signaling	0.337	0.0247	PIK3CB,CCKBR
Circadian Rhythm Signaling	0.336	0.0312	ARNTL
Inhibition of Angiogenesis by TSP1	0.336	0.0312	MAPK12
Interferon Signaling	0.336	0.0312	IRF9
Insulin Receptor Signaling	0.334	0.0227	Irs4,PIK3CB,STXBP4
Factors Promoting Cardiogenesis in Vertebrates	0.331	0.0244	BMP2,LEF1
TGF-β Signaling	0.331	0.0244	BMP2,MAPK12
IL-17A Signaling in Fibroblasts	0.327	0.0303	MAPK12
Small Cell Lung Cancer Signaling	0.325	0.0241	PIK3CB,TRAF5
Ovarian Cancer Signaling	0.32	0.0222	RAD51,LEF1,PIK3CB
Chondroitin Sulfate Biosynthesis (Late Stages)	0.317	0.0294	HS3ST3B1
Leukocyte Extravasation Signaling	0.314	0.0213	F11R,CYBB,PIK3CB,MAPK12
FGF Signaling	0.314	0.0235	PIK3CB,MAPK12
tRNA Splicing	0.309	0.0286	PDE9A
IL-1 Signaling	0.303	0.023	GNB4,MAPK12
PDGF Signaling	0.303	0.023	CAV1,PIK3CB
Breast Cancer Regulation by Stathmin1	0.296	0.0207	GNB4,PAK1,PIK3CB,ARHGEF3
Pyrimidine Ribonucleotides Interconversion	0.292	0.027	ANXA1
Axonal Guidance Signaling	0.286	0.0197	GNB4,PAK1,PLXNC1,SLIT1,BMP2,PIK3CB,PLXNB3,MYL12B
Triacylglycerol Biosynthesis	0.284	0.0263	LPGAT1
Prostate Cancer Signaling	0.283	0.022	LEF1,PIK3CB
Role of PKR in Interferon Induction and Antiviral Response	0.276	0.0256	TRAF5
Thyroid Cancer Signaling	0.276	0.0256	LEF1
Pyrimidine Ribonucleotides De Novo Biosynthesis	0.276	0.0256	ANXA1
Type I Diabetes Mellitus Signaling	0.273	0.0215	HLA-DMB,MAPK12
Sumoylation Pathway	0.273	0.0215	MAPK12,FNBP1
Role of p14/p19ARF in Tumor Suppression	0.269	0.025	PIK3CB
Natural Killer Cell Signaling	0.268	0.0213	PAK1,PIK3CB
TR/RXR Activation	0.268	0.0213	PIK3CB,THRSP
UVA-Induced MAPK Signaling	0.268	0.0213	PIK3CB,MAPK12
Glioblastoma Multiforme Signaling	0.264	0.0201	LEF1,PIK3CB,FNBP1
CDK5 Signaling	0.264	0.0211	LAMC1,MAPK12
FAK Signaling	0.264	0.0211	PAK1,PIK3CB
Heparan Sulfate Biosynthesis (Late Stages)	0.262	0.0244	HS3ST3B1
Regulation of eIF4 and p70S6K Signaling	0.26	0.02	PIK3CB,MAPK12,EIF1AX
Virus Entry via Endocytic Pathways	0.259	0.0208	CAV1,PIK3CB
SAPK/JNK Signaling	0.259	0.0208	PIK3CB,MAPK12
Actin Cytoskeleton Signaling	0.257	0.0195	PAK1,MYH14,PIK3CB,MYL12B
Gαq Signaling	0.257	0.0199	GNB4,PIK3CB,FNBP1
Th1 and Th2 Activation Pathway	0.257	0.0199	HLA-DMB,PIK3CB,CRLF2
UVC-Induced MAPK Signaling	0.255	0.0238	MAPK12
VEGF Signaling	0.251	0.0204	PIK3CB,EIF1AX
Phagosome Formation	0.251	0.0204	PIK3CB,FNBP1
IL-9 Signaling	0.248	0.0233	PIK3CB
Nur77 Signaling in T Lymphocytes	0.248	0.0233	HLA-DMB
Chondroitin Sulfate Biosynthesis	0.248	0.0233	HS3ST3B1
Role of NFAT in Regulation of the Immune Response	0.243	0.0194	GNB4,HLA-DMB,PIK3CB
Calcium Signaling	0.243	0.0194	RAP2B,MYH14,CHRNA3
iNOS Signaling	0.242	0.0227	MAPK12
Sertoli Cell-Sertoli Cell Junction Signaling	0.24	0.0192	F11R,JUP,MAPK12
Dermatan Sulfate Biosynthesis	0.236	0.0222	HS3ST3B1
Sperm Motility	0.234	0.0196	PLA2G4C,PLA2G3
Corticotropin Releasing Hormone Signaling	0.23	0.0194	UCN3,MAPK12
Nitric Oxide Signaling in the Cardiovascular System	0.23	0.0194	CAV1,PIK3CB
iCOS-iCOSL Signaling in T Helper Cells	0.226	0.0192	HLA-DMB,PIK3CB
TNFR1 Signaling	0.224	0.0213	PAK1
Amyloid Processing	0.224	0.0213	MAPK12
Heparan Sulfate Biosynthesis	0.213	0.0204	HS3ST3B1
Calcium-induced T Lymphocyte Apoptosis	0.203	0.0196	HLA-DMB

## Sheet: DAVID GO
Thap1C54Y/+ Striatum vs WT Striatum
Term	(neg)log	PValue	Genes	Fold Enrichment	Bonferroni	Benjamini	FDR
GO:0016337~cell-cell adhesion	2.58129	0.0026225	JUP, CDH7, CDH13, PLEK, PIK3CB, CDHR1, CDHR3, LEF1, COL2A1, PCDHGB2, CDH4, CDH23	2.94006	0.973389	0.973389	4.22751
GO:0007156~homophilic cell adhesion	2.38706	0.00410148	CDH7, CDH13, PIK3CB, CDHR1, CDHR3, PCDHGB2, CDH4, CDH23	3.95359	0.996572	0.941451	6.53703
GO:0019932~second-messenger-mediated signaling	2.36675	0.00429785	UCN3, SSTR2, ADORA2B, RXFP1, PIK3CB, TRHR2, RCAN3, TSHR	3.92009	0.997389	0.862304	6.8397
GO:0007188~G-protein signaling, coupled to cAMP nucleotide second messenger	1.83188	0.0147272	UCN3, SSTR2, ADORA2B, RXFP1, TSHR	5.25648	1	0.994038	21.6553
GO:0006885~regulation of pH	1.79891	0.0158889	SLC26A4, EDNRB, ATP4A, SLC9A3	7.46081	1	0.988011	23.161
GO:0007155~cell adhesion	1.75836	0.0174437	HAPLN1, F11R, PLEK, PIK3CB, CDHR1, CDHR3, LEF1, COL2A1, NID2, CDH4, PCDHGB2, JUP, CDH13, CDH7, COL9A1, LAMC3, LAMC1, CDH23	1.85523	1	0.982584	25.1337
GO:0022610~biological adhesion	1.75123	0.0177323	HAPLN1, F11R, PLEK, PIK3CB, CDHR1, CDHR3, LEF1, COL2A1, NID2, CDH4, PCDHGB2, JUP, CDH13, CDH7, COL9A1, LAMC3, LAMC1, CDH23	1.85193	1	0.970687	25.4947
GO:0007187~G-protein signaling, coupled to cyclic nucleotide second messenger	1.70534	0.0197088	UCN3, SSTR2, ADORA2B, RXFP1, TSHR	4.81844	1	0.967814	27.9228
GO:0019933~cAMP-mediated signaling	1.68162	0.0208152	UCN3, SSTR2, ADORA2B, RXFP1, TSHR	4.73945	1	0.960351	29.2493
GO:0006811~ion transport	1.66653	0.0215512	TRPM4, SLC39A14, CAV1, GABRA2, SCN2B, ATP4A, SLC9A3, GLRA3, SLC39A12, KCNK13, KCTD4, KCNIP1, TMEM38B, SLC26A4, CTTNBP2, CYBB, KCNN2, SLC4A1, SLCO3A1, CHRNA3, KCNH5	1.7054	1	0.950647	30.1189
GO:0006644~phospholipid metabolic process	1.64182	0.0228129	SAMD8, SERINC5, LPGAT1, PIK3CB, EPT1, PLA2G4C, PLA2G3, PTDSS2	2.83785	1	0.944824	31.5865
GO:0010876~lipid localization	1.63175	0.0233479	PNLIP, STARD5, CAV1, ATP10B, ANXA1, SLCO2A1, NRIP1	3.1621	1	0.934048	32.2001
GO:0019935~cyclic-nucleotide-mediated signaling	1.57002	0.0269141	UCN3, SSTR2, ADORA2B, RXFP1, TSHR	4.3804	1	0.944883	36.1595
GO:0055067~monovalent inorganic cation homeostasis	1.56349	0.0273217	SLC26A4, EDNRB, ATP4A, SLC9A3	6.08645	1	0.934949	36.5979
GO:0050801~ion homeostasis	1.51327	0.0306709	SLC26A4, TRPM4, EDNRB, SERINC5, CAV1, CCKBR, ATP4A, PIK3CB, SLC9A3, CHRNA3, SOD2	2.17076	1	0.943186	40.095
GO:0019637~organophosphate metabolic process	1.4843	0.0327868	SAMD8, SERINC5, LPGAT1, PIK3CB, EPT1, PLA2G4C, PLA2G3, PTDSS2	2.62824	1	0.943716	42.2101
GO:0055080~cation homeostasis	1.39592	0.0401861	SLC26A4, EDNRB, CAV1, CCKBR, ATP4A, PIK3CB, SLC9A3, SOD2	2.51397	1	0.964276	49.068
GO:0008015~blood circulation	1.36816	0.0428394	CTTNBP2, EDNRB, CAV1, ADORA2B, OXTR, SOD2	3.12547	1	0.965237	51.3352
GO:0003013~circulatory system process	1.36816	0.0428394	CTTNBP2, EDNRB, CAV1, ADORA2B, OXTR, SOD2	3.12547	1	0.965237	51.3352
GO:0014031~mesenchymal cell development	1.3282	0.0469679	EDNRB, BMP2, OVOL2, LEF1	4.92096	1	0.9697	54.6753
GO:0035150~regulation of tube size	1.30553	0.0494844	CTTNBP2, CAV1, ADORA2B, SOD2	4.81844	1	0.969933	56.6043
GO:0050880~regulation of blood vessel size	1.30553	0.0494844	CTTNBP2, CAV1, ADORA2B, SOD2	4.81844	1	0.969933	56.6043
GO:0048762~mesenchymal cell differentiation	1.28345	0.0520655	EDNRB, BMP2, OVOL2, LEF1	4.7201	1	0.97029	58.5025
GO:0003018~vascular process in circulatory system	1.26193	0.0547105	CTTNBP2, CAV1, ADORA2B, SOD2	4.6257	1	0.970749	60.3667
GO:0060485~mesenchyme development	1.26193	0.0547105	EDNRB, BMP2, OVOL2, LEF1	4.6257	1	0.970749	60.3667
GO:0008654~phospholipid biosynthetic process	1.26012	0.054939	SAMD8, SERINC5, LPGAT1, EPT1, PTDSS2	3.48321	1	0.966386	60.5239
GO:0015698~inorganic anion transport	1.26012	0.054939	SLC26A4, CTTNBP2, GABRA2, GLRA3, SLC4A1	3.48321	1	0.966386	60.5239
GO:0048568~embryonic organ development	1.23968	0.0575868	TULP3, OVOL2, TMIE, LEF1, COL2A1, NR4A3, KLF1, IHH, CDH23	2.1593	1	0.967054	62.3044
GO:0006813~potassium ion transport	1.23258	0.0585355	ATP4A, KCNN2, KCNK13, KCTD4, KCNIP1, TMEM38B, KCNH5	2.52968	1	0.964278	62.9238
GO:0048562~embryonic organ morphogenesis	1.22207	0.0599697	TULP3, OVOL2, TMIE, COL2A1, NR4A3, IHH, CDH23	2.51397	1	0.962553	63.842
GO:0030879~mammary gland development	1.21424	0.0610605	CTTNBP2, CAV1, TNFRSF11A, RXFP1, LEF1	3.3617	1	0.960147	64.526
GO:0031334~positive regulation of protein complex assembly	1.19657	0.0635966	CTTNBP2, CAV1, PLEK	7.22766	1	0.96087	66.0696
GO:0030509~BMP signaling pathway	1.19657	0.0635966	BMP2, ID1, FST	7.22766	1	0.96087	66.0696
GO:0006355~regulation of transcription, DNA-dependent	1.18717	0.0649877	FUS, ZFP40, EHF, ZBTB16, ZFP563, ZFP786, MSX3, OVOL2, LHX2, TSIX, CREB3L2, IHH, NR2F1, BMP2, ZFP51, FOXJ1, LEF1, ARNTL, NR4A3, ZFP59, MYPOP, NRIP1, SOD2, IRF9, ZFP287, ZFP120, ZFP658, ID1, ZFP599, ETS2, RFX2, ZFP60, KLF1, KCNH5	1.34193	1	0.959234	66.8893
GO:0006940~regulation of smooth muscle contraction	1.16517	0.0683644	CAV1, ADORA2B, CHRNA3	6.93855	1	0.961603	68.8023
GO:0051495~positive regulation of cytoskeleton organization	1.13522	0.0732459	CTTNBP2, CAV1, PLEK	6.67169	1	0.966246	71.3851
GO:0006820~anion transport	1.1302	0.0740968	SLC26A4, CTTNBP2, GABRA2, GLRA3, SLCO3A1, SLC4A1	2.66867	1	0.963934	71.8142
GO:0051252~regulation of RNA metabolic process	1.11452	0.0768218	FUS, ZFP40, EHF, ZBTB16, ZFP563, ZFP786, MSX3, OVOL2, LHX2, TSIX, CREB3L2, IHH, NR2F1, BMP2, ZFP51, FOXJ1, LEF1, ARNTL, NR4A3, ZFP59, MYPOP, NRIP1, SOD2, IRF9, ZFP287, ZFP120, ZFP658, ID1, ZFP599, ETS2, RFX2, ZFP60, KLF1, KCNH5	1.32119	1	0.964742	73.1481
GO:0042311~vasodilation	1.10659	0.0782358	CTTNBP2, ADORA2B, SOD2	6.42459	1	0.963446	73.8167
GO:0030001~metal ion transport	1.0999	0.0794506	TRPM4, SLC39A14, CAV1, SCN2B, ATP4A, SLC9A3, SLC39A12, KCNK13, KCNIP1, KCTD4, TMEM38B, KCNN2, KCNH5	1.70063	1	0.961858	74.3786
GO:0048558~embryonic gut morphogenesis	1.07987	0.0832022	OVOL2, IHH	23.1285	1	0.964291	76.0431
GO:0045761~regulation of adenylate cyclase activity	1.07313	0.0845025	UCN3, SSTR2, ADORA2B, TSHR	3.85475	1	0.962942	76.596
GO:0006821~chloride transport	1.05652	0.0877967	CTTNBP2, GABRA2, GLRA3, SLC4A1	3.79156	1	0.964548	77.9434
GO:0051339~regulation of lyase activity	1.04027	0.0911444	UCN3, SSTR2, ADORA2B, TSHR	3.7304	1	0.966093	79.2378
GO:0031279~regulation of cyclase activity	1.04027	0.0911444	UCN3, SSTR2, ADORA2B, TSHR	3.7304	1	0.966093	79.2378
GO:0006658~phosphatidylserine metabolic process	1.00438	0.0989962	SERINC5, PTDSS2	19.2738	1	0.972651	81.9994
GO:0048878~chemical homeostasis	1.00035	0.0999193	SLC26A4, TRPM4, EDNRB, SERINC5, CAV1, CCKBR, ATP4A, PIK3CB, SLC9A3, CHRNA3, SOD2	1.74256	1	0.971155	82.3003

## Sheet: IPA Biofunctions
Thap1C54Y/+ Striatum vs WT Striatum
Categories	Diseases or Functions Annotation	p-Value	Predicted Activation State	Activation z-score	Molecules	# Molecules
Nervous System Development and Function, Neurological Disease, Organ Morphology, Organismal Development, Organismal Injury and Abnormalities	lack of barrel cortex	0.00108			LEF1,NR2F1	2
Behavior, Nervous System Development and Function	recognition memory	0.00717			ATXN3,OXTR	2
Organismal Injury and Abnormalities	Organ Degeneration	0.00866		0.216	AGA,CAV1,CYBB,EDNRB,ETS2,FBXO2,IRF9,LAMC1,SOD2	9
Nervous System Development and Function, Neurological Disease, Organ Morphology, Organismal Development, Organismal Injury and Abnormalities	abnormal morphology of cerebrum	0.00872			AGA,CAV1,HDC,LAMC1,LEF1,LHX2,MKKS,NR2F1,SOD2,ST8SIA4	10
Neurological Disease	degeneration of nervous system	0.00873		-0.103	AGA,ARNTL,ATXN3,CAV1,CYBB,EDNRB,ETS2,FBXO2,IRF9,LAMC1,NR4A3,SOD2,TRPM4	13
Neurological Disease	Neurodegeneration	0.00917		-0.103	AGA,ARNTL,ATXN3,CAV1,CYBB,EDNRB,ETS2,FBXO2,IRF9,LAMC1,NR4A3,SOD2,TRPM4	13
Cell-To-Cell Signaling and Interaction	attachment of cells	0.00944			CDH13,LAMC1	2
Neurological Disease, Organismal Injury and Abnormalities	abnormality of cerebrum	0.0117		0.762	AGA,CAV1,CYBB,ETS2,HDC,LAMC1,LEF1,LHX2,MKKS,NR2F1,SOD2,ST8SIA4	12
Embryonic Development, Nervous System Development and Function, Organ Development, Organismal Development, Tissue Development	regionalization of telencephalon	0.012			BMP2,LHX2	2
Cell Signaling, Molecular Transport, Vitamin and Mineral Metabolism	concentration of Ca2+	0.0144			ARNTL,CAV1,EDNRB	3
Tissue Morphology	quantity of epithelial tissue	0.0148			BMP2,CAV1	2
Cell-To-Cell Signaling and Interaction, Nervous System Development and Function	action potential of inner hair cells	0.0191			Kcnn2	1
Lipid Metabolism, Molecular Transport, Small Molecule Biochemistry	concentration of eicosapentenoic acid	0.0191			ARNTL	1
DNA Replication, Recombination, and Repair	condensation of DNA	0.0191			ATXN3	1
Auditory Disease, Developmental Disorder, Neurological Disease	congenital deafness	0.0191			EDNRB	1
Cell Death and Survival, Cellular Compromise, Neurological Disease, Tissue Morphology	degeneration of orexin neurons	0.0191			ATXN3	1
Cell-To-Cell Signaling and Interaction, Cellular Assembly and Organization, Nervous System Development and Function, Tissue Morphology	density of axodendritic synapses	0.0191			FBXO2	1
Cellular Development, Cellular Growth and Proliferation, Embryonic Development, Nervous System Development and Function, Organ Development, Organismal Development, Tissue Development	development of tanycyte	0.0191			LHX2	1
Cellular Development, Embryonic Development, Organismal Development, Tissue Development	differentiation of intermediate progenitor cells	0.0191			LEF1	1
Cell-To-Cell Signaling and Interaction, Cellular Assembly and Organization, Cellular Compromise	disruption of tight junctions	0.0191			ANXA1	1
Cell-To-Cell Signaling and Interaction, Cellular Growth and Proliferation, Nervous System Development and Function	excitation of Purkinje cells	0.0191			Kcnn2	1
Inflammatory Disease, Inflammatory Response, Neurological Disease, Organismal Injury and Abnormalities	inflammation of forebrain	0.0191			IRF9	1
Cell Morphology, Cellular Assembly and Organization, Cellular Development, Cellular Function and Maintenance, Cellular Growth and Proliferation, Nervous System Development and Function, Tissue Development	initiation of formation of dendrites	0.0191			PAK1	1
Cell Morphology, Cellular Movement, Nervous System Development and Function	innervation of thalamocortical axons	0.0191			NR2F1	1
Cardiovascular System Development and Function, Nervous System Development and Function, Organ Development	integrity of blood-brain barrier	0.0191			HDC	1
Nervous System Development and Function, Neurological Disease, Organ Morphology, Organismal Development, Organismal Injury and Abnormalities	lack of mesencephalic tract of the trigeminal nerve	0.0191			LEF1	1
Cellular Movement, Embryonic Development, Nervous System Development and Function	migration of enteric neuroblasts	0.0191			EDNRB	1
Nervous System Development and Function	modulation of septal nucleus	0.0191			UCN3	1
Nervous System Development and Function	modulation of ventromedial nucleus of hypothalamus	0.0191			UCN3	1
Neurological Disease, Organismal Injury and Abnormalities	pharmacologically induced seizure	0.0191			NR2F1	1
Cellular Development, Cellular Growth and Proliferation, Nervous System Development and Function	proliferation of reactive astrocytes	0.0191			EDNRB	1
Amino Acid Metabolism, Molecular Transport, Small Molecule Biochemistry	quantity of branched chain amino acids	0.0191			BCKDK	1
Nervous System Development and Function, Organ Morphology	quantity of layer IV	0.0191			NR2F1	1
Infectious Diseases	replication of West Nile virus strain (3000.0259)	0.0191			RSAD2	1
Cell-To-Cell Signaling and Interaction, Cell-mediated Immune Response, Cellular Movement, Hematological System Development and Function, Immune Cell Trafficking	sequestration of T lymphocytes	0.0191			HDC	1
Cell Morphology, Endocrine System Development and Function, Nervous System Development and Function, Organ Morphology, Organismal Development, Reproductive System Development and Function	size of corticotroph cells	0.0191			ANXA1	1
Hereditary Disorder, Neurological Disease, Organismal Injury and Abnormalities	spinocerebellar ataxia type 3	0.0191			ATXN3	1
Protein Trafficking	storage of protein	0.0191			GUSB	1
Cell Morphology, Organismal Injury and Abnormalities	swelling of hippocampal neurons	0.0191			TRPM4	1
Cellular Assembly and Organization	uptake of exosomes	0.0191			CAV1	1
Nervous System Development and Function, Neurological Disease, Organ Morphology, Organismal Development, Organismal Injury and Abnormalities	abnormal morphology of cerebral cortex	0.0203			CAV1,HDC,LAMC1,LEF1,LHX2,MKKS,NR2F1,SOD2,ST8SIA4	9
Neurological Disease, Organismal Injury and Abnormalities	degeneration of brain	0.0207		0.174	AGA,CAV1,CYBB,ETS2,IRF9,LAMC1,SOD2	7
Neurological Disease, Organismal Injury and Abnormalities	neurodegeneration of cerebral cortex	0.0234		0.762	CAV1,CYBB,ETS2,LAMC1	4
Neurological Disease, Organismal Injury and Abnormalities	abnormality of cerebral cortex	0.0239		0.762	CAV1,CYBB,ETS2,HDC,LAMC1,LEF1,LHX2,MKKS,NR2F1,SOD2,ST8SIA4	11
Nervous System Development and Function, Neurological Disease, Organ Morphology, Organismal Development, Organismal Injury and Abnormalities	abnormal morphology of striatum	0.0247			HDC,MKKS,ST8SIA4	3
Neurological Disease, Organismal Injury and Abnormalities	abnormality of substantia nigra	0.0247			CYBB,HDC	2
Cardiovascular System Development and Function, Hematological System Development and Function	blood pressure	0.0247			F11R,SOD2	2
Cell Death and Survival, Cellular Compromise, Neurological Disease, Tissue Morphology	degeneration of neurons	0.0256		0.256	AGA,ARNTL,ATXN3,CAV1,EDNRB,ETS2,FBXO2,NR4A3,SOD2,TRPM4	10
Cellular Assembly and Organization	organization of organelle	0.0278			ARHGEF28,C1QL3,CDH23,LRRTM2,TSHR	5
DNA Replication, Recombination, and Repair, Developmental Disorder, Hereditary Disorder, Organismal Injury and Abnormalities	Down syndrome	0.0285			ETS2,USP25	2
Neurological Disease, Organismal Injury and Abnormalities	abnormality of striatum	0.0339			HDC,MKKS,SOD2,ST8SIA4	4
Neurological Disease, Organismal Injury and Abnormalities	neurodegeneration of brain	0.034		0.557	AGA,CAV1,CYBB,ETS2,IRF9,LAMC1	6
Cellular Movement	positioning of cells	0.0366			SLIT1,ST8SIA4	2
Cell Morphology, Nervous System Development and Function, Neurological Disease, Tissue Morphology	abnormal morphology of Cajal-Retzius neurons	0.0379			LAMC1	1
Nervous System Development and Function, Neurological Disease	abnormal morphology of motor nucleus of trigeminal nerve	0.0379			SOD2	1
Cell-To-Cell Signaling and Interaction	aggregation of brain cancer cell lines	0.0379			CDH13	1
Cell Cycle, Embryonic Development, Nervous System Development and Function	cell division of neuroblasts	0.0379			LEF1	1
Cell-To-Cell Signaling and Interaction, Cellular Growth and Proliferation, Nervous System Development and Function	excitation of nodose ganglion neurons	0.0379			SLC2A3	1
Behavior	gait	0.0379			ATXN3	1
Developmental Disorder, Hereditary Disorder, Metabolic Disease, Neurological Disease, Organismal Injury and Abnormalities, Psychological Disorders	galactosylceramide beta-galactosidase deficiency	0.0379			CAV1	1
Cell-To-Cell Signaling and Interaction	gap junctional intercellular communication of neuronal progenitor cells	0.0379			CAV1	1
Hematological Disease, Neurological Disease, Organismal Injury and Abnormalities, Respiratory Disease	hypoxia of brain	0.0379			EDNRB	1
Lipid Metabolism, Small Molecule Biochemistry	internalization of lactosylceramide	0.0379			CAV1	1
Embryonic Development, Organismal Development, Tissue Morphology	length of ventricular zone	0.0379			NR2F1	1
Cell-To-Cell Signaling and Interaction, Nervous System Development and Function	long-term potentiation of cortical neurons	0.0379			PAK1	1
Cellular Movement, Nervous System Development and Function	migration of Cajal-Retzius neurons	0.0379			LAMC1	1
Neurological Disease	misrouting of thalamocortical axons	0.0379			ST8SIA4	1
Auditory Disease, Cell Death and Survival, Cellular Compromise, Neurological Disease, Organismal Injury and Abnormalities, Tissue Morphology	neurodegeneration of spiral ganglion cells	0.0379			EDNRB	1
Neurological Disease, Organismal Injury and Abnormalities	neurodegeneration of substantia nigra pars compacta	0.0379			CYBB	1
Cellular Movement, Nervous System Development and Function	positioning of cholinergic neurons	0.0379			SLIT1	1
Cardiovascular System Development and Function, Tissue Morphology	quantity of endothelial cells	0.0379			CAV1	1
Free Radical Scavenging, Molecular Transport	quantity of superoxide	0.0379			SOD2	1
Carbohydrate Metabolism, Cellular Function and Maintenance, Molecular Transport, Small Molecule Biochemistry	transport of D-glucose	0.0379			SLC2A3	1
Nervous System Development and Function, Tissue Morphology	volume of gray matter	0.0379			OXTR	1
Neurological Disease, Organismal Injury and Abnormalities	white matter lesion	0.0379			OPRL1	1
Cellular Movement	migration of neural precursor cells	0.041			FUT10,ST8SIA4	2

## Sheet: List of DEGs (LOG2 Ratio)
Thap1C54Y/+ Striatum vs WT Striatum
symbol	log2 FC	pvalue	padj		TOTAL (n = 431) p ≤ 0.05	UP (n = 166) p ≤ 0.05	DOWN (n = 265) p ≤ 0.05
Oxtr	0.406232	0.000172593	0.999599		Oxtr	Oxtr	Cfd
Cdhr1	0.354831	0.000858587	0.999599		Cdhr1	Cdhr1	Gpr128
Tnfrsf11a	0.351295	0.000239248	0.999599		Tnfrsf11a	Tnfrsf11a	Slc26a4
Cdh7	0.296244	0.0029847	0.999599		Cdh7	Cdh7	Snord23
Chrna3	0.293489	0.00495777	0.999599		Chrna3	Chrna3	1700047M11Rik
Cdh4	0.292996	0.00689881	0.999599		Cdh4	Cdh4	Tsix
Kcnk13	0.280596	0.00888468	0.999599		Kcnk13	Kcnk13	Ihh
Hs3st3b1	0.27687	0.00506031	0.999599		Hs3st3b1	Hs3st3b1	Psg29
Tmem74b	0.273864	0.00446938	0.999599		Tmem74b	Tmem74b	Nme9
Ptprt	0.263262	0.0105141	0.999599		Ptprt	Ptprt	Lum
Cdh23	0.256483	0.0124867	0.999599		Cdh23	Cdh23	Srsf5
1700020D05Rik	0.252272	0.0181259	0.999599		1700020D05Rik	1700020D05Rik	Gm13749
Cpne6	0.251069	0.0195635	0.999599		Cpne6	Cpne6	Mir496b
Cdh13	0.247145	0.00889601	0.999599		Cdh13	Cdh13	Nr4a3
Arhgef28	0.247013	0.0211903	0.999599		Arhgef28	Arhgef28	Gm13031
Cckbr	0.246174	0.0233295	0.999599		Cckbr	Cckbr	Gm7008
Mamld1	0.243555	0.0126762	0.999599		Mamld1	Mamld1	Htra4
Tfap2d	0.243429	0.000906457	0.999599		Tfap2d	Tfap2d	Msx3
Nhs	0.242908	0.0226908	0.999599		Nhs	Nhs	Cybb
Camk2n1	0.242491	0.0191968	0.999599		Camk2n1	Camk2n1	Cyp4f18
Tmem117	0.241864	0.0194739	0.999599		Tmem117	Tmem117	Usp18
Thap2	0.236872	0.00334987	0.999599		Thap2	Thap2	Clnk
Nbeal2	0.23651	0.0260053	0.999599		Nbeal2	Nbeal2	Gm5105
Gm711	0.235204	0.0189266	0.999599		Gm711	Gm711	Sapcd1
AF529169	0.234573	0.0288698	0.999599		AF529169	AF529169	Gadl1
3110070M22Rik	0.233981	0.0236191	0.999599		3110070M22Rik	3110070M22Rik	Gxylt2
Slit1	0.233638	0.00421941	0.999599		Slit1	Slit1	Ehf
1810011O10Rik	0.232979	0.0274961	0.999599		1810011O10Rik	1810011O10Rik	Zfp474
Rasgef1c	0.23117	0.0322179	0.999599		Rasgef1c	Rasgef1c	Cryab
Cpsf4l	0.230603	0.0283383	0.999599		Cpsf4l	Cpsf4l	Tmem212
St8sia4	0.229161	0.0232304	0.999599		St8sia4	St8sia4	Nsfl1c
Scn2b	0.22866	0.00750916	0.999599		Scn2b	Scn2b	Mir99b
Phf13	0.228539	0.00511236	0.999599		Phf13	Phf13	Pnlip
Bmp2	0.228469	0.0353107	0.999599		Bmp2	Bmp2	Lamc1
A230070E04Rik	0.22748	0.027716	0.999599		A230070E04Rik	A230070E04Rik	Acadvl
Alpl	0.224439	0.035069	0.999599		Alpl	Alpl	Ttc29
Tmem26	0.2244	0.0358507	0.999599		Tmem26	Tmem26	Gm20187
Zfp658	0.223533	0.0105929	0.999599		Zfp658	Zfp658	Mmrn1
Mir344-2	0.222842	0.0259527	0.999599		Mir344-2	Mir344-2	Slc9a3
Ppp4r1l-ps	0.222761	0.0336765	0.999599		Ppp4r1l-ps	Ppp4r1l-ps	Tmem106a
Ccdc92	0.222561	0.0114216	0.999599		Ccdc92	Ccdc92	1700007G11Rik
4930447C04Rik	0.219096	0.042797	0.999599		4930447C04Rik	4930447C04Rik	Upk1a
Mir453	0.218335	0.0367698	0.999599		Mir453	Mir453	Cdhr3
Prr18	0.217509	0.0257026	0.999599		Prr18	Prr18	Fnbp1
Rbm4	0.217205	0.0337937	0.999599		Rbm4	Rbm4	Gas8
Nrip1	0.215664	0.0469465	0.999599		Nrip1	Nrip1	4933413L06Rik
Glra3	0.215451	0.00772993	0.999599		Glra3	Glra3	Spef1
Irf9	0.215231	0.0150982	0.999599		Irf9	Irf9	Ccna1
Slc35g2	0.215045	0.047028	0.999599		Slc35g2	Slc35g2	Noc4l
Susd1	0.214771	0.0476845	0.999599		Susd1	Susd1	Qtrt1
Slco3a1	0.213898	0.0293293	0.999599		Slco3a1	Slco3a1	Art5
Zfp786	0.212438	0.0124584	0.999599		Zfp786	Zfp786	Fst
Btbd11	0.212178	0.048628	0.999599		Btbd11	Btbd11	Stxbp4
LOC100503676	0.21216	0.0372141	0.999599		LOC100503676	LOC100503676	Kif1c
Plxnc1	0.211696	0.0451136	0.999599		Plxnc1	Plxnc1	Tysnd1
Gm3696	0.211001	0.0480766	0.999599		Gm3696	Gm3696	Magix
Gnb4	0.210259	0.0205949	0.999599		Gnb4	Gnb4	Lef1
Nmnat3	0.210162	0.0435023	0.999599		Nmnat3	Nmnat3	Ccl9
Gpr123	0.209668	0.0480257	0.999599		Gpr123	Gpr123	Atoh8
Jup	0.209304	0.00127127	0.999599		Jup	Jup	Rnf5
Kazn	0.207177	0.0233468	0.999599		Kazn	Kazn	Mgam
Kcnip1	0.204471	0.0470105	0.999599		Kcnip1	Kcnip1	Traf5
4930539E08Rik	0.204079	0.0289548	0.999599		4930539E08Rik	4930539E08Rik	Il15ra
Tll2	0.202542	0.0276535	0.999599		Tll2	Tll2	Usp25
Zbed5	0.202146	0.0466545	0.999599		Zbed5	Zbed5	Wibg
Xxylt1	0.201643	0.0344232	0.999599		Xxylt1	Xxylt1	Lhx2
Zfp51	0.200705	0.0262049	0.999599		Zfp51	Zfp51	Slco2a1
Frg1	0.200622	0.0422688	0.999599		Frg1	Frg1	Arntl
Pla2g4c	0.200021	0.0250283	0.999599		Pla2g4c	Pla2g4c	Anxa1
Clec5a	0.199858	0.00699184	0.999599		Clec5a	Clec5a	Mir335
Bnip1	0.198985	0.0290928	0.999599		Bnip1	Bnip1	Fus
Rcan3	0.198699	0.0325026	0.999599		Rcan3	Rcan3	Thap7
Neto2	0.195663	0.0404916	0.999599		Neto2	Neto2	Tpst2
Slc2a3	0.193105	0.0481489	0.999599		Slc2a3	Slc2a3	Sds
Plek	0.192811	0.0465331	0.999599		Plek	Plek	Vrk2
Myo5b	0.192103	0.0116949	0.999599		Myo5b	Myo5b	Hmgn3
Tmie	0.191253	0.0192432	0.999599		Tmie	Tmie	AI848285
Mypop	0.189075	0.0454181	0.999599		Mypop	Mypop	1700023E05Rik
Siah2	0.188819	0.022033	0.999599		Siah2	Siah2	G630025P09Rik
D030028A08Rik	0.188509	0.047627	0.999599		D030028A08Rik	D030028A08Rik	Dusp23
Syt17	0.188367	0.0393196	0.999599		Syt17	Syt17	Adora2b
Trhr2	0.186984	0.0407997	0.999599		Trhr2	Trhr2	Col9a1
C1ql3	0.186133	0.0314882	0.999599		C1ql3	C1ql3	Myl12a
Slc25a32	0.185959	0.0403396	0.999599		Slc25a32	Slc25a32	Fbxo2
Oprl1	0.185844	0.0373649	0.999599		Oprl1	Oprl1	Ltbp1
Zc3h10	0.184754	0.0295202	0.999599		Zc3h10	Zc3h10	Rap2b
Mir154	0.184506	0.0185737	0.999599		Mir154	Mir154	Mical2
Ets2	0.184402	0.0471306	0.999599		Ets2	Ets2	Col2a1
AI504432	0.184225	0.0457595	0.999599		AI504432	AI504432	Aip
Fbxo42	0.183797	0.0244419	0.999599		Fbxo42	Fbxo42	1700013F07Rik
Zfp939	0.183602	0.0498594	0.999599		Zfp939	Zfp939	Snord100
Piezo2	0.182968	0.0228641	0.999599		Piezo2	Piezo2	Efcab10
Eif1a	0.182567	0.00188171	0.999599		Eif1a	Eif1a	Nid2
Pcdhgb2	0.18185	0.0476961	0.999599		Pcdhgb2	Pcdhgb2	Fam216b
Gcnt4	0.180859	0.022752	0.999599		Gcnt4	Gcnt4	Spag17
Zfp949	0.180561	0.0234995	0.999599		Zfp949	Zfp949	Trpm4
Arhgef3	0.178894	0.0333944	0.999599		Arhgef3	Arhgef3	Tekt4
Zfp59	0.177463	0.0462343	0.999599		Zfp59	Zfp59	Tmem252
Fuca2	0.176633	0.0362036	0.999599		Fuca2	Fuca2	Adamts20
Nynrin	0.176292	0.048624	0.999599		Nynrin	Nynrin	Lrrc19
Zmym1	0.174688	0.0267145	0.999599		Zmym1	Zmym1	4931431C16Rik
Urb2	0.173905	0.0253705	0.999599		Urb2	Urb2	Rxfp1
Mkks	0.172965	0.0484132	0.999599		Mkks	Mkks	Sctr
Elmod2	0.172301	0.0407093	0.999599		Elmod2	Elmod2	1700026D08Rik
Zfp599	0.172171	0.0392522	0.999599		Zfp599	Zfp599	1700034H15Rik
Lrrtm2	0.170979	0.0234951	0.999599		Lrrtm2	Lrrtm2	Tulp3
4930478L05Rik	0.170579	0.0457483	0.999599		4930478L05Rik	4930478L05Rik	Lrrc23
H2-DMb2	0.168251	0.0449253	0.999599		H2-DMb2	H2-DMb2	Wdr65
Zfp322a	0.168011	0.0245515	0.999599		Zfp322a	Zfp322a	Smim24
Tshr	0.167081	0.0307248	0.999599		Tshr	Tshr	Cttnbp2
Pik3cb	0.166585	0.0445911	0.999599		Pik3cb	Pik3cb	Mrps33
Fam78a	0.165231	0.0483529	0.999599		Fam78a	Fam78a	Fbxw10
Irs4	0.165107	0.0193666	0.999599		Irs4	Irs4	H2afj
Gm11529	0.164824	0.00272584	0.999599		Gm11529	Gm11529	Efhd2
Sod2	0.164043	0.02258	0.999599		Sod2	Sod2	Rad51
Zfp120	0.163898	0.049192	0.999599		Zfp120	Zfp120	Adamts19
Arl5b	0.163474	0.0305719	0.999599		Arl5b	Arl5b	3010026O09Rik
Errfi1	0.162887	0.0285051	0.999599		Errfi1	Errfi1	Sstr2
Mgat4b	0.161276	0.00918246	0.999599		Mgat4b	Mgat4b	Snrnp25
Fbxo46	0.161228	0.0308792	0.999599		Fbxo46	Fbxo46	Pde9a
Slc35e2	0.160577	0.0125468	0.999599		Slc35e2	Slc35e2	Efcab11
Slc39a14	0.16019	0.0376016	0.999599		Slc39a14	Slc39a14	Plxnb3
Pak1	0.159363	0.0323031	0.999599		Pak1	Pak1	Pdzrn3
Dcun1d3	0.159034	0.0384123	0.999599		Dcun1d3	Dcun1d3	Nr2f1
Mgat4a	0.158916	0.0276974	0.999599		Mgat4a	Mgat4a	1700003M02Rik
Mblac2	0.158462	0.0358581	0.999599		Mblac2	Mblac2	Myh14
Atxn3	0.157872	0.0207925	0.999599		Atxn3	Atxn3	Zranb3
Clec12a	0.15781	0.0126223	0.999599		Clec12a	Clec12a	Gusb
Nkrf	0.156482	0.0403474	0.999599		Nkrf	Nkrf	F11r
Mir3473d	0.155332	0.00200957	0.999599		Mir3473d	Mir3473d	Angptl4
Ranbp6	0.155122	0.0111056	0.999599		Ranbp6	Ranbp6	Atp10b
Samd8	0.154272	0.0383081	0.999599		Samd8	Samd8	Crlf1
Zfp563	0.152559	0.0425777	0.999599		Zfp563	Zfp563	Igdcc3
Vkorc1l1	0.151973	0.0105243	0.999599		Vkorc1l1	Vkorc1l1	Cox4i2
Nmbr	0.149564	0.0498923	0.999599		Nmbr	Nmbr	Scarna10
4933411K20Rik	0.147891	0.0434021	0.999599		4933411K20Rik	4933411K20Rik	Slc39a12
Tcp10b	0.147527	0.0248779	0.999599		Tcp10b	Tcp10b	Fam83h
Capn11	0.143672	0.00461806	0.999599		Capn11	Capn11	Rnaseh2c
Ucn3	0.142308	0.0272541	0.999599		Ucn3	Ucn3	Bckdk
Ctif	0.141939	0.0185432	0.999599		Ctif	Ctif	H1f0
Lpgat1	0.141907	0.0169856	0.999599		Lpgat1	Lpgat1	Ttc16
Klf1	0.141652	0.0315971	0.999599		Klf1	Klf1	Utp14a
A830082N09Rik	0.14116	0.0358372	0.999599		A830082N09Rik	A830082N09Rik	A330021E22Rik
Zfp60	0.141048	0.0465176	0.999599		Zfp60	Zfp60	Rsad2
Zfp287	0.139847	0.0475797	0.999599		Zfp287	Zfp287	Tmem218
C1s2	0.138005	0.0496745	0.999599		C1s2	C1s2	H2afv
Zfp40	0.136673	0.0431613	0.999599		Zfp40	Zfp40	Henmt1
Zfr	0.135773	0.0223812	0.999599		Zfr	Zfr	Stard5
Tgm6	0.133402	0.0103247	0.999599		Tgm6	Tgm6	Serinc5
Amer3	0.13321	0.0325409	0.999599		Amer3	Amer3	Pelo
Cacul1	0.132333	0.0378393	0.999599		Cacul1	Cacul1	Nudc
Ept1	0.132178	0.0363392	0.999599		Ept1	Ept1	Cdc42ep1
Sec23ip	0.130866	0.0419439	0.999599		Sec23ip	Sec23ip	Lamc3
Neurl1b	0.125751	0.0460842	0.999599		Neurl1b	Neurl1b	Pcsk2os2
Bcl2a1b	0.122303	0.0306292	0.999599		Bcl2a1b	Bcl2a1b	Snord87
Pkd1l2	0.121939	0.0466166	0.999599		Pkd1l2	Pkd1l2	E230008N13Rik
Tnip3	0.12048	0.0383276	0.999599		Tnip3	Tnip3	Crlf2
Ednrb	0.114695	0.0433818	0.999599		Ednrb	Ednrb	Kcnn2
Cml2	0.112837	0.032167	0.999599		Cml2	Cml2	Mlf1
Toporsl	0.0933918	0.0450798	0.999599		Toporsl	Toporsl	Rab7l1
Asb15	0.0896983	0.0225802	0.999599		Asb15	Asb15	Cchcr1
Mageb18	0.0848443	0.0196916	0.999599		Mageb18	Mageb18	BC027231
Ovol2	0.0840053	0.0430007	0.999599		Ovol2	Ovol2	Fam154b
4933433G08Rik	0.0817749	0.0220708	0.999599		4933433G08Rik	4933433G08Rik	Cd109
Gcnt3	0.0739395	0.0459844	0.999599		Gcnt3	Gcnt3	Zmynd10
5430440P10Rik	0.0652451	0.041494	0.999599		5430440P10Rik	5430440P10Rik	Dkk3
Cfd	-0.0607383	0.0498369	0.999599		Cfd		BC021891
Gpr128	-0.0876523	0.0484234	0.999599		Gpr128		Arhgap31
Slc26a4	-0.0974127	0.0377397	0.999599		Slc26a4		Gm20751
Snord23	-0.0992695	0.0286125	0.999599		Snord23		Armc3
1700047M11Rik	-0.0998743	0.029023	0.999599		1700047M11Rik		Asap3
Tsix	-0.10862	0.0335748	0.999599		Tsix		Gpx8
Ihh	-0.108627	0.0212812	0.999599		Ihh		Lrrc48
Psg29	-0.111748	0.0270243	0.999599		Psg29		Pxdc1
Nme9	-0.113395	0.0316317	0.999599		Nme9		Plekhh3
Lum	-0.113447	0.0348359	0.999599		Lum		Ccdc37
Srsf5	-0.1143	0.0144834	0.999599		Srsf5		Ptdss2
Gm13749	-0.115487	0.0338759	0.999599		Gm13749		Snora23
Mir496b	-0.118335	0.03309	0.999599		Mir496b		Wdr16
Nr4a3	-0.118713	0.0448208	0.999599		Nr4a3		Iah1
Gm13031	-0.123266	0.0210595	0.999599		Gm13031		Got1l1
Gm7008	-0.123691	0.0420198	0.999599		Gm7008		Mapk12
Htra4	-0.124683	0.0348553	0.999599		Htra4		Pcsk2os1
Msx3	-0.12568	0.00793669	0.999599		Msx3		Cdc20b
Cybb	-0.127051	0.0449416	0.999599		Cybb		Csrp2
Cyp4f18	-0.128112	0.0440846	0.999599		Cyp4f18		Prrg4
Usp18	-0.130005	0.0421125	0.999599		Usp18		Pla2g3
Clnk	-0.13027	0.0309481	0.999599		Clnk		Eif4e3
Gm5105	-0.130387	0.0396652	0.999599		Gm5105		1700016K19Rik
Sapcd1	-0.131473	0.0195151	0.999599		Sapcd1		Spidr
Gadl1	-0.139877	0.0292482	0.999599		Gadl1		Ccdc146
Gxylt2	-0.140825	0.033785	0.999599		Gxylt2		Kctd4
Ehf	-0.141261	0.0356113	0.999599		Ehf		Slc4a1
Zfp474	-0.141514	0.0212001	0.999599		Zfp474		Jpx
Cryab	-0.142214	0.0306001	0.999599		Cryab		Rfx2
Tmem212	-0.144869	0.041514	0.999599		Tmem212		Rassf4
Nsfl1c	-0.1457	0.0317045	0.999599		Nsfl1c		Nqo2
Mir99b	-0.146892	0.0435826	0.999599		Mir99b		Cav1
Pnlip	-0.148547	0.0387227	0.999599		Pnlip		Ppp1r32
Lamc1	-0.151349	0.0396487	0.999599		Lamc1		Rgs22
Acadvl	-0.15224	0.0234983	0.999599		Acadvl		Dnah6
Ttc29	-0.152376	0.029949	0.999599		Ttc29		Dnaic1
Gm20187	-0.155312	0.035588	0.999599		Gm20187		Ankrd23
Mmrn1	-0.157215	0.0317467	0.999599		Mmrn1		Ttc30b
Slc9a3	-0.157536	0.0100143	0.999599		Slc9a3		Tmem38b
Tmem106a	-0.158171	0.0454025	0.999599		Tmem106a		Capsl
1700007G11Rik	-0.158391	0.0425271	0.999599		1700007G11Rik		Anxa5
Upk1a	-0.159734	0.025767	0.999599		Upk1a		Aox4
Cdhr3	-0.159782	0.0241347	0.999599		Cdhr3		Rhpn2
Fnbp1	-0.164936	0.0377166	0.999599		Fnbp1		Aga
Gas8	-0.167014	0.0372167	0.999599		Gas8		Ppp1r36
4933413L06Rik	-0.168074	0.0184417	0.999599		4933413L06Rik		Gm2382
Spef1	-0.168666	0.0386674	0.999599		Spef1		Gstk1
Ccna1	-0.168842	0.0371271	0.999599		Ccna1		Creb3l2
Noc4l	-0.170694	0.0298949	0.999599		Noc4l		Dnah10
Qtrt1	-0.170916	0.041743	0.999599		Qtrt1		Ak7
Art5	-0.172231	0.03002	0.999599		Art5		Foxj1
Fst	-0.17257	0.0352467	0.999599		Fst		Mir3093
Stxbp4	-0.172796	0.0408511	0.999599		Stxbp4		Map3k6
Kif1c	-0.173195	0.0146126	0.999599		Kif1c		Cdk5rap1
Tysnd1	-0.173541	0.040921	0.999599		Tysnd1		Dynlrb2
Magix	-0.173713	0.0181017	0.999599		Magix		Adamtsl3
Lef1	-0.174555	0.030262	0.999599		Lef1		Rpph1
Ccl9	-0.175068	0.0452575	0.999599		Ccl9		Acy1
Atoh8	-0.175317	0.0304129	0.999599		Atoh8		Ssc5d
Rnf5	-0.17609	0.0462652	0.999599		Rnf5		1700012B09Rik
Mgam	-0.176595	0.0148672	0.999599		Mgam		Wdfy1
Traf5	-0.177068	0.0376031	0.999599		Traf5		Spag8
Il15ra	-0.177487	0.0353213	0.999599		Il15ra		Atp4a
Usp25	-0.177706	0.0270151	0.999599		Usp25		Kdelr3
Wibg	-0.177997	0.0213837	0.999599		Wibg		Hdc
Lhx2	-0.180971	0.0172176	0.999599		Lhx2		Orai3
Slco2a1	-0.181307	0.0177857	0.999599		Slco2a1		Id1
Arntl	-0.183431	0.038743	0.999599		Arntl		Kif19a
Anxa1	-0.183632	0.0160071	0.999599		Anxa1		Thrsp
Mir335	-0.184225	0.0263604	0.999599		Mir335		Tekt1
Fus	-0.184234	0.037953	0.999599		Fus		Stxbp2
Thap7	-0.184767	0.0410122	0.999599		Thap7		Hapln1
Tpst2	-0.185163	0.0425728	0.999599		Tpst2		Ccdc67
Sds	-0.185362	0.0481878	0.999599		Sds		Wdr63
Vrk2	-0.185565	0.0390359	0.999599		Vrk2		1700028P14Rik
Hmgn3	-0.185569	0.0310373	0.999599		Hmgn3		Lrrc71
AI848285	-0.185695	0.0395498	0.999599		AI848285		Arhgef26
1700023E05Rik	-0.18649	0.0269213	0.999599		1700023E05Rik		Ttc18
G630025P09Rik	-0.18682	0.0167998	0.999599		G630025P09Rik		Nsun3
Dusp23	-0.187216	0.026224	0.999599		Dusp23		Upf3a
Adora2b	-0.191452	0.0443375	0.999599		Adora2b		Hydin
Col9a1	-0.193649	0.0360537	0.999599		Col9a1		Ccdc153
Myl12a	-0.193972	0.0369031	0.999599		Myl12a		Gabra2
Fbxo2	-0.194187	0.0450308	0.999599		Fbxo2		Ccdc108
Ltbp1	-0.194799	0.0353983	0.999599		Ltbp1		Cib1
Rap2b	-0.194868	0.027284	0.999599		Rap2b		Evc2
Mical2	-0.195586	0.044284	0.999599		Mical2		Ier2
Col2a1	-0.196118	0.0453448	0.999599		Col2a1		Iqcg
Aip	-0.197645	0.0326022	0.999599		Aip		Ammecr1
1700013F07Rik	-0.19868	0.0467254	0.999599		1700013F07Rik		Vwa3a
Snord100	-0.198834	0.0496956	0.999599		Snord100		4931430N09Rik
Efcab10	-0.198861	0.0151841	0.999599		Efcab10		Zbtb16
Nid2	-0.200368	0.0453455	0.999599		Nid2		Rsph1
Fam216b	-0.200402	0.0400336	0.999599		Fam216b		Daw1
Spag17	-0.202155	0.0449008	0.999599		Spag17		Kcnh5
Trpm4	-0.20216	0.0461636	0.999599		Trpm4		Loxl2
Tekt4	-0.20224	0.037355	0.999599		Tekt4		Fut10
Tmem252	-0.20284	0.0284918	0.999599		Tmem252		Mpv17l2
Adamts20	-0.204102	0.0411081	0.999599		Adamts20		Eps8l1
Lrrc19	-0.204713	0.0475901	0.999599		Lrrc19
4931431C16Rik	-0.205782	0.0375659	0.999599		4931431C16Rik
Rxfp1	-0.206054	0.0232568	0.999599		Rxfp1
Sctr	-0.206174	0.0227817	0.999599		Sctr
1700026D08Rik	-0.206563	0.0241612	0.999599		1700026D08Rik
1700034H15Rik	-0.206772	0.0405486	0.999599		1700034H15Rik
Tulp3	-0.207033	0.0390807	0.999599		Tulp3
Lrrc23	-0.207075	0.0241105	0.999599		Lrrc23
Wdr65	-0.207444	0.0145019	0.999599		Wdr65
Smim24	-0.207957	0.0185509	0.999599		Smim24
Cttnbp2	-0.208105	0.0375193	0.999599		Cttnbp2
Mrps33	-0.208271	0.0427263	0.999599		Mrps33
Fbxw10	-0.208589	0.037802	0.999599		Fbxw10
H2afj	-0.208825	0.0488321	0.999599		H2afj
Efhd2	-0.208971	0.0155354	0.999599		Efhd2
Rad51	-0.208976	0.0454606	0.999599		Rad51
Adamts19	-0.20899	0.0153427	0.999599		Adamts19
3010026O09Rik	-0.209081	0.0361802	0.999599		3010026O09Rik
Sstr2	-0.209844	0.0319095	0.999599		Sstr2
Snrnp25	-0.210471	0.045262	0.999599		Snrnp25
Pde9a	-0.210747	0.0217095	0.999599		Pde9a
Efcab11	-0.210792	0.0415039	0.999599		Efcab11
Plxnb3	-0.210972	0.0353474	0.999599		Plxnb3
Pdzrn3	-0.211015	0.0452344	0.999599		Pdzrn3
Nr2f1	-0.211256	0.0474022	0.999599		Nr2f1
1700003M02Rik	-0.211787	0.0230822	0.999599		1700003M02Rik
Myh14	-0.212051	0.0444924	0.999599		Myh14
Zranb3	-0.213059	0.0187688	0.999599		Zranb3
Gusb	-0.213647	0.0489433	0.999599		Gusb
F11r	-0.213814	0.0464495	0.999599		F11r
Angptl4	-0.214256	0.0413881	0.999599		Angptl4
Atp10b	-0.214397	0.0319662	0.999599		Atp10b
Crlf1	-0.214406	0.0170084	0.999599		Crlf1
Igdcc3	-0.214992	0.0433307	0.999599		Igdcc3
Cox4i2	-0.215198	0.00327257	0.999599		Cox4i2
Scarna10	-0.215367	0.0444415	0.999599		Scarna10
Slc39a12	-0.216096	0.0456828	0.999599		Slc39a12
Fam83h	-0.21611	0.0443782	0.999599		Fam83h
Rnaseh2c	-0.216244	0.0278111	0.999599		Rnaseh2c
Bckdk	-0.216335	0.0100903	0.999599		Bckdk
H1f0	-0.216392	0.0293431	0.999599		H1f0
Ttc16	-0.21692	0.0383157	0.999599		Ttc16
Utp14a	-0.217038	0.00309535	0.999599		Utp14a
A330021E22Rik	-0.217094	0.0292306	0.999599		A330021E22Rik
Rsad2	-0.217239	0.0144386	0.999599		Rsad2
Tmem218	-0.217656	0.0367545	0.999599		Tmem218
H2afv	-0.217988	0.0426045	0.999599		H2afv
Henmt1	-0.218592	0.0110807	0.999599		Henmt1
Stard5	-0.218735	0.0437624	0.999599		Stard5
Serinc5	-0.219237	0.0383357	0.999599		Serinc5
Pelo	-0.219247	0.0371857	0.999599		Pelo
Nudc	-0.220395	0.00937959	0.999599		Nudc
Cdc42ep1	-0.22063	0.0331961	0.999599		Cdc42ep1
Lamc3	-0.22109	0.0350104	0.999599		Lamc3
Pcsk2os2	-0.221405	0.040666	0.999599		Pcsk2os2
Snord87	-0.221848	0.0198634	0.999599		Snord87
E230008N13Rik	-0.222194	0.0183134	0.999599		E230008N13Rik
Crlf2	-0.222289	0.0248561	0.999599		Crlf2
Kcnn2	-0.222932	0.0386436	0.999599		Kcnn2
Mlf1	-0.223372	0.0306662	0.999599		Mlf1
Rab7l1	-0.224098	0.0255797	0.999599		Rab7l1
Cchcr1	-0.224197	0.0341915	0.999599		Cchcr1
BC027231	-0.224351	0.0127056	0.999599		BC027231
Fam154b	-0.224907	0.0289518	0.999599		Fam154b
Cd109	-0.225632	0.0150393	0.999599		Cd109
Zmynd10	-0.226307	0.0323857	0.999599		Zmynd10
Dkk3	-0.227776	0.0358774	0.999599		Dkk3
BC021891	-0.228847	0.0348749	0.999599		BC021891
Arhgap31	-0.229076	0.00664331	0.999599		Arhgap31
Gm20751	-0.22908	0.0238896	0.999599		Gm20751
Armc3	-0.229481	0.0278658	0.999599		Armc3
Asap3	-0.229819	0.0333636	0.999599		Asap3
Gpx8	-0.231051	0.0325278	0.999599		Gpx8
Lrrc48	-0.231054	0.0330997	0.999599		Lrrc48
Pxdc1	-0.231377	0.0309651	0.999599		Pxdc1
Plekhh3	-0.231834	0.0265676	0.999599		Plekhh3
Ccdc37	-0.232174	0.0250865	0.999599		Ccdc37
Ptdss2	-0.232286	0.0196568	0.999599		Ptdss2
Snora23	-0.232598	0.0246919	0.999599		Snora23
Wdr16	-0.233242	0.0147283	0.999599		Wdr16
Iah1	-0.233248	0.0210423	0.999599		Iah1
Got1l1	-0.233705	0.0149204	0.999599		Got1l1
Mapk12	-0.23511	0.0303201	0.999599		Mapk12
Pcsk2os1	-0.235362	0.0261489	0.999599		Pcsk2os1
Cdc20b	-0.235845	0.00775017	0.999599		Cdc20b
Csrp2	-0.235884	0.0292869	0.999599		Csrp2
Prrg4	-0.236857	0.0124226	0.999599		Prrg4
Pla2g3	-0.236875	0.0148072	0.999599		Pla2g3
Eif4e3	-0.237117	0.0161829	0.999599		Eif4e3
1700016K19Rik	-0.237398	0.0211776	0.999599		1700016K19Rik
Spidr	-0.237945	0.0282536	0.999599		Spidr
Ccdc146	-0.238043	0.0104183	0.999599		Ccdc146
Kctd4	-0.238245	0.0249976	0.999599		Kctd4
Slc4a1	-0.238461	0.0048429	0.999599		Slc4a1
Jpx	-0.239426	0.027389	0.999599		Jpx
Rfx2	-0.239904	0.0252259	0.999599		Rfx2
Rassf4	-0.240666	0.0264144	0.999599		Rassf4
Nqo2	-0.240903	0.0191708	0.999599		Nqo2
Cav1	-0.241082	0.0108406	0.999599		Cav1
Ppp1r32	-0.242378	0.0146391	0.999599		Ppp1r32
Rgs22	-0.242862	0.0159553	0.999599		Rgs22
Dnah6	-0.245153	0.0132337	0.999599		Dnah6
Dnaic1	-0.245324	0.0236235	0.999599		Dnaic1
Ankrd23	-0.246526	0.0228624	0.999599		Ankrd23
Ttc30b	-0.246929	0.00751374	0.999599		Ttc30b
Tmem38b	-0.247346	0.0226428	0.999599		Tmem38b
Capsl	-0.247354	0.00855447	0.999599		Capsl
Anxa5	-0.248441	0.0212185	0.999599		Anxa5
Aox4	-0.249068	0.00260406	0.999599		Aox4
Rhpn2	-0.249099	0.0196036	0.999599		Rhpn2
Aga	-0.25129	0.0206067	0.999599		Aga
Ppp1r36	-0.251884	0.0066248	0.999599		Ppp1r36
Gm2382	-0.253182	0.0165071	0.999599		Gm2382
Gstk1	-0.254264	0.0183918	0.999599		Gstk1
Creb3l2	-0.255039	0.0180877	0.999599		Creb3l2
Dnah10	-0.255852	0.016186	0.999599		Dnah10
Ak7	-0.256078	0.0109658	0.999599		Ak7
Foxj1	-0.256212	0.0160019	0.999599		Foxj1
Mir3093	-0.257012	0.0175954	0.999599		Mir3093
Map3k6	-0.257558	0.0030777	0.999599		Map3k6
Cdk5rap1	-0.257983	0.00392138	0.999599		Cdk5rap1
Dynlrb2	-0.259329	0.0103788	0.999599		Dynlrb2
Adamtsl3	-0.26065	0.0139956	0.999599		Adamtsl3
Rpph1	-0.261075	0.0134415	0.999599		Rpph1
Acy1	-0.261253	0.0150873	0.999599		Acy1
Ssc5d	-0.262059	0.0138599	0.999599		Ssc5d
1700012B09Rik	-0.26347	0.00141657	0.999599		1700012B09Rik
Wdfy1	-0.264677	0.0146448	0.999599		Wdfy1
Spag8	-0.265724	0.0133645	0.999599		Spag8
Atp4a	-0.266031	0.0111465	0.999599		Atp4a
Kdelr3	-0.266608	0.0130118	0.999599		Kdelr3
Hdc	-0.267169	0.00816483	0.999599		Hdc
Orai3	-0.267457	0.0137351	0.999599		Orai3
Id1	-0.267619	0.0105304	0.999599		Id1
Kif19a	-0.267876	0.00713012	0.999599		Kif19a
Thrsp	-0.268453	0.00136602	0.999599		Thrsp
Tekt1	-0.269802	0.0109075	0.999599		Tekt1
Stxbp2	-0.27087	0.0121813	0.999599		Stxbp2
Hapln1	-0.272105	0.00832559	0.999599		Hapln1
Ccdc67	-0.272383	0.0057227	0.999599		Ccdc67
Wdr63	-0.272424	0.00562834	0.999599		Wdr63
1700028P14Rik	-0.272522	0.00352902	0.999599		1700028P14Rik
Lrrc71	-0.273909	0.0114718	0.999599		Lrrc71
Arhgef26	-0.27845	0.00707764	0.999599		Arhgef26
Ttc18	-0.282932	0.00423212	0.999599		Ttc18
Nsun3	-0.283224	0.00684358	0.999599		Nsun3
Upf3a	-0.285469	0.000595034	0.999599		Upf3a
Hydin	-0.287556	0.00337967	0.999599		Hydin
Ccdc153	-0.289647	0.000766106	0.999599		Ccdc153
Gabra2	-0.290135	0.00665977	0.999599		Gabra2
Ccdc108	-0.294633	0.00227847	0.999599		Ccdc108
Cib1	-0.295569	0.00632133	0.999599		Cib1
Evc2	-0.296716	0.00626569	0.999599		Evc2
Ier2	-0.297267	0.00401826	0.999599		Ier2
Iqcg	-0.297348	0.00588572	0.999599		Iqcg
Ammecr1	-0.298813	0.00489067	0.999599		Ammecr1
Vwa3a	-0.30149	0.00544475	0.999599		Vwa3a
4931430N09Rik	-0.302987	0.0047621	0.999599		4931430N09Rik
Zbtb16	-0.310247	0.00233431	0.999599		Zbtb16
Rsph1	-0.326632	0.00233321	0.999599		Rsph1
Daw1	-0.335949	0.00116101	0.999599		Daw1
Kcnh5	-0.339358	0.00135244	0.999599		Kcnh5
Loxl2	-0.342111	0.000458954	0.999599		Loxl2
Fut10	-0.35662	0.000806819	0.999599		Fut10
Mpv17l2	-0.361216	0.000622848	0.999599		Mpv17l2
Eps8l1	-0.519168	1.72316e-06	0.038547		Eps8l1
