# Supplementary material for: Mutations in THAP1/DYT6 reveal that diverse dystonia genes disrupt similar neuronal pathways and functions
Source: PLoS Genet. 2018 Jan 24;14(1):e1007169. doi: 10.1371/journal.pgen.1007169 (PMC5798844; doi:10.1371/journal.pgen.1007169)
Supplement: S3 Table — (XLSX) [file pgen.1007169.s006.xlsx]

## Sheet: Canonical Pathways
Thap1+/- Cerebellum vs WT Cerebellum
Ingenuity Canonical Pathways	-log(p-value)	Ratio	Molecules
EIF2 Signaling	29.9	0.42	RPL11,RPL22,RPS23,RPLP2,RPL35A,EIF4A2,RPS11,RPS7,RPL13,RPS20,RPL21,RPL19,RPS2,PPP1CA,FRS2,EIF1AY,ATM,PABPC1,PIK3C2B,RPL36AL,RPL3,FGFR1,RPS8,EIF4G3,RPL12,RPL37A,RPL28,EIF2S2,RPL9,RPL10A,RPS6,RPL15,PIK3R3,RPL8,EIF4A3,IRS1,RPL10,RPL6,RPS25,RPL41,EIF3K,RPSA,RPL24,Rpl36a,RPS18,RPL7A,RPL7,RPS28,RPL14,RPL27A,RPL35,SOS1,IGF1R,RPS5,RPS3,RPS17,RPS12,RPL18,RPL31,RPS24,RPS19,RPL4,EIF3H,ACTB,RPL17,RPS10,AGO2,…
Regulation of eIF4 and p70S6K Signaling	13.2	0.34	RPS23,EIF4A2,RPS11,RPS7,RPS20,RPS2,FRS2,EIF1AY,ATM,PABPC1,PIK3C2B,FGFR1,RPS8,EIF4G3,EIF2S2,RPS6,PIK3R3,PPP2CB,IRS1,EIF4A3,RPS25,RPSA,EIF3K,EIF4EBP2,RPS18,RPS28,SOS1,RPS3,RPS5,RPS17,RPS12,RPS24,RPS19,EIF3H,RPS10,AGO2,RPS21,RPS29,FAU,RPS15,RPS4Y1,RPS26,AGO3,RPS27L,EIF4A1,EIF3I,RPS27A,PPP2R5E,EIF3L,AGO4,RPS14
Oxidative Phosphorylation	13.2	0.4	NDUFA4,COX7B,SDHB,NDUFA9,COX6A1,Cox6c,NDUFA7,NDUFB5,COX8A,NDUFB3,NDUFA2,NDUFB10,NDUFB9,NDUFS6,ATP5J2,NDUFB6,ATP5F1,ATP5G3,COX4I1,NDUFS4,NDUFA8,ATP5J,COX6B1,ATP5A1,NDUFV3,ATP5O,COX7A2L,UQCR11,NDUFA13,NDUFB11,NDUFV2,ATP5B,NDUFA6,UQCR10,UQCRC2,NDUFB7,NDUFA12,SDHD,NDUFS3,UQCRQ
mTOR Signaling	10.6	0.286	RPS23,EIF4A2,RPS11,RPS7,RPS20,RPS2,FRS2,ATM,PIK3C2B,FGFR1,RPS8,EIF4G3,RPS6,PIK3R3,PPP2CB,RHOA,IRS1,EIF4A3,PRKCH,RPS25,FNBP1,RPSA,EIF3K,TSC1,RPS18,RPS6KA3,PDGFC,RPS28,GPLD1,RPTOR,RPS12,RPS3,RPS5,RPS17,PRKCA,RPS24,RPS19,EIF3H,RHOC,RPS10,RPS21,RPS29,PRKCG,FAU,RPS15,RPS4Y1,RPS26,EIF4A1,RPS27L,EIF3I,RPS27A,PPP2R5E,EIF3L,RPS14
Mitochondrial Dysfunction	9.94	0.297	NDUFA4,COX7B,SDHB,NDUFA9,COX6A1,Cox6c,NDUFA7,COX8A,NDUFB5,NDUFB3,NDUFA2,NDUFB10,VDAC2,NDUFB9,PARK7,NDUFS6,ATP5J2,NDUFB6,GPX4,CPT1C,ATP5F1,ATP5G3,COX4I1,NDUFA8,NDUFS4,ATP5J,COX6B1,CASP3,ATP5A1,NDUFV3,ATP5O,COX7A2L,UQCR11,NDUFA13,FIS1,NDUFB11,NDUFV2,ATP5B,NDUFA6,UQCR10,UQCRC2,NDUFB7,NDUFA12,SDHD,NDUFS3,UQCRQ,MAOA
Granzyme A Signaling	3.29	0.545	HIST1H1C,NME1,CREBBP,HMGB2,H1F0,EP300
Axonal Guidance Signaling	3.03	0.162	GLI2,PFN1,MYL6,ITSN1,FZD3,Wasl,TUBB,SUFU,WNT7B,ARHGEF11,SRGAP2,PLXNB2,FRS2,FARP2,ATM,PIK3C2B,STK36,CFL1,FGFR1,SEMA5A,COPS5,PTCH1,DPYSL5,HHIP,GNG10,HERC2,PIK3R3,DOCK1,SRGAP3,SDCBP,RHOA,IRS1,FZD6,PRKACA,PRKCH,FZD10,EPHA4,CRK,PLXNA2,PDGFC,SEMA6C,TUBB2B,EPHB6,NFAT5,EPHA8,IGF1,SRGAP1,NGFR,SOS1,DCC,ARPC3,PSMD14,LNPEP,SHANK2,MYL12B,PRKCA,PLXNC1,PLXND1,PRKCG,ROCK1,TUBA1A,TUBB6,PAK2,ADAM10,GLI1,ARPC4
Hereditary Breast Cancer Signaling	2.74	0.199	FANCM,PBRM1,NPM1,POLR2F,ARID1A,POLR2D,CDK4,POLR2J,ARID2,EP300,RB1,POLR2A,FRS2,ATM,POLR2I,PIK3C2B,FGFR1,ACTB,CREBBP,SMARCE1,CDK6,PIK3R3,BRD7,IRS1,SMARCC1,HLTF,RFC3
AMPK Signaling	2.57	0.182	PBRM1,TSC1,ARID1A,ARID2,CFTR,ELAVL1,EP300,CREB1,RPTOR,CPT1C,FRS2,ATM,PIK3C2B,SLC2A1,EEF2,ACTB,FGFR1,CREBBP,CREB3,SMARCE1,SLC2A4,PFKM,PIK3R3,PPP2CB,BRD7,FOXO1,IRS1,PRKACA,AK4,MAP2K3,PPP2R5E,SMARCC1,HLTF
Glioma Signaling	2.42	0.202	PIK3C2B,Calm1 (includes others),FGFR1,CDK4,CDK6,PDGFC,SIN3A,IDH1,PRKCG,PIK3R3,RB1,IGF2,CAMK2D,IGF1,IRS1,SOS1,IGF1R,IDH2,PRKCH,FRS2,ATM,PRKCA
Vitamin-C Transport	2.36	0.455	SLC2A1,SLC2A4,TXNRD1,GSTO1,TXNRD3
Huntington's Disease Signaling	2.24	0.168	SDHB,POLR2F,POLR2D,POLR2J,EP300,TGM2,POLR2A,IGF1,CREB1,SOS1,IGF1R,FRS2,PRKCA,ATM,POLR2I,ATP5J,PIK3C2B,GRIN2B,CASP3,SH3GL3,FGFR1,CREBBP,CREB3,RCOR1,ITPR1,SIN3A,GNG10,PRKCG,PIK3R3,PSME1,ATP5B,CACNA1B,CLTA,IRS1,HTT,PRKCH,NCOR2,GOSR2
Sonic Hedgehog Signaling	2.14	0.296	DYRK1B,STK36,GLI2,SUFU,PTCH1,PRKACA,HHIP,GLI1
Ephrin A Signaling	2.08	0.228	PIK3R3,ROCK1,PIK3C2B,EPHA8,CFL1,NGFR,IRS1,RHOA,FGFR1,ADAM10,EPHA4,FRS2,ATM
CREB Signaling in Neurons	2	0.171	POLR2F,POLR2D,Calm1 (includes others),GRIA1,GRID2,POLR2J,EP300,GRIK5,POLR2A,CAMK2D,SOS1,CREB1,GRIK2,FRS2,ATM,PRKCA,POLR2I,GRIN2B,PIK3C2B,FGFR1,CREBBP,CREB3,ITPR1,PRKCG,GNG10,PIK3R3,IRS1,PRKACA,PRKCH,ADCY7
Mechanisms of Viral Exit from Host Cells	1.99	0.25	CHMP6,CHMP2A,SH3GL3,ACTB,PRKCH,PDCD6IP,LMNB1,ACTG1,PRKCA,PRKCG
ILK Signaling	1.96	0.17	MAP2K6,MYL6,MYH8,ITGB8,PPP1R14B,PDGFC,EP300,CREB1,FRS2,NACA,ATM,PIK3C2B,CASP3,CFL1,RHOC,FGFR1,ACTB,CREBBP,CREB3,VIM,PIK3R3,PPP2CB,DOCK1,RHOA,IRS1,LEF1,PPP2R5E,ACTN4,ACTG1,FNBP1
Amyotrophic Lateral Sclerosis Signaling	1.93	0.189	PIK3C2B,GRIN2B,CASP3,NEFL,GRID2,GRIA1,FGFR1,GPX1,SOD1,PDGFC,PIK3R3,CACNA1E,GRIK5,IGF1,IRS1,SLC1A2,GRIK2,FRS2,SSR4,ATM
Formaldehyde Oxidation II (Glutathione-dependent)	1.91	1	ADH5,ESD
Glioblastoma Multiforme Signaling	1.9	0.174	PIK3C2B,FZD10,TSC1,RHOC,FZD3,FGFR1,CDK6,CDK4,ITPR1,PDGFC,PIK3R3,RB1,IGF2,NF1,FOXO1,IGF1,RHOA,IRS1,WNT7B,SOS1,FZD6,IGF1R,LEF1,FRS2,FNBP1,ATM
Molecular Mechanisms of Cancer	1.88	0.15	FZD3,LAMTOR3,RB1,CAMK2D,SUFU,WNT7B,ARHGEF11,HIPK2,FRS2,TAB1,ATM,PIK3C2B,STK36,CASP3,FGFR1,CREBBP,PTCH1,RALB,CDK6,PIK3R3,CBL,CCND2,RHOA,IRS1,FZD6,PRKACA,PRKCH,LEF1,MAP2K3,NOTCH1,FNBP1,MAP2K6,FZD10,LRP6,CDK4,BMPR2,CRK,EP300,BRAF,SYNGAP1,SOS1,PRKCA,RHOC,SIN3A,PRKCG,FOXO1,NF1,PAK2,JAK3,ADCY7,GLI1,LRP1,CTNND1
Cell Cycle: G2/M DNA Damage Checkpoint Regulation	1.85	0.229	YWHAQ,MDM4,CKS1B,CCNB2,BORA,PLK1,RPRM,SKP1,HIPK2,ATM,EP300
Pyridoxal 5'-phosphate Salvage Pathway	1.83	0.213	MAP2K6,CDK6,CDK4,CSNK1A1,PLK1,TTK,BRAF,CDK8,PAK2,PRKCH,MAP2K3,EIF2AK2,HIPK1
ERK/MAPK Signaling	1.8	0.166	DUSP6,CRK,PPP1R14B,EP300,YWHAQ,BRAF,PLA2G4E,LAMTOR3,SOS1,CREB1,PPP1CA,FRS2,ATM,PRKCA,ETS1,PIK3C2B,FGFR1,CREBBP,CREB3,PRKCG,PIK3R3,PPP2CB,DOCK1,H3F3A/H3F3B,DUSP1,IRS1,PAK2,PRKACA,PPP2R5E,ELK3
Pyrimidine Deoxyribonucleotides De Novo Biosynthesis I	1.74	0.3	TYMS,NME1,RRM2,NME2,AK4,DTYMK
Salvage Pathways of Pyrimidine Ribonucleotides	1.73	0.193	MAP2K6,NME1,NME2,CDK6,CDK4,CSNK1A1,PLK1,TTK,BRAF,CDK8,PAK2,AK4,MAP2K3,PRKCH,EIF2AK2,HIPK1
Growth Hormone Signaling	1.69	0.195	PIK3C2B,FGFR1,RPS6KA3,SOCS4,SLC2A4,PRKCG,PIK3R3,IGF2,IGF1,IRS1,IGF1R,PRKCH,FRS2,ATM,PRKCA
Dopamine-DARPP32 Feedback in cAMP Signaling	1.68	0.169	GRIN2B,Calm1 (includes others),CSNK1G1,CSNK1G2,CREBBP,CREB3,CSNK1A1,KCNJ3,ITPR1,ATP2A2,PPP1R14B,PRKCG,EP300,PPP2CB,CACNA1E,KCNJ10,CREB1,GUCY1A2,PRKACA,PRKCH,KCNJ6,PPP2R5E,PPP1CA,ADCY7,PRKCA
RhoA Signaling	1.64	0.177	PFN1,MYL6,CFL1,ACTB,TTN,ROCK1,RAPGEF2,IGF1,LPAR1,RHOA,SEPT10,CIT,IGF1R,ARPC3,ARHGEF11,PIP4K2A,ACTG1,ARPC4,PI4KA,MYL12B
FGF Signaling	1.63	0.188	MAP2K6,PIK3C2B,FGFR1,CREBBP,CREB3,CRK,ITPR1,EP300,PIK3R3,IRS1,CREB1,SOS1,MAP2K3,FRS2,ATM,PRKCA
Estrogen Receptor Signaling	1.61	0.174	POLR2I,MED13,POLR2F,POLR2D,CREBBP,POLR2J,MED12,MED14,NCOA3,EP300,H3F3A/H3F3B,CDK8,POLR2A,NCOA2,TRRAP,SOS1,CTBP2,SPEN,MED10,NCOR2,MED13L
Protein Ubiquitination Pathway	1.61	0.155	PSMB3,USP24,PSMA7,USP5,UBR2,DNAJC13,SKP1,PSMC5,USO1,DNAJC8,HSPE1,PSMD14,PSMA2,USP28,PSMA6,PSMB5,DNAJC9,HSPH1,BIRC6,PSMB6,PSMD8,UCHL3,USP31,PSMD11,PSME1,PSMC1,CBL,USP32,PSMB1,ANAPC5,HSP90AA1,SMURF2,PSMD4,PSMC3,USP34,VHL
Regulation of Actin-based Motility by Rho	1.55	0.188	PFN1,CFL1,MYL6,RHOC,Wasl,ACTB,ROCK1,RHOA,PAK2,ARPC3,PIP4K2A,MYL12B,PI4KA,ARPC4,FNBP1
Phagosome Maturation	1.5	0.169	VPS39,PRDX1,CANX,TUBB,PRDX6,TUBB2B,ATP6V1E1,CTSV,CTSZ,TUBA1A,TUBB6,ATP6V1F,CTSH,LAMP1,DYNC2H1,VPS37A,ATP6V1G1,GOSR2,ATP6V0E1,EEA1,PRDX2
Nitric Oxide Signaling in the Cardiovascular System	1.48	0.175	PIK3C2B,Calm1 (includes others),FGFR1,SLC7A1,ITPR1,PDGFC,ATP2A2,PRKCG,PIK3R3,CACNA1E,IRS1,GUCY1A2,PRKACA,HSP90AA1,PRKCH,FRS2,ATM,PRKCA
Neurotrophin/TRK Signaling	1.46	0.187	MAP2K6,PIK3C2B,FGFR1,CREBBP,CREB3,EP300,PIK3R3,IRS1,NGFR,CREB1,SOS1,MAP2K3,FRS2,ATM
Non-Small Cell Lung Cancer Signaling	1.42	0.184	PIK3C2B,FGFR1,CDK4,CDK6,ITPR1,SIN3A,PIK3R3,RB1,STK4,IRS1,SOS1,FRS2,PRKCA,ATM
VEGF Signaling	1.39	0.173	PIK3C2B,FGFR1,ACTB,PDGFC,EIF2S2,ELAVL1,ROCK1,PIK3R3,FOXO1,IRS1,SOS1,ACTN4,FRS2,ACTG1,EIF1AY,ATM,PRKCA
Prostate Cancer Signaling	1.39	0.176	PIK3C2B,FGFR1,CREBBP,CREB3,SIN3A,EP300,PIK3R3,RB1,FOXO1,IRS1,CREB1,SOS1,HSP90AA1,LEF1,FRS2,ATM
Germ Cell-Sertoli Cell Junction Signaling	1.37	0.158	MAP2K6,MAP3K4,TUBB,TUBB2B,SORBS1,FRS2,ATM,PIK3C2B,CFL1,RHOC,MAP3K13,FGFR1,ACTB,LAMC3,PIK3R3,TUBA1A,TUBB6,RHOA,IRS1,PAK2,MAP2K3,ACTN4,ACTG1,FNBP1,CTNND1
Renal Cell Carcinoma Signaling	1.33	0.179	ETS1,PIK3C2B,SLC2A1,FGFR1,CREBBP,CRK,EP300,PIK3R3,IRS1,PAK2,SOS1,FRS2,VHL,ATM
Neuropathic Pain Signaling In Dorsal Horn Neurons	1.33	0.168	PIK3C2B,GRIN2B,GRIA1,FGFR1,ITPR1,PRKCG,PIK3R3,KCNN1,CAMK2D,KCNQ2,IRS1,CREB1,PRKACA,KCNQ3,PRKCH,FRS2,ATM,PRKCA
Gap Junction Signaling	1.33	0.158	PIK3C2B,CSNK1G1,CSNK1G2,ACTB,FGFR1,CSNK1A1,ITPR1,TUBB,TUBB2B,PRKCG,PIK3R3,TUBA1A,LPAR1,TUBB6,IRS1,SOS1,GUCY1A2,PRKACA,PRKCH,ADCY7,FRS2,ACTG1,ATM,PRKCA
Epithelial Adherens Junction Signaling	1.31	0.162	NOTCH3,MYL6,MYH8,ACTB,FGFR1,BMPR2,CRK,TUBB,TUBB2B,TUBA1A,TUBB6,SORBS1,RHOA,ARPC3,LEF1,ACTN4,NOTCH1,ACTG1,FARP2,ARPC4,CTNND1
Integrin Signaling	1.28	0.15	ARHGAP26,PFN1,Wasl,CRK,ITGB8,BRAF,SOS1,ITGAV,ARPC3,FRS2,MYL12B,ATM,PIK3C2B,RHOC,FGFR1,ACTB,RALB,TTN,ROCK1,PIK3R3,DOCK1,IRS1,RHOA,PAK2,ACTN4,TSPAN6,ACTG1,Arf2,ARPC4,FNBP1
Breast Cancer Regulation by Stathmin1	1.26	0.15	Calm1 (includes others),TUBB,PPP1R14B,TUBB2B,STMN1,CAMK2D,SOS1,RB1CC1,ARHGEF11,PPP1CA,FRS2,ATM,PRKCA,PIK3C2B,FGFR1,ITPR1,PRKCG,GNG10,ROCK1,PIK3R3,PPP2CB,TUBA1A,TUBB6,IRS1,RHOA,PRKACA,PRKCH,PPP2R5E,ADCY7
Role of BRCA1 in DNA Damage Response	1.25	0.178	FANCM,PBRM1,ARID1A,ACTB,SMARCE1,ARID2,PLK1,RB1,BRD7,SMARCC1,HLTF,ATM,RFC3
Systemic Lupus Erythematosus Signaling	1.25	0.155	PIK3C2B,CD2BP2,PRPF19,SNRPB,FGFR1,SNRNP27,TXNL4A,PRPF39,PIK3R3,LSM14A,LSM8,CBL,NFAT5,IRS1,SOS1,SNRPD1,SNU13,SNRPD2,LSM5,PRPF31,FRS2,SNRPA1,LSM4,ATM
Corticotropin Releasing Hormone Signaling	1.22	0.165	Calm1 (includes others),GLI2,CREBBP,PTCH1,CREB3,ITPR1,PRKCG,EP300,BRAF,CREB1,PRKACA,GUCY1A2,JUND,PRKCH,GLI1,ADCY7,PRKCA
FLT3 Signaling in Hematopoietic Progenitor Cells	1.22	0.173	PIK3C2B,FGFR1,CREBBP,CREB3,RPS6KA3,EP300,PIK3R3,CBL,IRS1,CREB1,SOS1,STAT2,FRS2,ATM
Virus Entry via Endocytic Pathways	1.21	0.167	PIK3C2B,AP2M1,ITSN1,ACTB,FGFR1,ITGB8,AP2S1,PRKCG,PIK3R3,CLTA,IRS1,PRKCH,FRS2,ACTG1,ATM,PRKCA
DNA Methylation and Transcriptional Repression Signaling	1.2	0.25	MECP2,DNMT3A,MTA1,RBBP7,SIN3A
14-3-3-mediated Signaling	1.19	0.16	TSC1,PIK3C2B,FGFR1,VIM,TUBB,TUBB2B,PRKCG,PIK3R3,YWHAQ,CBL,TUBA1A,FOXO1,TUBB6,IRS1,PRKCH,PDCD6IP,FRS2,ATM,PRKCA
Aldosterone Signaling in Epithelial Cells	1.17	0.153	ICMT,PIK3C2B,ASIC2,DNAJC9,HSPH1,FGFR1,DNAJC13,ITPR1,PRKCG,PIK3R3,DUSP1,IRS1,DNAJC8,HSPE1,SOS1,HSP90AA1,PRKCH,PIP4K2A,FRS2,PI4KA,ATM,PRKCA,AHCY
NGF Signaling	1.17	0.161	PIK3C2B,MAP3K13,FGFR1,CREBBP,CREB3,RPS6KA3,CRK,MAP3K4,EP300,ROCK1,PIK3R3,NGFR,IRS1,RHOA,SOS1,CREB1,FRS2,ATM
Role of p14/p19ARF in Tumor Suppression	1.16	0.2	PIK3R3,NPM1,RB1,PIK3C2B,IRS1,FGFR1,FRS2,ATM
HER-2 Signaling in Breast Cancer	1.15	0.169	TSC1,PIK3C2B,FGFR1,CDK6,ITGB8,PRKCG,PIK3R3,FOXO1,IRS1,SOS1,PRKCH,FRS2,PRKCA,ATM
Nucleotide Excision Repair Pathway	1.12	0.206	POLR2I,POLR2F,RPA3,POLR2A,POLR2D,POLR2J,XPA
Remodeling of Epithelial Adherens Junctions	1.11	0.177	NME1,TUBA1A,TUBB6,ACTB,ARPC3,ACTN4,TUBB,ACTG1,ARPC4,TUBB2B,CTNND1
UVB-Induced MAPK Signaling	1.11	0.177	PIK3R3,PIK3C2B,H3F3A/H3F3B,IRS1,FGFR1,RPS6KA3,PRKCH,FRS2,PRKCA,PRKCG,ATM
CXCR4 Signaling	1.1	0.15	PIK3C2B,MYL6,RHOC,FGFR1,CRK,ITPR1,PRKCG,GNG10,PIK3R3,ROCK1,DOCK1,IRS1,RHOA,PAK2,ARHGEF11,PRKCH,ELMO2,FRS2,ADCY7,FNBP1,MYL12B,ATM,PRKCA
Melanocyte Development and Pigmentation Signaling	1.09	0.163	PIK3C2B,FGFR1,CREBBP,CREB3,RPS6KA3,CRK,EP300,PIK3R3,IRS1,CREB1,SOS1,PRKACA,FRS2,ADCY7,ATM
NRF2-mediated Oxidative Stress Response	1.09	0.147	MAP2K6,PRDX1,DNAJC13,EP300,AKR1A1,DNAJC8,DNAJA2,JUND,FRS2,PRKCA,ATM,PIK3C2B,DNAJC9,FGFR1,ACTB,CREBBP,SOD1,TXNRD1,GSTO1,PRKCG,PIK3R3,ERP29,IRS1,MAP2K3,PRKCH,ACTG1
Mouse Embryonic Stem Cell Pluripotency	1.08	0.16	PIK3R3,FZD10,PIK3C2B,ID2,FZD3,IRS1,FGFR1,SOS1,CREBBP,FZD6,BMPR2,LEF1,JAK3,FRS2,TAB1,ATM
Hypoxia Signaling in the Cardiovascular System	1.07	0.175	P4HB,COPS5,CREB1,CREB3,CREBBP,BIRC6,HSP90AA1,SLC2A4,VHL,ATM,EP300
Macropinocytosis Signaling	1.06	0.167	PIK3C2B,FGFR1,ITGB8,PDGFC,PRKCG,PIK3R3,RHOA,IRS1,PRKCH,ACTN4,FRS2,PRKCA,ATM
Docosahexaenoic Acid (DHA) Signaling	1.06	0.184	PIK3R3,PIK3C2B,CASP3,FOXO1,IRS1,FGFR1,SERPINF1,FRS2,ATM
Sumoylation Pathway	1.06	0.161	ETS1,SUMO3,RHOC,CREBBP,RAN,RCOR1,EP300,SENP1,RNF4,RHOA,CTBP2,SENP5,PML,FNBP1,RFC3
Estrogen-Dependent Breast Cancer Signaling	1.05	0.169	PIK3R3,PIK3C2B,IGF1,IRS1,FGFR1,CREB1,CREB3,CREBBP,IGF1R,FRS2,ATM,EP300
Basal Cell Carcinoma Signaling	1.04	0.172	FZD10,STK36,GLI2,SUFU,FZD3,WNT7B,PTCH1,FZD6,LEF1,HHIP,GLI1
Role of Wnt/GSK-3β Signaling in the Pathogenesis of Influenza	1.03	0.175	FZD10,CSNK1G1,NCOA2,CSNK1G2,FZD3,WNT7B,CSNK1A1,FZD6,LEF1,NCOA3
Protein Kinase A Signaling	1.02	0.135	HIST1H1C,Calm1 (includes others),MYL6,DUSP6,ACP1,PPP1R14B,PHKA2,EP300,YWHAQ,BRAF,NFAT5,CAMK2D,NGFR,CREB1,DCC,PTPRZ1,DUSP11,PPP1CA,PTPRT,MYL12B,PRKCA,SMPDL3A,KDELR1,PTPRE,PTCH1,CREB3,CREBBP,ITPR1,TTN,GNG10,PRKCG,ROCK1,H3F3A/H3F3B,DUSP1,RHOA,PRKACA,ANAPC5,LEF1,PRKCH,H1F0,ADCY7,EYA1,KDELR2,PDE6D,DUSP16
Wnt/Ca+ pathway	1.02	0.18	FZD10,NFAT5,FZD3,CREB1,CREB3,CREBBP,FZD6,PRKCA,EP300
Ceramide Biosynthesis	1.01	0.4	SPTSSA,KDSR
Thioredoxin Pathway	1.01	0.4	TXNRD1,TXNRD3
Acute Myeloid Leukemia Signaling	0.981	0.159	MAP2K6,PIK3C2B,FGFR1,IDH1,BRAF,PIK3R3,IRS1,SOS1,MAP2K3,IDH2,LEF1,PML,FRS2,ATM
Ephrin Receptor Signaling	0.979	0.145	GRIN2B,CFL1,ITSN1,Wasl,CREBBP,CREB3,ACP1,EPHA4,CRK,PDGFC,GNG10,EP300,EPHB6,ROCK1,EPHA8,SDCBP,SORBS1,RHOA,SOS1,CREB1,PAK2,ADAM10,ARPC3,ARPC4
Methionine Salvage II (Mammalian)	0.955	1	MTR
Phosphatidylethanolamine Biosynthesis III	0.955	1	PTDSS2
Aryl Hydrocarbon Receptor Signaling	0.944	0.148	TRIP11,NFIC,NFIX,CDK4,CDK6,GSTO1,NCOA3,EP300,TGM2,RB1,CCND2,NCOA2,NFIA,NEDD8,HSP90AA1,NFIB,NCOR2,MCM7,ATM
Paxillin Signaling	0.934	0.152	PIK3C2B,FGFR1,ACTB,CRK,ITGB8,GIT2,PIK3R3,DOCK1,IRS1,PAK2,SOS1,ITGAV,ACTN4,FRS2,ACTG1,ATM
Prolactin Signaling	0.932	0.159	PIK3C2B,FGFR1,CREBBP,SOCS4,PRKCG,EP300,PIK3R3,IRS1,SOS1,PRKCH,FRS2,ATM,PRKCA
Glioma Invasiveness Signaling	0.928	0.164	PIK3R3,PIK3C2B,RHOC,IRS1,FGFR1,VTN,RHOA,ITGAV,FRS2,FNBP1,ATM
Circadian Rhythm Signaling	0.865	0.188	GRIN2B,CREB1,CREB3,CREBBP,CLOCK,EP300
Myc Mediated Apoptosis Signaling	0.862	0.159	YWHAQ,PIK3R3,PIK3C2B,IGF1,CASP3,IRS1,FGFR1,SOS1,IGF1R,FRS2,ATM
Melanoma Signaling	0.859	0.167	PIK3R3,BRAF,RB1,PIK3C2B,IRS1,FGFR1,CDK4,FRS2,ATM
Phenylalanine Degradation IV (Mammalian, via Side Chain)	0.854	0.25	ALDH2,GOT2,MAOA
Insulin Receptor Signaling	0.85	0.144	TSC1,PIK3C2B,ASIC2,FGFR1,CRK,VAMP2,PPP1R14B,SLC2A4,GRB10,PIK3R3,CBL,FOXO1,IRS1,SOS1,RPTOR,PRKACA,PPP1CA,FRS2,ATM
Cardiac Hypertrophy Signaling	0.849	0.136	MAP2K6,Calm1 (includes others),MYL6,ATF6,MAP3K4,EP300,CACNA1E,IGF1,SOS1,CREB1,IGF1R,FRS2,TAB1,MYL12B,ATM,PIK3C2B,RHOC,FGFR1,MAP3K13,CREBBP,GNG10,ROCK1,PIK3R3,IRS1,RHOA,PRKACA,MAP2K3,ADCY7,FNBP1
ErbB Signaling	0.838	0.151	MAP2K6,PIK3C2B,FGFR1,PRKCG,PIK3R3,FOXO1,IRS1,PAK2,SOS1,PRKCH,MAP2K3,FRS2,ATM,PRKCA
p53 Signaling	0.831	0.147	PIK3C2B,FGFR1,CDK4,RPRM,EP300,PIK3R3,RB1,MDM4,CCND2,THBS1,IRS1,CCNK,PML,HIPK2,FRS2,ATM
GADD45 Signaling	0.819	0.211	CCND2,CDK4,MAP3K4,ATM
Lymphotoxin β Receptor Signaling	0.81	0.159	PIK3R3,PIK3C2B,TRAF3,CASP3,IRS1,FGFR1,CREBBP,FRS2,ATM,EP300
Cell Cycle: G1/S Checkpoint Regulation	0.81	0.159	RPL11,RB1,CCND2,FOXO1,CDK6,CDK4,RPL5,SKP1,SIN3A,ATM
eNOS Signaling	0.808	0.141	PIK3C2B,Calm1 (includes others),CASP3,FGFR1,SLC7A1,ITPR1,PDGFC,PRKCG,PIK3R3,NOSIP,LPAR1,IRS1,GUCY1A2,PRKACA,HSP90AA1,PRKCH,ADCY7,FRS2,ATM,PRKCA
Synaptic Long Term Potentiation	0.807	0.145	GRIN2B,Calm1 (includes others),PPP1R1A,GRIA1,CREBBP,CREB3,ITPR1,PPP1R14B,PRKCG,EP300,CAMK2D,CREB1,PRKACA,PRKCH,PPP1CA,PRKCA
CCR3 Signaling in Eosinophils	0.806	0.144	PIK3C2B,Calm1 (includes others),CFL1,FGFR1,ITPR1,PRKCG,GNG10,ROCK1,PIK3R3,PLA2G4E,RHOA,IRS1,PAK2,PRKCH,FRS2,ATM,PRKCA
PDGF Signaling	0.789	0.149	PIK3C2B,FGFR1,ACP1,CRK,PDGFC,PIK3R3,IRS1,SOS1,EIF2AK2,JAK3,FRS2,ATM,PRKCA
FAK Signaling	0.786	0.147	PIK3C2B,ARHGAP26,FGFR1,ACTB,CRK,GIT2,PIK3R3,DOCK1,IRS1,PAK2,SOS1,FRS2,ACTG1,ATM
HIF1α Signaling	0.784	0.146	PIK3C2B,MMP28,SLC2A1,COPS5,FGFR1,CREBBP,PDGFC,SLC2A4,EP300,PIK3R3,IRS1,HSP90AA1,FRS2,VHL,ATM
IGF-1 Signaling	0.784	0.146	IGFBP4,PIK3C2B,FGFR1,SOCS4,GRB10,YWHAQ,PIK3R3,IGF1,FOXO1,IRS1,SOS1,IGF1R,PRKACA,FRS2,ATM
Thrombopoietin Signaling	0.779	0.156	PIK3R3,PIK3C2B,IRS1,FGFR1,SOS1,PRKCH,FRS2,PRKCA,PRKCG,ATM
TCA Cycle II (Eukaryotic)	0.759	0.2	SUCLA2,SDHB,SDHD,IDH3B
Melatonin Signaling	0.748	0.154	MAP2K6,BRAF,Calm1 (includes others),CAMK2D,PRKACA,MAP2K3,PRKCH,SLC2A4,PRKCA,PRKCG
GNRH Signaling	0.74	0.14	MAP2K6,MAP3K13,CREBBP,CREB3,ITPR1,MAP3K4,PRKCG,EP300,CAMK2D,PAK2,CREB1,SOS1,PRKACA,MAP2K3,PRKCH,ADCY7,PRKCA
Semaphorin Signaling in Neurons	0.735	0.16	ROCK1,CFL1,RHOC,DPYSL4,RHOA,PAK2,DPYSL5,FNBP1
RAR Activation	0.722	0.135	PBRM1,NSD1,ARID1A,ACTB,CREBBP,SMARCE1,SNW1,ARID2,RPL7A,PSMC5,EP300,PRKCG,PIK3R3,BRD7,DUSP1,PRKACA,PRKCH,NCOR2,SMARCC1,PML,HLTF,ADCY7,PRKCA
Angiopoietin Signaling	0.715	0.149	PIK3R3,PIK3C2B,FOXO1,IRS1,FGFR1,SOS1,PAK2,CRK,FRS2,ATM,TIE1
IL-9 Signaling	0.713	0.163	PIK3R3,PIK3C2B,IRS1,FGFR1,JAK3,FRS2,ATM
Actin Cytoskeleton Signaling	0.708	0.132	PFN1,MYL6,MYH8,CRK,PDGFC,SOS1,ARPC3,SSH2,FRS2,MYL12B,ATM,PIK3C2B,CFL1,FGFR1,ACTB,BRK1,TTN,ROCK1,PIK3R3,DOCK1,IRS1,RHOA,PAK2,ACTN4,ACTG1,PIP4K2A,ARPC4
Colanic Acid Building Blocks Biosynthesis	0.706	0.214	GMPPB,TSTA3,GALK1
Calcium-induced T Lymphocyte Apoptosis	0.702	0.157	Calm1 (includes others),PRKCH,ITPR1,ATP2A2,CABIN1,PRKCA,PRKCG,EP300
autophagy	0.702	0.157	CTSV,CTSZ,VPS39,WDFY3,CTSH,RB1CC1,LAMP1,MAP1LC3B
B Cell Receptor Signaling	0.7	0.134	ETS1,MAP2K6,PIK3C2B,Calm1 (includes others),CFL1,MAP3K13,FGFR1,CREBBP,CREB3,MAP3K4,EP300,PIK3R3,NFAT5,CAMK2D,FOXO1,PAG1,IRS1,SOS1,CREB1,MAP2K3,FRS2,ATM
Cellular Effects of Sildenafil (Viagra)	0.692	0.14	Calm1 (includes others),MYL6,MYH8,ACTB,ITPR1,KCNN1,CACNA1E,KCNQ2,CACNG5,PRKACA,GUCY1A2,KCNQ3,ADCY7,ACTG1,MYL12B
Androgen Signaling	0.692	0.14	POLR2I,POLR2F,POLR2D,Calm1 (includes others),CREBBP,POLR2J,PRKCG,GNG10,EP300,POLR2A,NCOA2,PRKACA,HSP90AA1,PRKCH,PRKCA
Small Cell Lung Cancer Signaling	0.688	0.145	PIK3R3,RB1,PIK3C2B,TRAF3,IRS1,FGFR1,CKS1B,CDK6,CDK4,FRS2,SIN3A,ATM
Spliceosomal Cycle	0.679	0.5	U2AF2
Phenylethylamine Degradation I	0.679	0.5	ALDH2
Ascorbate Recycling (Cytosolic)	0.679	0.5	GSTO1
Sulfate Activation for Sulfonation	0.679	0.5	PAPSS1
Adenine and Adenosine Salvage I	0.679	0.5	APRT
GDP-L-fucose Biosynthesis I (from GDP-D-mannose)	0.679	0.5	TSTA3
Cardiolipin Biosynthesis II	0.679	0.5	PGS1
Putrescine Biosynthesis III	0.679	0.5	ODC1
LPS-stimulated MAPK Signaling	0.664	0.143	MAP2K6,PIK3R3,PIK3C2B,IRS1,FGFR1,CREB1,MAP2K3,PRKCH,FRS2,PRKCA,PRKCG,ATM
Phosphatidylethanolamine Biosynthesis II	0.658	0.25	CHKA,ETNK1
Glycoaminoglycan-protein Linkage Region Biosynthesis	0.658	0.25	B3GALT6,GXYLT1
Intrinsic Prothrombin Activation Pathway	0.654	0.182	COL1A2,PROS1,COL18A1,COL3A1
HGF Signaling	0.65	0.138	ETS1,PIK3C2B,FGFR1,MAP3K13,MAP3K4,PRKCG,PIK3R3,DOCK1,IRS1,SOS1,PRKCH,FRS2,ELK3,ATM,PRKCA
MSP-RON Signaling Pathway	0.64	0.151	PIK3R3,PIK3C2B,IRS1,FGFR1,ACTB,FRS2,ACTG1,ATM
Erythropoietin Signaling	0.639	0.143	PIK3R3,PIK3C2B,CBL,IRS1,FGFR1,SOS1,PRKCH,FRS2,PRKCA,PRKCG,ATM
ErbB4 Signaling	0.638	0.145	PIK3R3,PIK3C2B,IRS1,FGFR1,SOS1,PRKCH,FRS2,PRKCA,PRKCG,ATM
Production of Nitric Oxide and Reactive Oxygen Species in Macrophages	0.632	0.131	PIK3C2B,RHOC,MAP3K13,FGFR1,CREBBP,MAP3K4,PPP1R14B,PRKCG,PIK3R3,PPP2CB,NGFR,RHOA,IRS1,PRKCH,PPP2R5E,PPP1CA,JAK3,FRS2,FNBP1,ATM,PRKCA,APOD
IL-3 Signaling	0.615	0.141	PIK3R3,PIK3C2B,FOXO1,IRS1,FGFR1,SOS1,PRKCH,FRS2,PRKCA,PRKCG,ATM
PAK Signaling	0.6	0.137	PIK3R3,PIK3C2B,MYL6,CFL1,CASP3,IRS1,FGFR1,PAK2,SOS1,FRS2,PDGFC,MYL12B,ATM
Fcγ Receptor-mediated Phagocytosis in Macrophages and Monocytes	0.596	0.138	PIK3R3,DOCK1,CBL,ACTB,GPLD1,ARPC3,CRK,PRKCH,ACTG1,ARPC4,PRKCA,PRKCG
Glucocorticoid Receptor Signaling	0.592	0.125	PBRM1,POLR2F,POLR2D,ARID1A,POLR2J,ARID2,EP300,NFAT5,POLR2A,NCOA2,SOS1,CREB1,FRS2,TAB1,ATM,POLR2I,PIK3C2B,ACTB,FGFR1,CREBBP,SMARCE1,MED14,NCOA3,PIK3R3,BRD7,DUSP1,IRS1,PRKACA,HSP90AA1,NCOR2,SMARCC1,JAK3,HLTF
Role of IL-17F in Allergic Inflammatory Airway Diseases	0.585	0.154	IGF1,CREB1,CREB3,CREBBP,RPS6KA3,EP300
tRNA Charging	0.585	0.154	KARS,DARS,HARS,AARS2,SARS,IARS
Assembly of RNA Polymerase III Complex	0.58	0.222	BDP1,GTF3A
Calcium Transport I	0.58	0.222	ANXA5,ATP2A2
Pregnenolone Biosynthesis	0.58	0.222	CYP26B1,MICAL3
Role of NFAT in Cardiac Hypertrophy	0.577	0.128	MAP2K6,PIK3C2B,Calm1 (includes others),FGFR1,CSNK1A1,ITPR1,CABIN1,PRKCG,GNG10,EP300,PIK3R3,CAMK2D,IGF1,IRS1,SOS1,IGF1R,PRKACA,MAP2K3,PRKCH,ADCY7,FRS2,ATM,PRKCA
Hepatic Fibrosis / Hepatic Stellate Cell Activation	0.548	0.127	IGFBP4,COL5A2,COL4A5,COL4A1,MYL6,COL4A6,MYH8,FGFR1,COL4A2,PDGFC,COL1A2,IGF2,COL6A1,IGF1,COL13A1,NGFR,LAMA1,IGF1R,COL11A1,COL18A1,COL3A1
NF-κB Activation by Viruses	0.548	0.136	PIK3R3,PIK3C2B,IRS1,FGFR1,ITGAV,PRKCH,EIF2AK2,FRS2,PRKCA,PRKCG,ATM
VEGF Family Ligand-Receptor Interactions	0.548	0.136	PIK3R3,PLA2G4E,PIK3C2B,IRS1,FGFR1,SOS1,PRKCH,FRS2,PRKCA,PRKCG,ATM
VDR/RXR Activation	0.542	0.137	COL13A1,FOXO1,NCOA2,PRKCH,NCOR2,PSMC5,NCOA3,PRKCA,PRKCG,EP300
ATM Signaling	0.542	0.137	HERC2,MDM4,TRRAP,CREB1,CREB3,CREBBP,CCNB2,TP53BP1,ATM,EP300
Phagosome Formation	0.541	0.133	PIK3C2B,RHOC,VTN,FGFR1,PRKCG,PIK3R3,RHOA,IRS1,PRKCH,FRS2,FNBP1,PRKCA,ATM
Lipid Antigen Presentation by CD1	0.538	0.176	AP2M1,CANX,AP2S1
Rac Signaling	0.537	0.13	PIK3C2B,CFL1,FGFR1,BRK1,PIK3R3,RHOA,IRS1,PAK2,ARPC3,PIP4K2A,FRS2,PI4KA,ARPC4,ELK4,ATM
Glutamate Receptor Signaling	0.531	0.14	GRIN2B,Calm1 (includes others),GRIK5,GRIA1,GRID2,SLC1A2,SLC38A1,GRIK2
Diphthamide Biosynthesis	0.527	0.333	EEF2
Trehalose Degradation II (Trehalase)	0.527	0.333	HK2
D-glucuronate Degradation I	0.527	0.333	AKR1A1
Inosine-5'-phosphate Biosynthesis II	0.527	0.333	ADSL
Hypusine Biosynthesis	0.527	0.333	EIF5A
Geranylgeranyldiphosphate Biosynthesis	0.527	0.333	FDPS
Melatonin Degradation II	0.527	0.333	MAOA
Phenylalanine Degradation I (Aerobic)	0.527	0.333	QDPR
Glutamate Degradation II	0.527	0.333	GOT2
Acetate Conversion to Acetyl-CoA	0.527	0.333	ACSL1
Aspartate Biosynthesis	0.527	0.333	GOT2
P2Y Purigenic Receptor Signaling Pathway	0.527	0.129	PIK3C2B,FGFR1,CREBBP,CREB3,PRKCG,GNG10,EP300,PIK3R3,IRS1,CREB1,PRKACA,PRKCH,FRS2,ADCY7,ATM,PRKCA
CTLA4 Signaling in Cytotoxic T Lymphocytes	0.527	0.134	PIK3R3,PPP2CB,PIK3C2B,AP2M1,CLTA,IRS1,FGFR1,PPP2R5E,FRS2,AP2S1,ATM
fMLP Signaling in Neutrophils	0.519	0.129	PIK3C2B,Calm1 (includes others),FGFR1,ITPR1,PRKCG,GNG10,PIK3R3,NFAT5,IRS1,ARPC3,PRKCH,FRS2,ARPC4,PRKCA,ATM
Extrinsic Prothrombin Activation Pathway	0.514	0.2	PROS1,TFPI
Oleate Biosynthesis II (Animals)	0.514	0.2	SCD,PTPRT
Histidine Degradation VI	0.514	0.2	CYP26B1,MICAL3
ErbB2-ErbB3 Signaling	0.513	0.136	PIK3R3,PIK3C2B,FOXO1,IRS1,FGFR1,SOS1,JAK3,FRS2,ATM
CNTF Signaling	0.507	0.138	PIK3R3,PIK3C2B,IRS1,FGFR1,SOS1,RPS6KA3,FRS2,ATM
HIPPO signaling	0.507	0.133	YWHAQ,ITCH,PPP2CB,STK4,TEAD1,WWC1,PPP2R5E,SKP1,PPP1CA,PPP1R14B,DLG3
Unfolded protein response	0.501	0.14	P4HB,INSIG1,HSPH1,CANX,DNAJA2,ATF6,CEBPG
CD40 Signaling	0.499	0.133	MAP2K6,PIK3R3,PIK3C2B,TRAF3,IRS1,FGFR1,MAP2K3,JAK3,FRS2,ATM
Cholecystokinin/Gastrin-mediated Signaling	0.496	0.13	ROCK1,MAP2K6,RHOC,RHOA,SOS1,MAP2K3,EPHA4,PRKCH,ITPR1,FNBP1,PRKCA,PRKCG
Glutathione Redox Reactions I	0.493	0.167	GPX1,GPX4,PRDX6
EGF Signaling	0.491	0.134	PIK3R3,PIK3C2B,IRS1,FGFR1,SOS1,ITPR1,FRS2,PRKCA,ATM
Tec Kinase Signaling	0.49	0.125	PIK3C2B,RHOC,ACTB,FGFR1,GTF2I,PRKCG,GNG10,PIK3R3,RHOA,IRS1,PAK2,STAT2,PRKCH,JAK3,FRS2,ACTG1,FNBP1,ATM,PRKCA
Coagulation System	0.489	0.154	PROS1,VWF,TFPI,PLAT
Ovarian Cancer Signaling	0.488	0.126	FZD10,PIK3C2B,FZD3,FGFR1,CDK4,PDGFC,SIN3A,BRAF,PIK3R3,RB1,IRS1,WNT7B,PRKACA,FZD6,LEF1,FRS2,ATM
Chronic Myeloid Leukemia Signaling	0.486	0.129	PIK3R3,RB1,PIK3C2B,IRS1,FGFR1,CTBP2,SOS1,CDK6,CDK4,CRK,FRS2,SIN3A,ATM
Adipogenesis pathway	0.479	0.126	FZD10,TXNIP,FZD3,FGFR1,RBBP7,BMPR2,SLC2A4,SIN3A,RUNX1T1,FOXO1,KAT6A,CTBP2,CLOCK,FZD6,SOX9,KMT2B
Cyclins and Cell Cycle Regulation	0.479	0.132	PPP2CB,RB1,CCND2,CDK6,CDK4,CCNB2,PPP2R5E,SKP1,SIN3A,ATM
FcγRIIB Signaling in B Lymphocytes	0.476	0.137	PIK3R3,PIK3C2B,IRS1,FGFR1,SOS1,FRS2,ATM
3-phosphoinositide Biosynthesis	0.466	0.123	PIK3C2B,PPP1R8,PPP1R1A,FGFR1,DOT1L,ACP1,PPP4R1,PPP1R14B,PIK3R3,MTMR4,DUSP1,IRS1,DUSP11,PPP2R5E,PPP1CA,RNGTT,PIP4K2A,FRS2,PI4KA,ATM,DUSP16
Sphingosine-1-phosphate Signaling	0.462	0.126	PIK3C2B,S1PR2,CASP3,RHOC,FGFR1,PDGFC,ASAH1,PIK3R3,IRS1,RHOA,ADCY7,FRS2,FNBP1,ATM
PCP pathway	0.461	0.133	ROCK1,FZD10,PFN1,FZD3,WNT7B,RHOA,FZD6,JUND
TR/RXR Activation	0.46	0.128	PIK3R3,PIK3C2B,SLC2A1,NCOA2,IRS1,FGFR1,STRBP,NCOR2,FRS2,NCOA3,ATM,EP300
nNOS Signaling in Neurons	0.443	0.136	GRIN2B,Calm1 (includes others),PRKCH,PFKM,PRKCA,PRKCG
ERK5 Signaling	0.44	0.131	YWHAQ,CREB1,CREB3,CREBBP,RPS6KA3,WNK1,ELK4,EP300
Antiproliferative Role of Somatostatin Receptor 2	0.43	0.129	PIK3R3,BRAF,PIK3C2B,IRS1,FGFR1,GUCY1A2,FRS2,ATM,GNG10
SAPK/JNK Signaling	0.426	0.125	PIK3R3,MINK1,PIK3C2B,IRS1,FGFR1,MAP3K13,SOS1,CRK,MAP3K4,FRS2,TAB1,ATM
Arsenate Detoxification I (Glutaredoxin)	0.426	0.25	GSTO1
Glutathione Redox Reactions II	0.426	0.25	TXNDC12
Trans, trans-farnesyl Diphosphate Biosynthesis	0.426	0.25	FDPS
L-cysteine Degradation I	0.426	0.25	GOT2
Molybdenum Cofactor Biosynthesis	0.426	0.25	MOCS2
p70S6K Signaling	0.426	0.123	PIK3C2B,EEF2,FGFR1,PRKCG,PIK3R3,RPS6,YWHAQ,PPP2CB,IRS1,SOS1,PRKCH,PPP2R5E,FRS2,PRKCA,ATM
Thrombin Signaling	0.425	0.12	PIK3C2B,MYL6,RHOC,FGFR1,ITPR1,PRKCG,GNG10,PIK3R3,ROCK1,CAMK2D,RHOA,IRS1,SOS1,CREB1,ARHGEF11,PRKCH,FRS2,ADCY7,FNBP1,MYL12B,ATM,PRKCA
Ethanol Degradation II	0.424	0.143	ADH5,ALDH2,AKR1A1,ACSL1
Telomerase Signaling	0.421	0.124	PIK3R3,ETS1,PPP2CB,RB1,PIK3C2B,IRS1,FGFR1,SOS1,HSP90AA1,PPP2R5E,FRS2,ELK3,ATM
Phospholipase C Signaling	0.419	0.119	Calm1 (includes others),MYL6,RHOC,CREBBP,CREB3,RALB,RPS6KA3,ITPR1,EP300,PRKCG,GNG10,TGM2,PLA2G4E,NFAT5,RHOA,CREB1,GPLD1,SOS1,ARHGEF11,PRKCH,ADCY7,FNBP1,MYL12B,PRKCA
Tryptophan Degradation X (Mammalian, via Tryptamine)	0.415	0.15	ALDH2,AKR1A1,MAOA
Glycolysis I	0.415	0.15	TPI1,PKM,PFKM
GM-CSF Signaling	0.412	0.127	PIK3R3,ETS1,PIK3C2B,CAMK2D,IRS1,FGFR1,SOS1,FRS2,ATM
HMGB1 Signaling	0.411	0.122	MAP2K6,PIK3C2B,RHOC,FGFR1,RBBP7,PIK3R3,RHOA,IRS1,NGFR,KAT6A,MAP2K3,FRS2,FNBP1,ATM,PLAT
Cleavage and Polyadenylation of Pre-mRNA	0.408	0.167	CSTF1,CPSF3
Actin Nucleation by ARP-WASP Complex	0.408	0.13	ROCK1,RHOC,RHOA,SOS1,ARPC3,FNBP1,ARPC4
Pyrimidine Ribonucleotides Interconversion	0.407	0.135	SLC25A42,NME1,NME2,AK4,DDX3X
Fc Epsilon RI Signaling	0.406	0.123	MAP2K6,PIK3C2B,FGFR1,PRKCG,PIK3R3,PLA2G4E,IRS1,SOS1,PRKCH,MAP2K3,FRS2,ATM,PRKCA
Role of Macrophages, Fibroblasts and Endothelial Cells in Rheumatoid Arthritis	0.403	0.117	MAP2K6,FZD10,TRAF3,Calm1 (includes others),FZD3,LRP6,CSNK1A1,PDGFC,CEBPG,EP300,NFAT5,CAMK2D,NGFR,WNT7B,CREB1,FRS2,ATM,PRKCA,PIK3C2B,FGFR1,CREBBP,CREB3,PRKCG,PIK3R3,ROCK1,IRS1,RHOA,FZD6,MAP2K3,LEF1,PRKCH,LRP1
Endometrial Cancer Signaling	0.4	0.127	PIK3R3,PIK3C2B,IRS1,FGFR1,SOS1,LEF1,FRS2,ATM
Role of IL-17A in Arthritis	0.4	0.127	MAP2K6,PIK3R3,PIK3C2B,IRS1,FGFR1,MAP2K3,FRS2,ATM
IL-2 Signaling	0.4	0.127	PIK3R3,PIK3C2B,IRS1,FGFR1,SOS1,JAK3,FRS2,ATM
RhoGDI Signaling	0.398	0.119	CFL1,MYL6,RHOC,ACTB,CREBBP,GNG10,EP300,ROCK1,RHOA,PAK2,ARPC3,ARHGEF11,PIP4K2A,ACTG1,PI4KA,ARPC4,FNBP1,MYL12B,PRKCA
Wnt/β-catenin Signaling	0.398	0.119	FZD10,CSNK1G1,FZD3,CSNK1G2,CREBBP,LRP6,MARK2,CSNK1A1,BMPR2,EP300,PPP2CB,WNT7B,TLE3,FZD6,SOX9,LEF1,PPP2R5E,LRP1,TAB1
Superpathway of Methionine Degradation	0.395	0.138	MTR,EHMT1,GOT2,AHCY
JAK/Stat Signaling	0.388	0.123	PIK3R3,PIK3C2B,IRS1,FGFR1,SOS1,STAT2,SOCS4,JAK3,FRS2,ATM
Renin-Angiotensin Signaling	0.387	0.121	PIK3C2B,FGFR1,ITPR1,PRKCG,PIK3R3,IRS1,PAK2,SOS1,PRKACA,PRKCH,ADCY7,FRS2,ATM,PRKCA
Type II Diabetes Mellitus Signaling	0.387	0.121	PIK3C2B,FGFR1,PKM,SOCS4,SLC2A4,PRKCG,PIK3R3,IRS1,NGFR,PRKCH,FRS2,ACSL1,ATM,PRKCA
Regulation of the Epithelial-Mesenchymal Transition Pathway	0.382	0.118	ETS1,MAP2K6,FZD10,PIK3C2B,ID2,NOTCH3,FZD3,FGFR1,BRAF,PIK3R3,WNT7B,RHOA,IRS1,SOS1,FZD6,LEF1,MAP2K3,JAK3,FRS2,NOTCH1,ATM
GABA Receptor Signaling	0.381	0.125	KCNN1,AP2M1,KCNQ2,KCNQ3,GABARAP,ADCY7,GABRA2,AP2S1
Factors Promoting Cardiogenesis in Vertebrates	0.372	0.122	FZD10,FZD3,LRP6,FZD6,BMPR2,LEF1,PRKCH,LRP1,PRKCA,PRKCG
PEDF Signaling	0.372	0.122	ROCK1,PIK3R3,PIK3C2B,IRS1,FGFR1,RHOA,SERPINF1,DOCK3,FRS2,ATM
TGF-β Signaling	0.372	0.122	MAP2K6,RNF111,SOS1,CREBBP,BMPR2,MAP2K3,SMURF2,TAB1,PMEPA1,EP300
Glutaryl-CoA Degradation	0.366	0.154	PARK7,HADH
Caveolar-mediated Endocytosis Signaling	0.363	0.123	ITSN1,ACTB,ITGAV,COPE,ITGB8,PTRF,ACTG1,PRKCA
GDNF Family Ligand-Receptor Interactions	0.36	0.122	PIK3R3,PIK3C2B,IRS1,FGFR1,CREB1,SOS1,ITPR1,FRS2,ATM
Role of PKR in Interferon Induction and Antiviral Response	0.359	0.128	MAP2K6,TRAF3,CASP3,MAP2K3,EIF2AK2
Pyrimidine Ribonucleotides De Novo Biosynthesis	0.359	0.128	SLC25A42,NME1,NME2,AK4,DDX3X
T Cell Receptor Signaling	0.354	0.12	PIK3R3,PIK3C2B,NFAT5,Calm1 (includes others),CBL,IRS1,PAG1,FGFR1,SOS1,FRS2,ATM
Creatine-phosphate Biosynthesis	0.352	0.2	CKMT1A/CKMT1B
Serine Biosynthesis	0.352	0.2	PSPH
Pentose Phosphate Pathway (Non-oxidative Branch)	0.352	0.2	TALDO1
UDP-N-acetyl-D-glucosamine Biosynthesis II	0.352	0.2	GFPT1
Myo-inositol Biosynthesis	0.352	0.2	ISYNA1
Ceramide Degradation	0.352	0.2	ASAH1
Salvage Pathways of Pyrimidine Deoxyribonucleotides	0.352	0.2	TK1
Galactose Degradation I (Leloir Pathway)	0.352	0.2	GALK1
dTMP De Novo Biosynthesis	0.352	0.2	TYMS
Role of JAK2 in Hormone-like Cytokine Signaling	0.342	0.129	IRS1,SH2B3,SOCS4,HLTF
Noradrenaline and Adrenaline Degradation	0.342	0.129	ADH5,ALDH2,AKR1A1,MAOA
Sperm Motility	0.338	0.118	CACNA1G,PLA2G4E,Calm1 (includes others),CACNA1H,GUCY1A2,PRKACA,PRKCH,ITPR1,PRKCA,PRKCG,PTK7,PAFAH1B3
Role of NANOG in Mammalian Embryonic Stem Cell Pluripotency	0.337	0.117	PIK3R3,FZD10,PIK3C2B,FZD3,IRS1,FGFR1,WNT7B,SOS1,FZD6,BMPR2,JAK3,FRS2,ATM
Clathrin-mediated Endocytosis Signaling	0.331	0.115	PIK3C2B,AP2M1,ACTB,SH3GL3,FGFR1,ITGB8,PDGFC,AP2S1,PIK3R3,CBL,IGF1,IRS1,CLTA,AAK1,ARPC3,FRS2,ACTG1,ARPC4,ATM,APOD
Granzyme B Signaling	0.328	0.143	CASP3,LMNB1
Chondroitin Sulfate Degradation (Metazoa)	0.328	0.143	MGEA5,CEMIP
Ubiquinol-10 Biosynthesis (Eukaryotic)	0.328	0.143	CYP26B1,MICAL3
Mitochondrial L-carnitine Shuttle Pathway	0.328	0.143	CPT1C,ACSL1
Natural Killer Cell Signaling	0.326	0.117	PIK3R3,PIK3C2B,IRS1,FGFR1,SOS1,PAK2,PRKCH,FRS2,PRKCA,PRKCG,ATM
RANK Signaling in Osteoclasts	0.326	0.117	MAP2K6,PIK3R3,PIK3C2B,Calm1 (includes others),CBL,IRS1,FGFR1,MAP3K13,MAP3K4,FRS2,ATM
Colorectal Cancer Metastasis Signaling	0.32	0.114	FZD10,FZD3,LRP6,PDGFC,BRAF,WNT7B,SOS1,DCC,FRS2,ATM,PIK3C2B,CASP3,MMP28,RHOC,FGFR1,GNG10,PIK3R3,IRS1,RHOA,FZD6,PRKACA,LEF1,JAK3,ADCY7,LRP1,FNBP1
Role of PI3K/AKT Signaling in the Pathogenesis of Influenza	0.315	0.119	PIK3R3,PIK3C2B,IRS1,FGFR1,CRK,FRS2,ATM
Human Embryonic Stem Cell Pluripotency	0.312	0.115	FZD10,PIK3C2B,S1PR2,FZD3,FGFR1,BMPR2,PDGFC,PIK3R3,FOXO1,IRS1,WNT7B,FZD6,LEF1,FRS2,ATM
Leptin Signaling in Obesity	0.299	0.115	PIK3R3,PIK3C2B,FOXO1,IRS1,FGFR1,PRKACA,ADCY7,FRS2,ATM
Role of Lipids/Lipid Rafts in the Pathogenesis of Influenza	0.296	0.167	FDPS
Selenocysteine Biosynthesis II (Archaea and Eukaryotes)	0.296	0.167	SARS
GDP-glucose Biosynthesis	0.296	0.167	HK2
Aspartate Degradation II	0.296	0.167	GOT2
GDP-mannose Biosynthesis	0.296	0.167	GMPPB
Signaling by Rho Family GTPases	0.295	0.112	MYL6,STMN1,CIT,ARPC3,ARHGEF11,FRS2,MYL12B,PI4KA,ATM,PIK3C2B,CFL1,RHOC,FGFR1,ACTB,VIM,GNG10,ROCK1,PIK3R3,IRS1,RHOA,SEPT10,PAK2,PIP4K2A,ACTG1,ARPC4,FNBP1
RAN Signaling	0.295	0.133	RAN,RANBP1
Dermatan Sulfate Degradation (Metazoa)	0.295	0.133	MGEA5,CEMIP
IL-8 Signaling	0.293	0.112	PIK3C2B,RHOC,FGFR1,PDGFC,PRKCG,GNG10,BRAF,PIK3R3,ROCK1,CCND2,RHOA,IRS1,GPLD1,PAK2,ITGAV,PRKCH,FRS2,FNBP1,MYL12B,ATM,PRKCA
Gαq Signaling	0.292	0.113	PIK3C2B,Calm1 (includes others),RHOC,FGFR1,ITPR1,PRKCG,GNG10,PIK3R3,ROCK1,RHOA,IRS1,GPLD1,PRKCH,FRS2,FNBP1,ATM,PRKCA
Pancreatic Adenocarcinoma Signaling	0.289	0.113	PIK3R3,RB1,PIK3C2B,IRS1,FGFR1,GPLD1,CDK4,JAK3,FRS2,NOTCH1,PDGFC,SIN3A,ATM
IL-4 Signaling	0.286	0.114	PIK3R3,PIK3C2B,NFAT5,IRS1,FGFR1,SOS1,JAK3,FRS2,ATM
Leukocyte Extravasation Signaling	0.285	0.112	PIK3C2B,MYL6,MMP28,Wasl,ACTB,FGFR1,CRK,MAP3K4,PRKCG,PIK3R3,ROCK1,CLDN5,IRS1,RHOA,PRKCH,ACTN4,FRS2,ACTG1,ATM,PRKCA,CTNND1
Nur77 Signaling in T Lymphocytes	0.279	0.116	Calm1 (includes others),CASP3,SIN3A,CABIN1,EP300
Fatty Acid β-oxidation I	0.272	0.12	IVD,ACSL1,HADH
Dendritic Cell Maturation	0.272	0.111	PIK3C2B,FGFR1,CREBBP,CREB3,EP300,COL1A2,PIK3R3,IRS1,NGFR,CREB1,STAT2,COL18A1,FRS2,TAB1,ATM,COL3A1
Ephrin B Signaling	0.271	0.113	ROCK1,EPHB6,CBL,ITSN1,CFL1,RHOA,ACP1,GNG10
Methionine Degradation I (to Homocysteine)	0.265	0.125	EHMT1,AHCY
Parkinson's Signaling	0.265	0.125	CASP3,PARK7
Ceramide Signaling	0.263	0.111	PIK3R3,PPP2CB,PIK3C2B,S1PR2,IRS1,NGFR,FGFR1,PPP2R5E,FRS2,ATM
Cell Cycle Regulation by BTG Family Proteins	0.257	0.114	PPP2CB,RB1,CDK4,PPP2R5E
Sphingosine and Sphingosine-1-phosphate Metabolism	0.251	0.143	ASAH1
Glucose and Glucose-1-phosphate Degradation	0.251	0.143	HK2
Superpathway of Serine and Glycine Biosynthesis I	0.251	0.143	PSPH
Sucrose Degradation V (Mammalian)	0.251	0.143	TPI1
Phosphatidylcholine Biosynthesis I	0.251	0.143	CHKA
Antiproliferative Role of TOB in T Cell Signaling	0.25	0.115	PABPC1,RB1,SKP1
Cell Cycle Control of Chromosomal Replication	0.239	0.111	RPA3,CDK6,CDK4,MCM7
Netrin Signaling	0.239	0.111	NFAT5,DCC,PRKACA,ENAH
Tryptophan Degradation III (Eukaryotic)	0.239	0.118	PARK7,HADH
Oxidative Ethanol Degradation III	0.239	0.118	ALDH2,ACSL1
DNA damage-induced 14-3-3σ Signaling	0.216	0.111	CCNB2,ATM
Cysteine Biosynthesis III (mammalia)	0.216	0.111	EHMT1,AHCY
NAD Phosphorylation and Dephosphorylation	0.215	0.125	ACP1
Superoxide Radicals Degradation	0.215	0.125	SOD1
Assembly of RNA Polymerase I Complex	0.185	0.111	POLR1C
Pentose Phosphate Pathway	0.185	0.111	TALDO1
Leucine Degradation I	0.185	0.111	IVD
Folate Transformations I	0.185	0.111	MTR

## Sheet: DAVID GO
Thap1+/- Cerebellum vs WT Cerebellum
Term	(neg)log	PValue	Genes	Fold Enrichment	Bonferroni	Benjamini	FDR
GO:0006412~translation	31.7687	1.7035e-32	RPL18, EIF6, RPL17, RPL36A, MRPL41, RPL19, RPL14, RPL13, RPL15, RPLP2, EIF5A, RPS27L, RPLP1, FAU, RPL10, RPL11, RPL12, MRPL33, RPS27A, RPL36AL, MRPL52, RPL35A, DARS, EEF2, RSL1D1, RPS18, MRPS18C, RPS19, MRPS18A, RPS17, RPS14, RPS15, EIF2S2, HARS, RPS12, RPS11, EIF2AK2, UBA52, EIF4E3, EEF1B2, KARS, RPS26, RPS28, RPS29, RPL7, RPL6, EIF3H, RPL9, RPL8, RPL3, EIF3K, EIF3L, RPL5, EIF3I, RPL4, RPS20, RP…	3.64701	4.74254e-29	4.74254e-29	3.04192e-29
GO:0022900~electron transport chain	8.25793	5.52165e-09	UQCRC2, NDUFB3, NDUFB5, NDUFB6, NDUFB7, NDUFB9, UQCRQ, NDUFS6, UQCR10, NDUFS4, UQCR11, NDUFS3, NDUFA4, TXNL1, NDUFB11, NDUFA2, NDUFB10, NDUFA8, NDUFA9, NDUFA6, NDUFA7, NDUFC2, MECP2, NDUFA13, NDUFA12, NDUFV3, SDHB, UQCRH, NDUFV2, SDHD, TXNRD3, ENOX1	3.22717	1.53721e-05	7.6861e-06	9.85993e-06
GO:0006091~generation of precursor metabolites and energy	7.32291	4.7543e-08	UQCRC2, ATP5B, UQCRQ, NDUFS6, UQCR10, NDUFS4, UQCR11, PPP1R1A, ATP5O, NDUFS3, SUCLA2, ATP5K, ATP5J, TXNL1, NDUFB11, NDUFB10, NDUFC2, MECP2, NDUFA13, PFKM, NDUFA12, ATP6V1F, PPP1CA, UQCRH, TXNRD3, ENOX1, NDUFB3, PHKA2, NDUFB5, NDUFB6, NDUFB7, NDUFB9, HK2, ATP5G3, TPI1, ATP6V0E, IDH2, IDH1, NDUFA4, NDUFA2, NDUFA8, NDUFA9, NDUFA6, NDUFA7, ATP5F1, IDH3B, NDUFV3, SDHB, ATP6V1E1, SDHD, NDUFV2, ATP5A1	2.25036	0.000132351	4.41189e-05	8.48968e-05
GO:0006325~chromatin organization	5.80176	1.57849e-06	HIST4H4, MORF4L2, CBX3, CBX6, 2210018M11RIK, GPX4, H2AFZ, HIST3H2BA, H1F0, SATB1, HIST1H1E, HIST1H1C, RCOR1, MECP2, ARID1A, BANP, RB1, RBBP7, HLTF, UBN1, EYA1, EP300, BAZ1A, SMARCE1, BAZ1B, HUWE1, KDM2A, ASH1L, NSD1, KDM6B, EP400, HIST1H2AC, SETD1B, TRRAP, TSPYL5, CHD8, HIST1H4B, PBRM1, KDM3A, HIST1H4D, BAZ2A, HIST1H4H, DNMT3A, HIST1H2BB, AEBP2, EHMT1, CEBPG, CREBBP, BCORL1, SMARCC1, MSL1, WHSC1L…	1.97216	0.00438488	0.00109803	0.00281865
GO:0006793~phosphorus metabolic process	5.10819	7.79495e-06	STK36, CAPZA2, TTK, LPAR1, TTN, PRKX, UQCR10, UQCR11, MAP3K4, AAK1, PRKACA, FRS2, MAP2K6, BCR, PAN3, BRAF, STK25, CSNK1G1, ROCK1, CSNK1G2, WNK1, MECP2, WNK3, PTPRT, STK4, CDKL5, MARK2, PPP1CA, BAZ1B, NME1, EIF2AK2, FGFR1, NEK1, STK10, SSH2, BMPR2, PTK7, DUSP11, ACP1, ATP6V0E, DUSP19, EPHB6, TTBK2, TTBK1, PRKRA, DUSP16, FGD4, PTPN3, TAOK1, MAP2K3, PPA2, ATM, EPHA4, EPHA8, PLK1, DYRK1B, CDC42BPA, A…	1.49993	0.0214675	0.00433084	0.0139184
GO:0006796~phosphate metabolic process	5.10819	7.79495e-06	STK36, CAPZA2, TTK, LPAR1, TTN, PRKX, UQCR10, UQCR11, MAP3K4, AAK1, PRKACA, FRS2, MAP2K6, BCR, PAN3, BRAF, STK25, CSNK1G1, ROCK1, CSNK1G2, WNK1, MECP2, WNK3, PTPRT, STK4, CDKL5, MARK2, PPP1CA, BAZ1B, NME1, EIF2AK2, FGFR1, NEK1, STK10, SSH2, BMPR2, PTK7, DUSP11, ACP1, ATP6V0E, DUSP19, EPHB6, TTBK2, TTBK1, PRKRA, DUSP16, FGD4, PTPN3, TAOK1, MAP2K3, PPA2, ATM, EPHA4, EPHA8, PLK1, DYRK1B, CDC42BPA, A…	1.49993	0.0214675	0.00433084	0.0139184
GO:0016310~phosphorylation	5.10487	7.85463e-06	STK36, CAPZA2, TTK, LPAR1, TTN, PRKX, UQCR10, MAP3K4, UQCR11, AAK1, PRKACA, FRS2, MAP2K6, PAN3, BCR, STK25, BRAF, CSNK1G1, ROCK1, CSNK1G2, WNK1, MECP2, WNK3, STK4, CDKL5, MARK2, BAZ1B, NME1, EIF2AK2, FGFR1, NEK1, STK10, BMPR2, PTK7, ATP6V0E, EPHB6, TTBK2, TTBK1, PRKRA, FGD4, TAOK1, MAP2K3, ATM, EPHA4, EPHA8, PLK1, DYRK1B, CDC42BPA, ABL2, NUAK1, ATP5B, PRDX2, PAK2, CDK12, ATP5O, BRD4, TIE1, ATP5K,…	1.5574	0.02163	0.00363793	0.014025
GO:0016568~chromatin modification	4.69426	2.0218e-05	SETD1B, MORF4L2, CBX3, TRRAP, CBX6, CHD8, 2210018M11RIK, PBRM1, KDM3A, BAZ2A, DNMT3A, SATB1, AEBP2, EHMT1, RCOR1, CEBPG, CREBBP, MECP2, BANP, RB1, RBBP7, HLTF, UBN1, EYA1, BAZ1A, EP300, SMARCE1, BAZ1B, HUWE1, KDM2A, BCORL1, MSL1, SMARCC1, WHSC1L1, ASH1L, KDM4C, SETD2, RBM14, NSD1, KDM6B, RERE, EP400	2.01014	0.0547326	0.00800881	0.0360968
GO:0016331~morphogenesis of embryonic epithelium	4.44359	3.60091e-05	ENAH, C2CD3, SHROOM3, HTT, PTK7, FZD3, GLI2, SHANK3, SUFU, FZD6, PFN1, TSC1, LAMA5, CFL1, ZIC5, NUP50, IFT172, PTCH1, IFT52, TBX18	2.89618	0.0953897	0.0124532	0.0642814
GO:0009057~macromolecule catabolic process	4.40469	3.93829e-05	USE1, UFC1, SENP5, ZNRF1, CNOT4, LNPEP, DCPS, CASP3, RBM8A, MAP1LC3B, WWP1, FBXO28, LSM5, FBXL14, ITCH, RPS27A, FBXL17, CDCA3, VCPIP1, PAN3, ADAM10, ZCCHC11, ANAPC5, DDB1, MAGOH, UBR4, GAN, UBR2, SOCS4, HERC2, HERC1, HLTF, PSMA2, USP28, PJA1, EIF4A3, CHID1, SENP1, UHRF2, DCUN1D2, PSMA6, KDM2A, HUWE1, UCHL3, CHFR, USP24, PMEPA1, UBA52, FBXO11, CUEDC2, UBE2Z, USP5, RAD23A, UBA6, NEDD8, SKP1A, PSMA7…	1.5371	0.103847	0.0121088	0.0703021
GO:0016071~mRNA metabolic process	4.33888	4.58273e-05	RALY, NHP2L1, PPIL1, U2AF2, CWC15, RBM5, SNRPD1, SNRPD2, SF3B5, SF3B2, RNGTT, DCPS, HNRNPA3, PRPF19, CNOT6L, RBM8A, SRRM2, GPX4, LSM5, PPIL3, LSM4, PABPC1, GEMIN7, SNRPA1, PRPF31, PAN3, MAGOH, CEBPG, SMG7, PRPF39, SMG1, ELAVL1, SNW1, CSTF2T, EIF4A3, DCP2, PPP1R8, SFPQ, SNRPB, THOC7, CELF1, SNRNP27, CPSF3, THOC3, CSTF1, SNRPE, TXNL4A, SSU72, SNRPG	1.83265	0.119782	0.0126776	0.0818015
GO:0002009~morphogenesis of an epithelium	4.33648	4.60812e-05	FRAS1, ENAH, SHROOM3, PML, PTK7, CTNND1, GLI2, SOX9, SUFU, PFN1, IGF1R, NUP50, PLXND1, FRS2, C2CD3, HTT, IGF1, FZD3, SHANK3, FZD6, LAMA1, EYA1, NOTCH1, TSC1, NCOA3, FREM2, LAMA5, CFL1, ZIC5, IFT172, PTCH1, IFT52, TBX18	2.15456	0.120404	0.0115953	0.0822547
GO:0044265~cellular macromolecule catabolic process	4.15538	6.99236e-05	UFC1, SENP5, ZNRF1, CNOT4, DCPS, CASP3, RBM8A, MAP1LC3B, WWP1, FBXO28, LSM5, FBXL14, ITCH, RPS27A, FBXL17, CDCA3, VCPIP1, PAN3, ADAM10, ZCCHC11, ANAPC5, DDB1, MAGOH, UBR4, GAN, UBR2, SOCS4, HERC2, HERC1, HLTF, PSMA2, USP28, PJA1, EIF4A3, SENP1, UHRF2, DCUN1D2, PSMA6, KDM2A, HUWE1, UCHL3, CHFR, USP24, PMEPA1, UBA52, FBXO11, CUEDC2, UBE2Z, USP5, RAD23A, UBA6, NEDD8, SKP1A, PSMA7, PSMB5, SUMO3, RNF1…	1.5394	0.176897	0.016092	0.124788
GO:0006119~oxidative phosphorylation	4.13525	7.32397e-05	ATP5B, NDUFA7, NDUFC2, ATP5F1, MECP2, ATP5G3, ATP6V1F, ATP6V0E, UQCR10, UQCR11, UQCRH, ATP6V1E1, ATP5O, ATP5A1, ATP5K, ATP5J	3.22717	0.184462	0.0155628	0.130703
GO:0048729~tissue morphogenesis	3.92433	0.000119033	FRAS1, ENAH, SHROOM3, PML, PTK7, BMPR2, CTNND1, SOX9, GLI2, SUFU, PFN1, IGF1R, NUP50, PRKACA, PLXND1, FRS2, COL11A1, C2CD3, HTT, LEF1, IGF1, FZD3, SHANK3, FZD6, LAMA1, EYA1, NOTCH1, TSC1, NCOA3, LAMA5, FREM2, CFL1, ZIC5, IFT172, PTCH1, TXNRD1, FOXC1, NGFR, IFT52, TBX18	1.89834	0.282087	0.0233939	0.212342
GO:0006396~RNA processing	3.89565	0.000127159	RALY, U2AF2, CWC15, DICER1, SNRPD1, RBM5, SNRPD2, RNGTT, INTS8, DGCR8, RBM8A, SRRM2, GPX4, INTS6, LSM5, LSM4, TGS1, SNRPA1, PRPF31, ZCCHC11, MAGOH, PRPF39, CSTF2T, RSL1D1, EIF4A3, LARP7, RPS14, SNRPB, THOC7, CELF1, CPSF3, THOC3, NHP2, SNRPE, SNRPG, SSU72, NHP2L1, PPIL1, SF3B5, SF3B2, HNRNPA3, ZFC3H1, PRPF19, CNOT6L, PRKRA, PPIL3, PABPC1, RPL10A, GEMIN7, NSA2, SNW1, RPS6, NOP10, FBL, URM1, PPP1R8,…	1.62835	0.298147	0.0233258	0.226822
GO:0035148~tube lumen formation	3.85495	0.000139653	ENAH, SHROOM3, PTK7, FZD3, SUFU, SHANK3, FZD6, PFN1, TSC1, CFL1, ZIC5, IFT172, NUP50, TGM2, PTCH1, IFT52	3.06308	0.322144	0.0240084	0.249083
GO:0051276~chromosome organization	3.82594	0.0001493	HIST4H4, MORF4L2, CBX3, CBX6, 2210018M11RIK, GPX4, H2AFZ, HIST3H2BA, H1F0, SATB1, HIST1H1E, HIST1H1C, RCOR1, MECP2, ARID1A, BANP, RB1, RBBP7, HLTF, UBN1, EYA1, BAZ1A, EP300, SMARCE1, BAZ1B, HUWE1, KDM2A, ASH1L, NSD1, KDM6B, EP400, HIST1H2AC, SETD1B, TRRAP, TSPYL5, CHD8, NIPBL, HIST1H4B, PBRM1, KDM3A, HIST1H4D, BAZ2A, HIST1H4H, DNMT3A, HIST1H2BB, AEBP2, EHMT1, PDS5B, CEBPG, CREBBP, SYCE2, BCORL1, …	1.64953	0.340109	0.0241553	0.266267
GO:0001838~embryonic epithelial tube formation	3.73308	0.000184893	ENAH, SHROOM3, PTK7, FZD3, SUFU, SHANK3, FZD6, PFN1, TSC1, CFL1, IFT172, NUP50, ZIC5, PTCH1, IFT52	3.13753	0.402374	0.0281944	0.329648
GO:0006397~mRNA processing	3.64753	0.000225151	RALY, NHP2L1, PPIL1, U2AF2, CWC15, RBM5, SNRPD1, SNRPD2, SF3B5, SF3B2, RNGTT, PRPF19, HNRNPA3, RBM8A, CNOT6L, GPX4, SRRM2, LSM5, PPIL3, LSM4, PABPC1, GEMIN7, SNRPA1, PRPF31, MAGOH, PRPF39, SNW1, CSTF2T, EIF4A3, PPP1R8, SFPQ, SNRPB, THOC7, CELF1, CPSF3, SNRNP27, CSTF1, SNRPE, THOC3, TXNL4A, SSU72, SNRPG	1.81066	0.465749	0.0324559	0.401287
GO:0035295~tube development	3.57611	0.000265394	FGFR1, ENAH, SHROOM3, CAPZA2, DICER1, PML, PTK7, BMPR2, GLI2, SUFU, ASAH1, GLI1, SEMA5A, PFN1, WWP1, NUP50, TGM2, HHIP, PLXND1, C2CD3, IGF1, CFTR, FZD3, TAB1, SHANK3, FZD6, LAMA1, PPP1CA, EYA1, NOTCH1, EP300, TSC1, NCOA3, LAMA5, CFL1, ZIC5, IFT172, FOXC1, PTCH1, IFT52, CUX1, NFIB	1.79695	0.522388	0.0362736	0.472853
GO:0021915~neural tube development	3.55221	0.000280405	FKBP8, ENAH, C2CD3, SHROOM3, NF1, PTK7, FZD3, GLI2, SUFU, FZD6, PFN1, NOTCH1, TSC1, CFL1, ZIC5, NUP50, IFT172, PTCH1, IFT52	2.58562	0.541941	0.0364963	0.499534
GO:0030163~protein catabolic process	3.43018	0.000371381	USE1, UFC1, SENP5, ZNRF1, CNOT4, LNPEP, MAP1LC3B, WWP1, FBXO28, FBXL14, ITCH, RPS27A, FBXL17, CDCA3, VCPIP1, ADAM10, ANAPC5, DDB1, UBR4, GAN, UBR2, SOCS4, HERC2, HERC1, HLTF, PSMA2, USP28, PJA1, SENP1, UHRF2, DCUN1D2, PSMA6, HUWE1, KDM2A, UCHL3, CHFR, USP24, PMEPA1, UBA52, FBXO11, CUEDC2, UBE2Z, USP5, RAD23A, UBA6, NEDD8, SKP1A, PSMA7, PSMB5, SUMO3, RNF123, PSMB6, PSMB1, PSMB3, PPP2CB, HECTD2, US…	1.5033	0.64446	0.0459177	0.661099
GO:0008380~RNA splicing	3.42967	0.00037182	RALY, NHP2L1, U2AF2, PPIL1, CWC15, RBM5, SNRPD1, SNRPD2, SF3B5, HNRNPA3, PRPF19, RBM8A, SRRM2, LSM5, LSM4, PPIL3, PABPC1, GEMIN7, SNRPA1, PRPF31, MAGOH, PRPF39, SNW1, EIF4A3, PPP1R8, SFPQ, SNRPB, THOC7, CELF1, SNRNP27, SNRPE, THOC3, TXNL4A, SNRPG	1.91061	0.644894	0.0440166	0.661877
GO:0001841~neural tube formation	3.428	0.000373248	ENAH, SHROOM3, PTK7, FZD3, SUFU, FZD6, PFN1, TSC1, CFL1, IFT172, NUP50, ZIC5, PTCH1, IFT52	3.10061	0.646304	0.0423806	0.664412
GO:0008104~protein localization	3.27614	0.00052949	SRP14, SEC24B, CLTA, SEC24A, XPO6, GRIK2, ZMAT3, AP2S1, CHMP6, VPS37A, GRIK5, USE1, EIF5A, HOOK3, CDC42, SIN3A, VPS13C, VPS13D, DYNC2H1, RAB23, VPS13A, SAR1B, SAR1A, KDELR1, RAB21, KDELR2, RAMP2, ACTN4, RAN, SRP54B, ERP29, MECP2, TMSB10, TIMM8B, RAB11FIP4, SEC61B, STXBP5, LYST, CD81, USO1, SIL1, TMSB4X, BIN3, TOMM22, PDCD6IP, RAB13, SEC23B, COPE, FRAS1, CHMP2A, NACA, SHROOM3, MTX1, SNX2, TIMM10, …	1.41001	0.771105	0.057274	0.941296
GO:0034614~cellular response to reactive oxygen species	3.25705	0.000553292	GPX1, GPX4, ROMO1, PRDX2, TXNRD1, SOD1, PRDX1, MT3	5.02004	0.785789	0.0575395	0.983413
GO:0051603~proteolysis involved in cellular protein catabolic process	3.07889	0.000833895	UFC1, SENP5, ZNRF1, CNOT4, MAP1LC3B, WWP1, FBXO28, FBXL14, ITCH, RPS27A, FBXL17, CDCA3, VCPIP1, ADAM10, ANAPC5, DDB1, UBR4, GAN, UBR2, SOCS4, HERC2, HERC1, HLTF, PSMA2, USP28, PJA1, SENP1, UHRF2, DCUN1D2, PSMA6, HUWE1, KDM2A, UCHL3, CHFR, USP24, PMEPA1, UBA52, FBXO11, CUEDC2, UBE2Z, USP5, RAD23A, UBA6, NEDD8, SKP1A, PSMA7, PSMB5, SUMO3, RNF123, PSMB6, PSMB1, PSMB3, PPP2CB, HECTD2, USP34, USP32, L…	1.48063	0.901975	0.0824239	1.47866
GO:0000302~response to reactive oxygen species	3.07242	0.000846414	GPX1, PRDX6, GPX4, PPP2CB, ROMO1, PRDX2, TXNRD1, SOD1, PRDX1, PARK7, MT3	3.45128	0.905335	0.0807465	1.5007
GO:0044257~cellular protein catabolic process	3.01311	0.000970272	UFC1, SENP5, ZNRF1, CNOT4, MAP1LC3B, WWP1, FBXO28, FBXL14, ITCH, RPS27A, FBXL17, CDCA3, VCPIP1, ADAM10, ANAPC5, DDB1, UBR4, GAN, UBR2, SOCS4, HERC2, HERC1, HLTF, PSMA2, USP28, PJA1, SENP1, UHRF2, DCUN1D2, PSMA6, HUWE1, KDM2A, UCHL3, CHFR, USP24, PMEPA1, UBA52, FBXO11, CUEDC2, UBE2Z, USP5, RAD23A, UBA6, NEDD8, SKP1A, PSMA7, PSMB5, SUMO3, RNF123, PSMB6, PSMB1, PSMB3, PPP2CB, HECTD2, USP34, USP32, L…	1.47236	0.932966	0.0889808	1.71851
GO:0035239~tube morphogenesis	2.98197	0.0010424	ENAH, SHROOM3, DICER1, PTK7, PML, GLI2, SUFU, SEMA5A, PFN1, NUP50, TGM2, PLXND1, C2CD3, IGF1, FZD3, SHANK3, FZD6, LAMA1, PPP1CA, NOTCH1, EYA1, TSC1, NCOA3, LAMA5, CFL1, ZIC5, IFT172, PTCH1, IFT52	1.91554	0.945172	0.092249	1.84514
GO:0045449~regulation of transcription	2.88252	0.00131061	NAA15, FLI1, SIN3A, MED28, WWP1, ZFP90, YEATS2, A130010J15RIK, ZFP329, TADA2A, NDNL2, RCOR1, TAF4A, MECP2, MED12, MED14, MED13, MED10, PRDM8, ZFP827, BAZ1A, PTRF, BAZ1B, PRDM2, UNCX, ZFP612, ZFP617, PFN1, ZFP451, TRP53BP1, DRAP1, PBRM1, LHX9, NKRF, ASXL2, AEBP2, DNMT3A, ZBTB46, CREBBP, MAML2, CELSR2, ABCG4, ZBTB44, SFMBT1, SFMBT2, ZFP748, NOTCH3, NOTCH1, ZFHX4, RNF4, ETS1, DMTF1, TRPS1, BCL6B, PP…	1.19697	0.974039	0.111107	2.31467
GO:0043632~modification-dependent macromolecule catabolic process	2.82552	0.00149445	UFC1, SENP5, ZNRF1, CNOT4, MAP1LC3B, WWP1, FBXO28, FBXL14, ITCH, FBXL17, RPS27A, VCPIP1, CDCA3, ANAPC5, DDB1, UBR4, GAN, UBR2, SOCS4, HERC2, HERC1, HLTF, PSMA2, USP28, PJA1, DCUN1D2, UHRF2, SENP1, PSMA6, HUWE1, KDM2A, UCHL3, CHFR, USP24, PMEPA1, UBA52, FBXO11, CUEDC2, UBE2Z, USP5, RAD23A, UBA6, NEDD8, SKP1A, PSMA7, PSMB5, SUMO3, RNF123, PPP2CB, HECTD2, USP34, USP32, LRSAM1, VHL, CBL, SPSB4, GM158…	1.46747	0.98445	0.122005	2.63527
GO:0019941~modification-dependent protein catabolic process	2.82552	0.00149445	UFC1, SENP5, ZNRF1, CNOT4, MAP1LC3B, WWP1, FBXO28, FBXL14, ITCH, FBXL17, RPS27A, VCPIP1, CDCA3, ANAPC5, DDB1, UBR4, GAN, UBR2, SOCS4, HERC2, HERC1, HLTF, PSMA2, USP28, PJA1, DCUN1D2, UHRF2, SENP1, PSMA6, HUWE1, KDM2A, UCHL3, CHFR, USP24, PMEPA1, UBA52, FBXO11, CUEDC2, UBE2Z, USP5, RAD23A, UBA6, NEDD8, SKP1A, PSMA7, PSMB5, SUMO3, RNF123, PPP2CB, HECTD2, USP34, USP32, LRSAM1, VHL, CBL, SPSB4, GM158…	1.46747	0.98445	0.122005	2.63527
GO:0001738~morphogenesis of a polarized epithelium	2.8025	0.00157579	LAMA1, LAMA5, PTK7, CTNND1, FZD3, FZD6	6.16096	0.987605	0.124574	2.77681
GO:0015992~proton transport	2.79579	0.00160032	ATP5J2, ATP6V0E, NNT, ATP6V1E1, ATP5B, ATP5F1, ATP5O, ATP6V1G1, ATP5A1, ATP5G3, ATP5K, ATP5J, ATP6V1F	2.82377	0.988424	0.122907	2.81944
GO:0060562~epithelial tube morphogenesis	2.7902	0.00162105	ENAH, SHROOM3, PML, PTK7, FZD3, GLI2, SHANK3, SUFU, FZD6, LAMA1, PFN1, EYA1, TSC1, NCOA3, LAMA5, CFL1, ZIC5, NUP50, IFT172, PTCH1, IFT52	2.13691	0.989075	0.121068	2.85548
GO:0051235~maintenance of location	2.75434	0.00176058	KDELR2, PFN1, GRIK5, PML, TMSB10, TMSB4X, KDELR1, PEX5L, ASPM, SUFU	3.42276	0.992596	0.127394	3.09762
GO:0000902~cell morphogenesis	2.72163	0.00189831	DCC, ENAH, SHROOM3, ONECUT2, PTK7, SOX9, GLI2, ALCAM, SEMA5A, CDC42, FAT1, COL4A3BP, DYNC2H1, RHOA, NEFL, COL18A1, CSNK1A1, C2CD3, PTPRZ1, CREB1, DPYSL5, NFASC, ALMS1, CELSR3, LEF1, RPL24, SOD1, STK4, MARK2, EPHA4, LAMA1, NOTCH1, SYNE2, SEMA6C, LAMA5, CFL1, 6530402F18RIK, IFT172, PRICKLE2, BIN3, NGFR, STMN1, SLITRK6, GAP43	1.60836	0.994958	0.133221	3.33609
GO:0006818~hydrogen transport	2.72004	0.00190527	ATP5J2, ATP6V0E, NNT, ATP6V1E1, ATP5B, ATP5F1, ATP5O, ATP6V1G1, ATP5A1, ATP5G3, ATP5K, ATP5J, ATP6V1F	2.7705	0.995055	0.130398	3.34814
GO:0030030~cell projection organization	2.69098	0.00203712	DCC, FGFR1, ENAH, ONECUT2, LPAR1, MTSS1L, GLI2, ALCAM, SEMA5A, CDC42, DYNC2H1, NEFL, SS18L1, FGD3, FGD4, C2CD3, ROCK1, PTPRZ1, CREB1, MECP2, DPYSL5, NFASC, ALMS1, CELSR3, RPL24, SOD1, WHRN, GPR98, EPHA4, NOTCH1, SEMA6C, TSC1, PRDX6, LAMA5, CFL1, 6530402F18RIK, IFT172, TRAPPC4, NGFR, STMN1, WASL, CIT, SYNGAP1, SLITRK6, GAP43	1.59335	0.996577	0.135468	3.57587
GO:0034599~cellular response to oxidative stress	2.66465	0.00216446	GPX1, GPX4, ROMO1, PRDX2, TXNRD1, SOD1, PRDX1, MT3	4.10731	0.9976	0.139989	3.79534
GO:0007224~smoothened signaling pathway	2.64199	0.00228039	FKBP8, HIPK1, HIPK2, IFT172, PTCH1, HHIP, IFT52, GLI2, GLI1	3.63057	0.998263	0.143603	3.99473
GO:0045185~maintenance of protein location	2.64199	0.00228039	KDELR2, PFN1, GRIK5, PML, TMSB10, TMSB4X, KDELR1, PEX5L, SUFU	3.63057	0.998263	0.143603	3.99473
GO:0010035~response to inorganic substance	2.57394	0.00266723	HTT, ROMO1, PRDX2, SOD1, PRDX1, PARK7, GPX1, NPC1, ABCB1A, PRDX6, GPX4, PPP2CB, CACNA1G, TXNRD1, PRNP, ASNA1, PDCD6, MT3	2.20991	0.99941	0.16225	4.65727
GO:0060429~epithelium development	2.52738	0.00296904	FRAS1, ENAH, SHROOM3, ONECUT2, PML, PTK7, CTNND1, SOX9, GLI2, SUFU, PFN1, IGF1R, GPX1, CASP3, NUP50, PLXND1, FRS2, COL18A1, A130010J15RIK, C2CD3, HTT, IGF1, FZD3, UBN1, SHANK3, FZD6, LAMA1, EYA1, NOTCH1, TSC1, NCOA3, LAMA5, FREM2, CFL1, ZIC5, IFT172, PTCH1, IFT52, TBX18	1.62549	0.999746	0.175117	5.17116
GO:0009206~purine ribonucleoside triphosphate biosynthetic process	2.52268	0.00300138	ATP5J2, ATP1B2, ATP5B, ATP5F1, ATP10D, ATP13A3, ATP5G3, ATP6V1F, NME2, ATP6V0E, ATP2A2, NME1, ATP6V1E1, ATP9A, ATP5O, ATP5A1, ATP5K, ATP5J	2.18615	0.999768	0.173199	5.22607
GO:0009201~ribonucleoside triphosphate biosynthetic process	2.52268	0.00300138	ATP5J2, ATP1B2, ATP5B, ATP5F1, ATP10D, ATP13A3, ATP5G3, ATP6V1F, NME2, ATP6V0E, ATP2A2, NME1, ATP6V1E1, ATP9A, ATP5O, ATP5A1, ATP5K, ATP5J	2.18615	0.999768	0.173199	5.22607
GO:0014020~primary neural tube formation	2.52144	0.00300995	PFN1, ENAH, SHROOM3, TSC1, CFL1, ZIC5, PTK7, FZD3, PTCH1, SUFU, FZD6	2.95824	0.999773	0.170139	5.24062
GO:0006468~protein amino acid phosphorylation	2.51218	0.00307485	NUAK1, STK36, CAPZA2, TTK, PRDX2, LPAR1, TTN, PRKX, MAP3K4, PAK2, AAK1, CDK12, PRKACA, TIE1, BRD4, FRS2, MAP2K6, PRKCA, BCR, PAN3, ADAM10, STK25, CSNK1G1, BRAF, ROCK1, CSNK1G2, WNK1, CDK8, PRKCH, MINK1, WNK3, CDK6, PBK, CDK4, STK4, CDKL5, MARK2, MAST3, MAST1, BAZ1B, HIPK1, CD81, HIPK2, CFL1, NRK, EIF2AK2, MAP3K13, FGFR1, NEK1, STK10, PML, BMPR2, PTK7, IGSF10, IGF1R, EPHB6, STK32A, TTBK2, TTBK1, P…	1.37659	0.999811	0.170043	5.3507
GO:0034621~cellular macromolecular complex subunit organization	2.50493	0.00312658	EIF6, HIST1H2AC, HIST4H4, ENAH, XPO6, TUBB2B, CAPZA2, DICER1, GRIK5, RBM5, ARPC4, TSPYL5, HIST1H4B, TUBB5, H2AFZ, TUBB6, PDGFC, HIST1H4D, TUBA1A, HIST3H2BA, HIST1H4H, H1F0, HIST1H2BB, PRPF31, HIST1H1E, HIST1H1C, CEBPG, RPL24, PTRF, TBCA, TPPP, RPS14, HIST1H3C, H3F3A, CELF1, H3F3B, WASL, STMN1, SYNGAP1, DIAP2	1.65969	0.999836	0.169303	5.43837
GO:0006350~transcription	2.47245	0.00336935	MORF4L2, NAA15, FOXO1, CBX3, TCEAL8, CNOT1, MAF1, ZFP787, CNOT6, CBX6, CNOT4, FLI1, SIN3A, 2210018M11RIK, MED28, ZFP90, ZFP273, TGS1, ZFP882, SCRT1, A130010J15RIK, ZFP692, ZFP329, TADA2A, RCOR1, TAF4A, MED12, MECP2, MED14, MED13, TRERF1, MED10, ZFP827, PRDM8, BAZ1A, PTRF, KDM2A, BAZ1B, MGA, UNCX, EID1, CNBP, ZFP612, SETD1B, ONECUT2, HDGF, ELK3, TRRAP, SOX9, DIDO1, ZFP617, ZFP451, TRP53BP1, DRAP1,…	1.20473	0.999917	0.177784	5.84874
GO:0009145~purine nucleoside triphosphate biosynthetic process	2.47243	0.00336952	ATP5J2, ATP1B2, ATP5B, ATP5F1, ATP10D, ATP13A3, ATP5G3, ATP6V1F, NME2, ATP6V0E, ATP2A2, NME1, ATP6V1E1, ATP9A, ATP5O, ATP5A1, ATP5K, ATP5J	2.16289	0.999917	0.174501	5.84904
GO:0032446~protein modification by small protein conjugation	2.45087	0.00354104	LRSAM1, AURKAIP1, VHL, BIRC6, NEDD8, HERC2, SUMO3, PRPF19, NOSIP, RNF7, UHRF2, HUWE1, WWP1, ITCH, CHFR, VCPIP1	2.28761	0.999949	0.179232	6.13796
GO:0065003~macromolecular complex assembly	2.43885	0.00364042	EIF6, HIST4H4, TUBB2B, XPO6, CAPZA2, DICER1, GRIK5, RBM5, H2AFZ, TUBB5, TUBB6, PDGFC, TUBA1A, HIST3H2BA, DCTPP1, H1F0, PRPF31, HIST1H1E, HIST1H1C, TAF4A, STOM, PTRF, TBCA, RRM2, RPS14, TPPP, NCOA6, ATPIF1, CELF1, WASL, PRNP, HIST1H2AC, PML, ARPC4, TSPYL5, IGF1R, HIST1H4B, NPM1, TGM2, HIST1H4D, HIST1H4H, HIST1H2BB, RPL24, ANXA5, VWF, H3F3A, HIST1H3C, H3F3B, DIAP2, SYNGAP1	1.5372	0.999961	0.180521	6.30498
GO:0006979~response to oxidative stress	2.43335	0.00368684	TXNIP, ATOX1, ROMO1, PRDX2, SOD1, PRDX1, PARK7, PSMB5, GPX1, XPA, PRDX6, GPX4, PPP2CB, IDH1, TXNRD1, PRNP, MT3	2.20709	0.999966	0.179427	6.3829
GO:0042542~response to hydrogen peroxide	2.42529	0.00375587	GPX1, GPX4, PPP2CB, PRDX2, TXNRD1, SOD1, PRDX1, PARK7	3.76503	0.999972	0.179352	6.49865
GO:0009142~nucleoside triphosphate biosynthetic process	2.42317	0.00377422	ATP5J2, ATP1B2, ATP5B, ATP5F1, ATP10D, ATP13A3, ATP5G3, ATP6V1F, NME2, ATP6V0E, ATP2A2, NME1, ATP6V1E1, ATP9A, ATP5O, ATP5A1, ATP5K, ATP5J	2.14012	0.999973	0.177124	6.5294
GO:0043933~macromolecular complex subunit organization	2.4189	0.00381154	EIF6, ENAH, HIST4H4, XPO6, TUBB2B, CAPZA2, DICER1, RBM5, GRIK5, H2AFZ, TUBB5, TUBB6, PDGFC, TUBA1A, HIST3H2BA, DCTPP1, H1F0, PRPF31, HIST1H1E, HIST1H1C, TAF4A, STOM, PTRF, TBCA, TPPP, RPS14, RRM2, NCOA6, ATPIF1, CELF1, WASL, STMN1, PRNP, HIST1H2AC, PML, ARPC4, TSPYL5, IGF1R, HIST1H4B, NPM1, TGM2, HIST1H4D, HIST1H4H, HIST1H2BB, CEBPG, RPL24, ANXA5, VWF, HIST1H3C, H3F3A, H3F3B, DIAP2, SYNGAP1	1.50806	0.999976	0.175767	6.59192
GO:0015985~energy coupled proton transport, down electrochemical gradient	2.38519	0.00411916	ATP6V0E, ATP5B, ATP6V1E1, ATP5F1, ATP5O, ATP5A1, ATP5G3, ATP5K, ATP6V1F, ATP5J	3.05273	0.99999	0.185519	7.10563
GO:0015986~ATP synthesis coupled proton transport	2.38519	0.00411916	ATP6V0E, ATP5B, ATP6V1E1, ATP5F1, ATP5O, ATP5A1, ATP5G3, ATP5K, ATP6V1F, ATP5J	3.05273	0.99999	0.185519	7.10563
GO:0032989~cellular component morphogenesis	2.35431	0.00442277	DCC, ENAH, SHROOM3, ONECUT2, PTK7, TTN, SOX9, GLI2, ALCAM, SEMA5A, ACTG1, FIS1, CDC42, FAT1, COL4A3BP, RHOA, DYNC2H1, NEFL, COL18A1, CSNK1A1, C2CD3, PTPRZ1, CREB1, DPYSL5, NFASC, ALMS1, LEF1, CELSR3, RPL24, SOD1, STK4, MARK2, EPHA4, LAMA1, NOTCH1, SYNE2, SEMA6C, LAMA5, CFL1, 6530402F18RIK, IFT172, PRICKLE2, BIN3, NGFR, STMN1, SLITRK6, GAP43	1.51245	0.999996	0.194665	7.61005
GO:0010629~negative regulation of gene expression	2.29869	0.00502702	FOXK1, DICER1, CBX3, GLI2, MAF1, SIN3A, DGCR8, WWP1, SATB1, CTBP2, ZCCHC11, MECP2, NDUFA13, LEF1, RB1, SPEN, RBBP7, KCNQ1OT1, NCOA2, HIPK1, HIPK2, MDM4, CUX1, LCOR, NSD1, KDM6B, EID1, PML, SOX9, SUFU, TNRC6C, DRAP1, PRKRA, GM608, TNRC6B, BAZ2A, TXNIP, DNMT3A, EHMT1, CENPF, SNW1, PHF12, PSMC5, ID2, TRPS1, BCL6B, LIME1, HIVEP1, RFX3, NFIC, SCMH1, TBL1X, NCOR2	1.4601	0.999999	0.21487	8.60626
GO:0006754~ATP biosynthetic process	2.29227	0.00510186	ATP5J2, ATP1B2, ATP5B, ATP5F1, ATP10D, ATP13A3, ATP5G3, ATP6V1F, ATP6V0E, ATP2A2, ATP6V1E1, ATP9A, ATP5O, ATP5A1, ATP5K, ATP5J	2.20392	0.999999	0.214437	8.72894
GO:0007010~cytoskeleton organization	2.2874	0.00515937	HAUS4, ENAH, SHROOM3, HAUS5, CAPZA2, PDLIM3, ARPC4, TTN, HOOK3, TUBGCP4, ACTG1, PFN1, SPC25, TUBGCP3, SORBS1, FAT1, NPM1, TUBB5, RHOA, GRID2IP, RANBP1, NEFL, NEFM, ACTN4, ROCK1, CEP192, NF1, TMSB10, GAN, SOD1, GABARAP, CORO1C, MAST1, NAV1, EPS8, TPPP, CFL1, CDC42BPA, TMSB4X, STMN1, WASL, DIAP2, ABL2, RANBP10	1.52449	0.999999	0.213383	8.8231
GO:0051301~cell division	2.25999	0.0054955	HAUS4, CKS1B, HAUS5, NEK1, TIPIN, SENP5, CDC42, SPC25, TOP1, CDCA2, LMLN, ASPM, CDCA3, CCNK, PDS5B, ANAPC5, ROCK1, RAN, PAPD7, SYCE2, CDK6, RB1, DCTN3, CDK4, SEPT10, PPP1CA, NOTCH1, CCNB2, CCND2, PLK1, TIAL1, ZWINT, CFL1, KIF20B, BIN3, PDCD6IP, CIT, CHFR, TXNL4A	1.56765	1	0.222369	9.37164
GO:0009152~purine ribonucleotide biosynthetic process	2.23946	0.00576153	ATP5J2, ATP1B2, ATP5B, ATP5F1, ATP10D, ATP13A3, ATP5G3, ATP6V1F, NME2, ATP6V0E, ATP2A2, NME1, ATP6V1E1, ATP9A, ADSL, ATP5O, ATP5A1, ATP5K, ATP5J	2.00567	1	0.228532	9.80359
GO:0001843~neural tube closure	2.22334	0.00597949	PFN1, ENAH, SHROOM3, TSC1, ZIC5, PTK7, FZD3, PTCH1, SUFU, FZD6	2.89618	1	0.232817	10.156
GO:0060606~tube closure	2.22334	0.00597949	PFN1, ENAH, SHROOM3, TSC1, ZIC5, PTK7, FZD3, PTCH1, SUFU, FZD6	2.89618	1	0.232817	10.156
GO:0000184~nuclear-transcribed mRNA catabolic process, nonsense-mediated decay	2.21418	0.00610688	DCPS, EIF4A3, PAN3, RBM8A, DCP2, MAGOH, SMG7, SMG1	3.47541	1	0.233916	10.3614
GO:0042743~hydrogen peroxide metabolic process	2.2076	0.00620006	GPX1, GPX4, PRDX2, TXNRD1, SOD1, PRDX1, PARK7	3.95328	1	0.233852	10.5113
GO:0006417~regulation of translation	2.19091	0.00644303	SRP14, EIF4E3, CPEB2, MAGOH, IREB2, EIF5A, IGF2BP2, ANKHD1, CDK4, EIF4A3, PPP1CA, EIF4G3, TNRC6C, EIF4EBP2, RBM8A, EIF3K, PUM1, TNRC6B	2.03312	1	0.238647	10.9012
GO:0007049~cell cycle	2.17138	0.00673945	MRPL41, E2F7, RPRM, SENP5, MCM8, MCM7, SIN3A, CEP250, DDX11, TUBB5, CDCA2, RANBP1, ASPM, CDCA3, CCNK, ANAPC5, RAN, PAPD7, CDK6, UBR2, BANP, RB1, CDK4, DCTN3, PPP1CA, UHRF2, CCND2, ZWINT, BIN3, MDM4, STMN1, PDCD6IP, CHFR, BLCAP, HAUS4, EID1, CKS1B, RABGAP1, HAUS5, NEK1, TIPIN, PML, CDC73, SESN2, SPC25, NIPBL, GADD45GIP1, RB1CC1, CYP26B1, NPM1, CAMK2D, PKD1, THAP1, LMLN, LFNG, TXNIP, PDS5B, SYCE2, …	1.3495	1	0.244962	11.3747
GO:0009205~purine ribonucleoside triphosphate metabolic process	2.14712	0.00712664	ATP5J2, ATP1B2, ATP5B, ATP5F1, ATP10D, ATP13A3, ATP5G3, ATP6V1F, NME2, ATP6V0E, ATP2A2, NME1, ATP6V1E1, ATP9A, ATP5O, ATP5A1, ATP5K, ATP5J	2.01299	1	0.253842	11.9896
GO:0030031~cell projection assembly	2.11149	0.0077358	C2CD3, ROCK1, ONECUT2, ALMS1, LPAR1, MTSS1L, CDC42, LAMA5, PRDX6, IFT172, DYNC2H1, WASL, FGD3, FGD4	2.25902	1	0.268996	12.9488
GO:0009199~ribonucleoside triphosphate metabolic process	2.10416	0.00786757	ATP5J2, ATP1B2, ATP5B, ATP5F1, ATP10D, ATP13A3, ATP5G3, ATP6V1F, NME2, ATP6V0E, ATP2A2, NME1, ATP6V1E1, ATP9A, ATP5O, ATP5A1, ATP5K, ATP5J	1.99325	1	0.269584	13.155
GO:0034654~nucleobase, nucleoside, nucleotide and nucleic acid biosynthetic process	2.09455	0.00804353	DCTD, ATP5J2, ADCY7, ATP1B2, ATP5B, DTYMK, ATP5F1, ATP10D, ATP13A3, ATP5G3, APRT, ATP6V1F, TYMS, ATP6V0E, NME2, ATP2A2, NME1, ATP6V1E1, RRM2, ATP9A, GUCY1A2, ADSL, ATP5O, ATP5A1, PAPSS1, ATP5K, ATP5J	1.70373	1	0.271431	13.4297
GO:0034404~nucleobase, nucleoside and nucleotide biosynthetic process	2.09455	0.00804353	DCTD, ATP5J2, ADCY7, ATP1B2, ATP5B, DTYMK, ATP5F1, ATP10D, ATP13A3, ATP5G3, APRT, ATP6V1F, TYMS, ATP6V0E, NME2, ATP2A2, NME1, ATP6V1E1, RRM2, ATP9A, GUCY1A2, ADSL, ATP5O, ATP5A1, PAPSS1, ATP5K, ATP5J	1.70373	1	0.271431	13.4297
GO:0035272~exocrine system development	2.0743	0.00842755	FGFR1, LAMA1, IGF1R, LAMA5, TGM2, CTNND1, IGF1, FOXC1, IGF2, PLXND1	2.7549	1	0.279094	14.0262
GO:0000226~microtubule cytoskeleton organization	2.07285	0.00845573	HAUS4, HAUS5, CEP192, CAPZA2, GABARAP, HOOK3, TUBGCP4, SPC25, TUBGCP3, NAV1, TPPP, NPM1, CDC42BPA, TUBB5, RANBP1, STMN1, NEFL, NEFM, RANBP10	1.93339	1	0.276639	14.0698
GO:0009260~ribonucleotide biosynthetic process	2.07285	0.00845573	ATP5J2, ATP1B2, ATP5B, ATP5F1, ATP10D, ATP13A3, ATP5G3, ATP6V1F, NME2, ATP6V0E, ATP2A2, NME1, ATP6V1E1, ATP9A, ADSL, ATP5O, ATP5A1, ATP5K, ATP5J	1.93339	1	0.276639	14.0698
GO:0034622~cellular macromolecular complex assembly	2.0281	0.00937349	EIF6, HIST1H2AC, HIST4H4, TUBB2B, XPO6, CAPZA2, DICER1, GRIK5, RBM5, ARPC4, TSPYL5, HIST1H4B, H2AFZ, TUBB5, TUBB6, PDGFC, HIST1H4D, TUBA1A, HIST3H2BA, HIST1H4H, H1F0, HIST1H2BB, PRPF31, HIST1H1E, HIST1H1C, RPL24, TBCA, TPPP, RPS14, HIST1H3C, H3F3A, H3F3B, CELF1, SYNGAP1, DIAP2	1.61359	1	0.298342	15.479
GO:0070647~protein modification by small protein conjugation or removal	2.02069	0.0095347	LRSAM1, AURKAIP1, VHL, BIRC6, NEDD8, HERC2, SUMO3, PRPF19, NOSIP, SENP1, UHRF2, RNF7, HUWE1, WWP1, UCHL3, ITCH, CHFR, VCPIP1	1.95492	1	0.299265	15.7243
GO:0007346~regulation of mitotic cell cycle	2.01118	0.00974596	CEP192, RPRM, PML, CENPF, RPL24, TRRAP, HERC2, RPS6, ZZEF1, ATM, CDC42, MYO16, THAP1, RANBP1, FOXC1, CHFR, DCUN1D3	2.00017	1	0.301459	16.0447
GO:0034220~ion transmembrane transport	2.00414	0.00990507	ATP6V0E, ATP5B, ATP6V1E1, ATP5F1, ATP5O, ATP5A1, ATP5G3, ATP5K, ATP6V1F, ATP5J	2.68931	1	0.302262	16.2853
GO:0008629~induction of apoptosis by intracellular signals	2.00321	0.00992647	PRKCA, XPA, GPX1, CASP3, RNF7, HIPK1, HIPK2, PML, ATM	2.90445	1	0.299576	16.3176
GO:0009165~nucleotide biosynthetic process	1.97693	0.0105457	DCTD, ATP5J2, ADCY7, ATP1B2, ATP5B, DTYMK, ATP5F1, ATP10D, ATP13A3, ATP5G3, ATP6V1F, TYMS, ATP6V0E, NME2, ATP2A2, NME1, ATP6V1E1, RRM2, ATP9A, GUCY1A2, ADSL, ATP5O, ATP5A1, PAPSS1, ATP5K, ATP5J	1.68777	1	0.311754	17.2472
GO:0010608~posttranscriptional regulation of gene expression	1.96578	0.0108198	SRP14, EIF4E3, ZCCHC11, CPEB2, MAGOH, DICER1, IREB2, ELAVL1, EIF5A, IGF2BP2, ANKHD1, CDK4, EIF4A3, PPP1CA, EIF4G3, TNRC6C, EIF4EBP2, DGCR8, RBM8A, PRKRA, EIF3K, PUM1, TNRC6B	1.75532	1	0.315168	17.6557
GO:0006122~mitochondrial electron transport, ubiquinol to cytochrome c	1.94851	0.0112588	UQCR10, UQCR11, UQCRH, MECP2	7.53006	1	0.322376	18.3058
GO:0007017~microtubule-based process	1.94494	0.0113516	HAUS4, HAUS5, TUBB2B, CAPZA2, HOOK3, TUBGCP4, SPC25, TUBGCP3, NPM1, DYNC2H1, TUBB5, TUBB6, RANBP1, TUBA1A, NEFL, KIF21B, NEFM, KIF2A, CEP192, HTT, DCTN3, GABARAP, KIF1B, NAV1, TPPP, LYST, KIF20B, CDC42BPA, STMN1, RANBP10	1.60594	1	0.32132	18.4426
GO:0009144~purine nucleoside triphosphate metabolic process	1.94037	0.0114718	ATP5J2, ATP1B2, ATP5B, ATP5F1, ATP10D, ATP13A3, ATP5G3, ATP6V1F, NME2, ATP6V0E, ATP2A2, NME1, ATP6V1E1, ATP9A, ATP5O, ATP5A1, ATP5K, ATP5J	1.91804	1	0.320918	18.6195
GO:0043066~negative regulation of apoptosis	1.9296	0.0117598	FGFR1, GRIK2, FOXO1, PRDX2, ITSN1, GPX1, CASP3, CHD8, SIN3A, RB1CC1, PPP2CB, TPT1, RHOA, MKL1, NEFL, ROCK1, HTT, MECP2, ADNP, BIRC6, IGF1, CENPF, SOD1, RPS6, ATM, NME2, EYA1, NOTCH1, RNF7, HIPK2, FOXC1, SYNGAP1, PRNP	1.55957	1	0.324339	19.0419
GO:0046034~ATP metabolic process	1.91764	0.0120882	ATP5J2, ATP1B2, ATP5B, ATP5F1, ATP10D, ATP13A3, ATP5G3, ATP6V1F, ATP6V0E, ATP2A2, ATP6V1E1, ATP9A, ATP5O, ATP5A1, ATP5K, ATP5J	2.00802	1	0.328564	19.5209
GO:0016567~protein ubiquitination	1.91582	0.0121389	PRPF19, LRSAM1, NOSIP, UHRF2, HUWE1, AURKAIP1, VHL, WWP1, BIRC6, ITCH, HERC2, CHFR, VCPIP1	2.22479	1	0.326566	19.5946
GO:0046907~intracellular transport	1.8839	0.0130648	SRP14, ENAH, CLTA, SEC24B, SEC24A, XPO6, GRIK2, AP2S1, USE1, HOOK3, CDC42, CHIC2, RANBP1, SAR1B, SAR1A, RAMP2, ADAM10, RAN, SRP54B, TIMM8B, NPC1, NPC2, KIF1B, USO1, TRAPPC4, RAB13, CUX1, SEC23B, COPE, MYL6, MTX1, SNX2, TIMM10, PML, RPL38, TIMM13, TOMM7, NPM1, NUP50, SCG5, MLXIP, NEFM, AP2M1, TXNIP, FAM160A2, HTT, MON2, PHAX, YWHAQ, TRPC4AP, GOSR2, ARAP1, SSR3	1.38896	1	0.343498	20.9298
GO:0045333~cellular respiration	1.87572	0.0133132	SDHB, UQCR10, UQCR11, UQCRH, NDUFA7, SDHD, NDUFC2, IDH2, MECP2, IDH3B, IDH1, SUCLA2	2.29731	1	0.345583	21.2844
GO:0022612~gland morphogenesis	1.82347	0.0150152	FGFR1, PML, CTNND1, IGF1, SOX9, GLI2, IGF1R, LAMA1, NOTCH1, NCOA3, LAMA5, TGM2, PTCH1, PLXND1, FRS2	2.01698	1	0.377026	23.6741
GO:0051253~negative regulation of RNA metabolic process	1.81328	0.0153715	EID1, FOXK1, CBX3, MAF1, SOX9, GLI2, SUFU, SIN3A, DRAP1, NPM1, GM608, BAZ2A, TXNIP, DNMT3A, SATB1, CTBP2, EHMT1, MECP2, LEF1, NDUFA13, PHF12, RB1, SPEN, RBBP7, NCOA2, HIPK1, ID2, TRPS1, HIPK2, BCL6B, LIME1, HIVEP1, MDM4, CUX1, TBL1X, LCOR, NFIC, NSD1, KDM6B, NCOR2	1.45743	1	0.380711	24.1656
GO:0043069~negative regulation of programmed cell death	1.80716	0.0155897	FGFR1, GRIK2, FOXO1, PRDX2, ITSN1, GPX1, CASP3, CHD8, SIN3A, RB1CC1, PPP2CB, TPT1, RHOA, MKL1, NEFL, ROCK1, HTT, MECP2, ADNP, BIRC6, IGF1, CENPF, SOD1, RPS6, ATM, NME2, EYA1, NOTCH1, RNF7, HIPK2, FOXC1, SYNGAP1, PRNP	1.52762	1	0.381649	24.4652
GO:0007093~mitotic cell cycle checkpoint	1.79925	0.0158763	CEP192, PML, RPL24, TRRAP, CHFR, RPS6, ATM	3.2944	1	0.383862	24.8568
GO:0045934~negative regulation of nucleobase, nucleoside, nucleotide and nucleic acid metabolic process	1.79638	0.0159816	EID1, FOXK1, PML, TIPIN, CBX3, MAF1, SOX9, GLI2, SUFU, SIN3A, DRAP1, WWP1, NPM1, GM608, BAZ2A, TXNIP, DNMT3A, SATB1, CTBP2, EHMT1, MECP2, CENPF, LEF1, NDUFA13, SNW1, PHF12, RB1, SPEN, RBBP7, PSMC5, NCOA2, HIPK1, ID2, TRPS1, HIPK2, BCL6B, LIME1, HIVEP1, RFX3, ATPIF1, MDM4, CUX1, TBL1X, NFIC, SCMH1, LCOR, NSD1, KDM6B, NCOR2	1.3941	1	0.382626	25.0003
GO:0060548~negative regulation of cell death	1.78346	0.0164644	FGFR1, GRIK2, FOXO1, PRDX2, ITSN1, GPX1, CASP3, CHD8, SIN3A, RB1CC1, PPP2CB, TPT1, RHOA, MKL1, NEFL, ROCK1, HTT, MECP2, ADNP, BIRC6, IGF1, CENPF, SOD1, RPS6, ATM, NME2, EYA1, NOTCH1, RNF7, HIPK2, FOXC1, SYNGAP1, PRNP	1.52138	1	0.388405	25.6547
GO:0007163~establishment or maintenance of cell polarity	1.78078	0.0165662	CDC42, LAMA1, SYNE2, FAT1, PRICKLE2, CFL1, PTK7, MARK2	2.91486	1	0.387094	25.792
GO:0009150~purine ribonucleotide metabolic process	1.77376	0.0168361	ATP5J2, ATP1B2, ATP5B, ATP5F1, ATP10D, ATP13A3, ATP5G3, ATP6V1F, NME2, ATP6V0E, ATP2A2, NME1, ATP6V1E1, ATP9A, ADSL, ATP5O, ATP5A1, ATP5K, ATP5J	1.80342	1	0.388844	26.1548
GO:0006357~regulation of transcription from RNA polymerase II promoter	1.77208	0.0169012	FOXK1, FOXO1, GLI2, GLI1, SIN3A, SDPR, BRD7, RHOA, SATB1, TAF4A, MED12, LEF1, MED14, RB1, MED13, SPEN, RBBP7, HLTF, MED10, BRWD1, NCOA2, EP300, HIPK1, HIPK2, FOXC1, MDM4, CUX1, LCOR, NSD1, CLOCK, KDM6B, EID1, HMGB2, CNBP, ONECUT2, NEDD8, NFIX, SOX9, ARID2, SUFU, PFN1, CHD8, DRAP1, NFAT5, GM608, TXNIP, DNMT3A, EHMT1, RFX4, CREB1, CEBPG, MAML2, CREBBP, TEAD1, IGF1, SNW1, MED13L, NOTCH1, ID2, ETS1, …	1.30187	1	0.3869	26.2421
GO:0070301~cellular response to hydrogen peroxide	1.77163	0.016919	GPX1, GPX4, PRDX2, TXNRD1, PRDX1	4.70629	1	0.384149	26.266
GO:0042744~hydrogen peroxide catabolic process	1.77163	0.016919	GPX1, GPX4, PRDX2, TXNRD1, PRDX1	4.70629	1	0.384149	26.266
GO:0010605~negative regulation of macromolecule metabolic process	1.76837	0.0170464	SRP14, FOXK1, DICER1, CBX3, GLI2, MAF1, EIF4EBP2, SIN3A, DGCR8, WWP1, RAB23, PRKCA, SATB1, CTBP2, ZCCHC11, MECP2, NDUFA13, LEF1, RB1, SPEN, RBBP7, KCNQ1OT1, NCOA2, HIPK1, HIPK2, MDM4, CUX1, LCOR, NSD1, KDM6B, EID1, TIPIN, PML, SOX9, SUFU, TNRC6C, DRAP1, PRKRA, NPM1, GM608, TNRC6B, BAZ2A, TXNIP, DNMT3A, EHMT1, CENPF, SNW1, PHF12, ANKHD1, PSMC5, ID2, TRPS1, BCL6B, LIME1, RFX3, HIVEP1, NFIC, SCMH1, …	1.33934	1	0.383377	26.4363
GO:0042773~ATP synthesis coupled electron transport	1.76103	0.0173368	UQCR10, UQCR11, UQCRH, NDUFA7, NDUFC2, MECP2	3.76503	1	0.385466	26.8236
GO:0006164~purine nucleotide biosynthetic process	1.75478	0.0175881	ATP5J2, ADCY7, ATP1B2, ATP5B, ATP5F1, ATP10D, ATP13A3, ATP5G3, ATP6V1F, NME2, ATP6V0E, ATP2A2, NME1, ATP6V1E1, ATP9A, GUCY1A2, ADSL, ATP5O, ATP5A1, ATP5K, ATP5J	1.73137	1	0.386834	27.157
GO:0030324~lung development	1.75244	0.017683	FGFR1, CAPZA2, DICER1, BMPR2, CFTR, TAB1, GLI2, ASAH1, GLI1, LAMA1, PPP1CA, NOTCH1, EP300, LAMA5, WWP1, HHIP, CUX1, NFIB	1.83164	1	0.385508	27.2825
GO:0051172~negative regulation of nitrogen compound metabolic process	1.72536	0.018821	EID1, FOXK1, PML, TIPIN, CBX3, MAF1, SOX9, GLI2, SUFU, SIN3A, DRAP1, WWP1, NPM1, GM608, BAZ2A, TXNIP, DNMT3A, SATB1, CTBP2, EHMT1, MECP2, CENPF, LEF1, NDUFA13, SNW1, PHF12, RB1, SPEN, RBBP7, PSMC5, NCOA2, HIPK1, ID2, TRPS1, HIPK2, BCL6B, LIME1, HIVEP1, RFX3, ATPIF1, MDM4, CUX1, TBL1X, NFIC, SCMH1, LCOR, NSD1, KDM6B, NCOR2	1.3802	1	0.401641	28.7723
GO:0045454~cell redox homeostasis	1.72158	0.0189856	GLRX3, TXNL1, P4HB, TXNDC12, PRDX6, TXNDC5, TXNRD3, PRDX4, PDIA6, PRDX2, TXNRD1, PRDX1	2.18615	1	0.401373	28.9853
GO:0016481~negative regulation of transcription	1.72005	0.0190525	EID1, FOXK1, PML, CBX3, MAF1, SOX9, GLI2, SUFU, SIN3A, DRAP1, WWP1, GM608, BAZ2A, TXNIP, DNMT3A, SATB1, CTBP2, EHMT1, MECP2, LEF1, NDUFA13, CENPF, SNW1, PHF12, RB1, SPEN, RBBP7, PSMC5, NCOA2, HIPK1, ID2, TRPS1, HIPK2, BCL6B, LIME1, HIVEP1, RFX3, MDM4, CUX1, TBL1X, SCMH1, LCOR, NFIC, NSD1, KDM6B, NCOR2	1.39671	1	0.399527	29.0717
GO:0015031~protein transport	1.70647	0.0196576	SRP14, SEC24B, CLTA, SEC24A, XPO6, GRIK2, ZMAT3, AP2S1, CHMP6, VPS37A, USE1, EIF5A, HOOK3, RAB23, VPS13A, SAR1B, SAR1A, KDELR1, RAB21, KDELR2, RAMP2, ACTN4, RAN, SRP54B, ERP29, TIMM8B, RAB11FIP4, SEC61B, STXBP5, LYST, USO1, SIL1, TOMM22, PDCD6IP, RAB13, COPE, SEC23B, CHMP2A, FRAS1, NACA, MTX1, SNX2, TIMM10, PML, SNX4, RPL38, TIMM13, TOMM7, POM121, TMED2, NUP50, DOPEY2, SCG5, SEC22C, VPS35, VPS39,…	1.28393	1	0.40633	29.8489
GO:0030323~respiratory tube development	1.68211	0.0207915	FGFR1, CAPZA2, DICER1, BMPR2, CFTR, TAB1, GLI2, ASAH1, GLI1, LAMA1, PPP1CA, NOTCH1, EP300, LAMA5, WWP1, HHIP, CUX1, NFIB	1.79922	1	0.421126	31.2838
GO:0016569~covalent chromatin modification	1.67641	0.0210662	SATB1, DNMT3A, EHMT1, CREBBP, MECP2, TRRAP, EYA1, EP300, BAZ1B, HUWE1, SETD2, RBM14, BAZ2A, NSD1, EP400, KDM6B	1.88252	1	0.422381	31.6272
GO:0000087~M phase of mitotic cell cycle	1.67111	0.0213249	HAUS4, HAUS5, NEK1, TIPIN, SPC25, NIPBL, CDCA2, LMLN, ASPM, CDCA3, CCNK, PDS5B, ANAPC5, RAN, PAPD7, CENPF, RPL24, RPS6, DCTN3, CCNB2, PLK1, ZWINT, KIF20B, PES1, CHFR, CIT, TXNL4A	1.572	1	0.423372	31.9492
GO:0009890~negative regulation of biosynthetic process	1.66202	0.0217761	SRP14, FOXK1, CBX3, GLI2, MAF1, SIN3A, EIF4EBP2, WWP1, INSIG1, SATB1, CTBP2, MECP2, NDUFA13, LEF1, SPEN, RB1, RBBP7, NCOA2, HIPK1, HIPK2, MDM4, CUX1, LCOR, NSD1, KDM6B, EID1, PML, TIPIN, SOX9, SUFU, DRAP1, GM608, BAZ2A, TXNIP, DNMT3A, EHMT1, CENPF, SNW1, PHF12, ANKHD1, SOD1, PSMC5, ID2, TRPS1, BCL6B, LIME1, HIVEP1, RFX3, TBL1X, NFIC, SCMH1, NCOR2	1.35333	1	0.427202	32.5072
GO:0045892~negative regulation of transcription, DNA-dependent	1.65118	0.0223267	EID1, FOXK1, CBX3, MAF1, GLI2, SOX9, SUFU, SIN3A, DRAP1, GM608, BAZ2A, TXNIP, DNMT3A, SATB1, CTBP2, EHMT1, MECP2, LEF1, NDUFA13, PHF12, RB1, SPEN, RBBP7, NCOA2, HIPK1, ID2, TRPS1, HIPK2, BCL6B, LIME1, HIVEP1, MDM4, CUX1, TBL1X, LCOR, NFIC, NSD1, KDM6B, NCOR2	1.43022	1	0.432392	33.1824
GO:0043523~regulation of neuron apoptosis	1.64417	0.0226896	ROCK1, HTT, GRIK2, NF1, ADNP, MECP2, SOD1, ITSN1, ATM, GPX1, HIPK2, GRID2, RHOA, NEFL	1.97664	1	0.434754	33.6238
GO:0000956~nuclear-transcribed mRNA catabolic process	1.63694	0.0230707	DCPS, EIF4A3, PAN3, RBM8A, DCP2, MAGOH, SMG7, SMG1	2.7382	1	0.437327	34.0846
GO:0006401~RNA catabolic process	1.63528	0.0231588	DCPS, EIF4A3, PAN3, ZCCHC11, RBM8A, DCP2, MAGOH, SMG7, LSM5, SMG1	2.35314	1	0.435725	34.1906
GO:0045184~establishment of protein localization	1.63508	0.0231697	SRP14, SEC24B, CLTA, SEC24A, XPO6, GRIK2, ZMAT3, AP2S1, CHMP6, VPS37A, USE1, EIF5A, HOOK3, RAB23, VPS13A, SAR1B, SAR1A, KDELR1, RAB21, KDELR2, RAMP2, ACTN4, RAN, SRP54B, ERP29, TIMM8B, RAB11FIP4, SEC61B, STXBP5, LYST, USO1, SIL1, TOMM22, PDCD6IP, RAB13, COPE, SEC23B, CHMP2A, FRAS1, NACA, MTX1, SNX2, TIMM10, PML, SNX4, RPL38, TIMM13, TOMM7, POM121, TMED2, NUP50, DOPEY2, SCG5, SEC22C, VPS35, VPS39,…	1.27414	1	0.433063	34.2037
GO:0007015~actin filament organization	1.62597	0.023661	ENAH, SORBS1, ACTN4, FAT1, CFL1, RHOA, PDLIM3, ARPC4, WASL, DIAP2, ABL2	2.21868	1	0.43712	34.7921
GO:0009141~nucleoside triphosphate metabolic process	1.61438	0.0243006	ATP5J2, ATP1B2, ATP5B, ATP5F1, ATP10D, ATP13A3, ATP5G3, ATP6V1F, NME2, ATP6V0E, ATP2A2, NME1, ATP6V1E1, ATP9A, ATP5O, ATP5A1, ATP5K, ATP5J	1.76793	1	0.443101	35.5508
GO:0006163~purine nucleotide metabolic process	1.60287	0.0249537	ATP5J2, ADCY7, ATP1B2, ATP5B, ATP5F1, ATP10D, CACNB4, ATP13A3, ATP5G3, ATP6V1F, NME2, ATP6V0E, ATP2A2, NME1, ATP6V1E1, ATP9A, GUCY1A2, ADSL, ATP5O, ATP5A1, PAPSS1, ATP5K, ATP5J	1.62367	1	0.449103	36.3167
GO:0010558~negative regulation of macromolecule biosynthetic process	1.59914	0.0251688	SRP14, FOXK1, CBX3, GLI2, MAF1, EIF4EBP2, SIN3A, WWP1, SATB1, CTBP2, MECP2, NDUFA13, LEF1, SPEN, RB1, RBBP7, NCOA2, HIPK1, HIPK2, MDM4, CUX1, LCOR, NSD1, KDM6B, EID1, TIPIN, PML, SOX9, SUFU, DRAP1, GM608, BAZ2A, TXNIP, DNMT3A, EHMT1, CENPF, SNW1, ANKHD1, PHF12, PSMC5, ID2, TRPS1, BCL6B, LIME1, RFX3, HIVEP1, SCMH1, NFIC, TBL1X, NCOR2	1.35109	1	0.449187	36.5672
GO:0000278~mitotic cell cycle	1.59249	0.0255569	HAUS4, HAUS5, NEK1, TIPIN, SPC25, SIN3A, NIPBL, CAMK2D, CDCA2, LMLN, ASPM, CDCA3, CCNK, PDS5B, ANAPC5, RAN, PAPD7, CENPF, RPL24, RB1, RPS6, DCTN3, CCNB2, CCND2, PLK1, ZWINT, KIF20B, STMN1, CIT, PES1, CHFR, TXNL4A	1.48132	1	0.451533	37.0166
GO:0016458~gene silencing	1.57675	0.0265003	DNMT3A, TNRC6C, ZCCHC11, DGCR8, DICER1, PRKRA, MECP2, TNRC6B, SCMH1, BAZ2A, KCNQ1OT1	2.17976	1	0.460951	38.0966
GO:0009259~ribonucleotide metabolic process	1.57597	0.0265479	ATP5J2, ATP1B2, ATP5B, ATP5F1, ATP10D, ATP13A3, ATP5G3, ATP6V1F, NME2, ATP6V0E, ATP2A2, NME1, ATP6V1E1, ATP9A, ADSL, ATP5O, ATP5A1, ATP5K, ATP5J	1.71685	1	0.458818	38.1506
GO:0031327~negative regulation of cellular biosynthetic process	1.56506	0.0272233	SRP14, FOXK1, CBX3, GLI2, MAF1, SIN3A, EIF4EBP2, WWP1, INSIG1, SATB1, CTBP2, MECP2, NDUFA13, LEF1, SPEN, RB1, RBBP7, NCOA2, HIPK1, HIPK2, MDM4, CUX1, LCOR, NSD1, KDM6B, EID1, PML, TIPIN, SOX9, SUFU, DRAP1, GM608, BAZ2A, TXNIP, DNMT3A, EHMT1, CENPF, SNW1, PHF12, ANKHD1, PSMC5, ID2, TRPS1, BCL6B, LIME1, HIVEP1, RFX3, TBL1X, NFIC, SCMH1, NCOR2	1.33965	1	0.464588	38.9125
GO:0055114~oxidation reduction	1.56069	0.0274986	CYB5R3, UQCRC2, PRDX4, PRDX2, PRDX1, UQCRQ, GPX1, NDUFS6, UQCR10, UQCR11, NDUFS4, CYP39A1, GPX4, LOXL3, HADH, LOXL2, NDUFS3, TXNL1, NDUFB11, NDUFB10, CTBP2, MICAL3, NDUFC2, DECR2, QDPR, MECP2, NDUFA13, TECR, NDUFA12, MOXD1, OGFOD1, NNT, KDM2A, PRDX6, UQCRH, RRM2, TXNRD3, TXNRD1, KDSR, RFESD, KDM6B, ENOX1, DEGS1, NDUFB3, NDUFB5, NDUFB6, NDUFB7, NDUFB9, ADH5, IVD, IDH2, IDH1, KDM3A, TSTA3, SCD1, ND…	1.26061	1	0.465293	39.2205
GO:0043550~regulation of lipid kinase activity	1.55981	0.0275542	CDC42, CD81, RB1, IRS1	5.64755	1	0.463291	39.2824
GO:0045197~establishment or maintenance of epithelial cell apical/basal polarity	1.55981	0.0275542	LAMA1, PRICKLE2, PTK7, MARK2	5.64755	1	0.463291	39.2824
GO:0000188~inactivation of MAPK activity	1.55981	0.0275542	PRKCA, DUSP19, DUSP16, SPRED2	5.64755	1	0.463291	39.2824
GO:0006402~mRNA catabolic process	1.54079	0.0287882	DCPS, EIF4A3, PAN3, RBM8A, DCP2, MAGOH, SMG7, LSM5, SMG1	2.42038	1	0.475556	40.6437
GO:0043524~negative regulation of neuron apoptosis	1.52939	0.0295536	ROCK1, GRIK2, HTT, HIPK2, MECP2, ADNP, RHOA, SOD1, ITSN1, NEFL	2.25902	1	0.481916	41.4735
GO:0003015~heart process	1.5275	0.0296824	GPX1, MAP2K3, CAMK2D, SOD1, MAP2K6	4.03396	1	0.480749	41.612
GO:0060047~heart contraction	1.5275	0.0296824	GPX1, MAP2K3, CAMK2D, SOD1, MAP2K6	4.03396	1	0.480749	41.612
GO:0042775~mitochondrial ATP synthesis coupled electron transport	1.5275	0.0296824	UQCR10, UQCR11, UQCRH, NDUFC2, MECP2	4.03396	1	0.480749	41.612
GO:0006333~chromatin assembly or disassembly	1.52297	0.0299936	H1F0, HIST1H2BB, HIST1H2AC, HIST4H4, HIST1H1E, HIST1H1C, CEBPG, CBX3, TSPYL5, CBX6, CHD8, BAZ1B, HIST1H4B, SMARCC1, H2AFZ, H3F3A, HIST1H3C, H3F3B, HIST1H4D, HIST3H2BA, HIST1H4H	1.76162	1	0.481704	41.9455
GO:0016570~histone modification	1.50877	0.0309902	SATB1, EHMT1, CREBBP, MECP2, TRRAP, EYA1, EP300, BAZ1B, HUWE1, RBM14, SETD2, BAZ2A, NSD1, EP400, KDM6B	1.84159	1	0.49042	43.0015
GO:0007270~nerve-nerve synaptic transmission	1.48333	0.0328598	KIF1B, GRIK2, GRIK5, TMOD2, GRID2, CACNB4, PARK7	2.82377	1	0.508388	44.9336
GO:0030199~collagen fibril organization	1.48121	0.0330211	NF1, COL3A1, FOXC1, COL11A1, COL5A2, ANXA2	3.22717	1	0.507472	45.0974
GO:0030036~actin cytoskeleton organization	1.46976	0.0339028	ENAH, SHROOM3, ACTN4, ROCK1, CAPZA2, NF1, PDLIM3, ARPC4, TMSB10, TTN, CORO1C, ACTG1, PFN1, SORBS1, EPS8, FAT1, CFL1, RHOA, GRID2IP, TMSB4X, WASL, DIAP2, ABL2	1.57447	1	0.514207	45.9844
GO:0032990~cell part morphogenesis	1.46351	0.0343947	DCC, ENAH, ONECUT2, GLI2, ALCAM, SEMA5A, FIS1, COL4A3BP, DYNC2H1, NEFL, C2CD3, PTPRZ1, CREB1, NFASC, DPYSL5, ALMS1, CELSR3, RPL24, EPHA4, NOTCH1, SEMA6C, LAMA5, IFT172, 6530402F18RIK, STMN1, NGFR, SLITRK6, GAP43	1.49181	1	0.516724	46.4735
GO:0048193~Golgi vesicle transport	1.43075	0.0370891	SEC24B, SEC24A, CHIC2, HTT, USE1, TRAPPC4, CUX1, MON2, COPE, SEC23B	2.17213	1	0.541321	49.0787
GO:0030029~actin filament-based process	1.42689	0.0374203	MYL6, ENAH, SHROOM3, ACTN4, ROCK1, CAPZA2, NF1, PDLIM3, ARPC4, TMSB10, TTN, CORO1C, ACTG1, PFN1, SORBS1, EPS8, FAT1, CFL1, RHOA, GRID2IP, TMSB4X, WASL, DIAP2, ABL2	1.54024	1	0.541922	49.3906
GO:0035088~establishment or maintenance of apical/basal cell polarity	1.42348	0.0377155	CDC42, LAMA1, PRICKLE2, PTK7, MARK2	3.76503	1	0.542167	49.6671
GO:0001840~neural plate development	1.41272	0.0386612	C2CD3, HTT, CFL1, GLI2	5.02004	1	0.548611	50.5431
GO:0048009~insulin-like growth factor receptor signaling pathway	1.41272	0.0386612	IGF1R, GRB10, IGF1, IRS1	5.02004	1	0.548611	50.5431
GO:0043062~extracellular structure organization	1.40648	0.0392213	COL18A1, VHL, NRXN3, NF1, COL3A1, NFASC, MECP2, CCDC80, VTN, POSTN, CACNB4, COL5A2, COL4A6, ANXA2, EMILIN1, WNT7B, TSC1, SERAC1, FOXC1, VWA1, COL11A1	1.59193	1	0.551289	51.0551
GO:0008589~regulation of smoothened signaling pathway	1.40099	0.0397198	C2CD3, RAB23, PTCH1, HHIP, GLI2, SUFU	3.08048	1	0.553346	51.5066
GO:0016525~negative regulation of angiogenesis	1.40099	0.0397198	COL4A2, SERPINF1, NF1, PML, TIE1, THBS1	3.08048	1	0.553346	51.5066
GO:0006612~protein targeting to membrane	1.40099	0.0397198	SRP14, SRP54B, TIMM10, TIMM13, TIMM8B, SSR3	3.08048	1	0.553346	51.5066
GO:0042384~cilium assembly	1.40099	0.0397198	C2CD3, LAMA5, ONECUT2, IFT172, DYNC2H1, ALMS1	3.08048	1	0.553346	51.5066
GO:0044271~nitrogen compound biosynthetic process	1.39618	0.0401625	ADCY7, ATP1B2, ATP5B, DTYMK, ATP10D, PSPH, ATP5G3, GOT2, TYMS, ATP6V0E, GUCY1A2, ATP5O, PAPSS1, ATP5K, ATP5J, DCTD, ODC1, ATP5J2, HSP90AA1, MOCS2, HTT, IREB2, ATP5F1, QDPR, ATP13A3, APRT, ATP6V1F, NME2, ATP2A2, NME1, SLC7A2, ATP6V1E1, ATP9A, RRM2, MTR, ADSL, ATP5A1	1.38384	1	0.554857	51.9042
GO:0043009~chordate embryonic development	1.39444	0.0403235	FGFR1, FKBP8, ENAH, SHROOM3, RIC8, PTK7, TTN, GLI2, SUFU, PRPF19, PFN1, CHD8, SIN3A, GRIN2B, SLC30A1, COL4A3BP, NUP50, BTF3, PKD1, ETL4, COL11A1, C2CD3, ADAM10, HTT, NF1, BIRC6, LEF1, ICMT, VEZT, FZD3, TAB1, ATM, FZD6, NOTCH1, EYA1, WNT7B, CCNB2, EP300, TSC1, PSMC3, ZIC5, NCOA6, IFT172, CFL1, PTCH1, FOXC1, IFT52, TBX18, NCOR2	1.31463	1	0.553783	52.0481
GO:0007167~enzyme linked receptor protein signaling pathway	1.39209	0.0405424	FGFR1, LTBP1, LTBP3, LTBP4, GRIK5, PML, BMPR2, PTK7, FOXO1, PDAP1, PHIP, IGSF10, IGF1R, EPHB6, EIF4EBP2, SORBS1, SOS1, PDGFC, PIK3R3, FRS2, TXNIP, PLAT, PTPRE, IGF1, TAB1, IRS1, EPHA4, GRB10, EPHA8, HIPK2, FOXC1, JAK3, SYNGAP1, ARAP1	1.40672	1	0.553246	52.243
GO:0000279~M phase	1.38694	0.0410265	HAUS4, HAUS5, NEK1, TIPIN, SPC25, NIPBL, CYP26B1, TUBB5, CDCA2, RANBP1, LMLN, LFNG, ASPM, CDCA3, CCNK, PDS5B, ANAPC5, RAN, PAPD7, SYCE2, CENPF, UBR2, RPL24, RPS6, DCTN3, PPP1CA, CCNB2, PLK1, ZWINT, KIF20B, STMN1, CIT, PES1, CHFR, TXNL4A	1.39692	1	0.555101	52.6715
GO:0051897~positive regulation of protein kinase B signaling cascade	1.38118	0.0415735	IGF1R, GPX1, ITSN1	8.47132	1	0.557484	53.1513
GO:0048285~organelle fission	1.37583	0.0420894	HAUS4, HAUS5, NEK1, TIPIN, FIS1, SPC25, NIPBL, CDCA2, LMLN, ASPM, CDCA3, CCNK, PDS5B, ANAPC5, RAN, PAPD7, DCTN3, RPS6, CCNB2, PLK1, ZWINT, KIF20B, CIT, CHFR, PES1, TXNL4A	1.49072	1	0.559551	53.5995
GO:0006511~ubiquitin-dependent protein catabolic process	1.37477	0.0421915	RAD23A, USP5, UBR2, SKP1A, PSMA7, PSMB5, PSMA2, USP28, PSMC5, UHRF2, PSMA6, PPP2CB, USP49, UCHL3, ITCH, USP34, TBL1X, CHFR, USP24, USP32	1.60214	1	0.557981	53.6878
GO:0019725~cellular homeostasis	1.36889	0.0427675	GLRX3, ATOX1, GRIK2, GRIK5, PRDX4, PDIA6, PRDX2, CACNB4, TENC1, PRDX1, PEX5L, GRIN2B, SLC30A1, NPM1, TGM2, GRID2, MT3, PRKCA, TXNL1, P4HB, HTT, NF1, IREB2, MED12, MECP2, ALMS1, SOD1, TECR, ITPR1, PARK7, TXNDC12, TSC1, ATP2A2, PRDX6, TXNDC5, TXNRD3, CACNA1G, STC1, TXNRD1, ASNA1, PRNP	1.35014	1	0.560537	54.1826
GO:0007389~pattern specification process	1.36849	0.0428068	FKBP8, SHROOM3, BMPR2, TTN, GLI2, SUFU, GLI1, SEMA5A, CYP26B1, DYNC2H1, RAB23, HHIP, PLXND1, FRS2, LFNG, C2CD3, HTT, LEF1, CELSR2, ATM, EYA1, NOTCH1, EP300, HIPK1, IFT172, HIPK2, LRP6, RFX3, FOXC1, PTCH1, IFT52, SYNGAP1, TBX18, UNCX, RNF111	1.392	1	0.558444	54.2161
GO:0000165~MAPKKK cascade	1.36636	0.0430171	PRKCA, MAP2K3, NF1, PRDX2, LPAR1, SOD1, TAB1, SHANK3, DUSP19, RB1CC1, CD81, DUSP16, SPRED2, NRK, FRS2, MAP2K6, FGD4	1.68436	1	0.557838	54.3954
GO:0060541~respiratory system development	1.33911	0.0458021	FGFR1, CAPZA2, DICER1, BMPR2, CFTR, TAB1, GLI2, ASAH1, GLI1, LAMA1, PPP1CA, NOTCH1, EP300, LAMA5, WWP1, HHIP, CUX1, NFIB	1.63961	1	0.578699	56.7081
GO:0032535~regulation of cellular component size	1.33749	0.0459737	FOXK1, CREB1, ZMAT3, CAPZA2, PML, NDUFA13, TMSB10, CDK4, PFN1, TSC1, ARPC3, RB1CC1, CD81, CFL1, NPM1, TMSB4X, BIN3, NDUFS3, DCUN1D3, NEFL, NEFM, EMP1	1.54343	1	0.57769	56.8469
GO:0009792~embryonic development ending in birth or egg hatching	1.33358	0.0463898	FGFR1, FKBP8, ENAH, SHROOM3, RIC8, PTK7, TTN, GLI2, SUFU, PRPF19, PFN1, CHD8, SIN3A, GRIN2B, SLC30A1, COL4A3BP, NUP50, BTF3, PKD1, ETL4, COL11A1, C2CD3, ADAM10, HTT, NF1, BIRC6, LEF1, ICMT, VEZT, FZD3, TAB1, ATM, FZD6, NOTCH1, EYA1, WNT7B, CCNB2, EP300, TSC1, PSMC3, ZIC5, NCOA6, IFT172, CFL1, PTCH1, FOXC1, IFT52, TBX18, NCOR2	1.30226	1	0.578662	57.1818
GO:0006099~tricarboxylic acid cycle	1.3262	0.0471847	SDHB, SDHD, IDH2, IDH3B, IDH1, SUCLA2	2.94655	1	0.58263	57.8147
GO:0007067~mitosis	1.32058	0.0477996	HAUS4, CCNK, HAUS5, PDS5B, ANAPC5, RAN, NEK1, PAPD7, TIPIN, RPS6, DCTN3, SPC25, NIPBL, CCNB2, PLK1, ZWINT, CDCA2, KIF20B, LMLN, PES1, CHFR, CIT, ASPM, CDCA3, TXNL4A	1.4862	1	0.585109	58.2982
GO:0000280~nuclear division	1.32058	0.0477996	HAUS4, CCNK, HAUS5, PDS5B, ANAPC5, RAN, NEK1, PAPD7, TIPIN, RPS6, DCTN3, SPC25, NIPBL, CCNB2, PLK1, ZWINT, CDCA2, KIF20B, LMLN, PES1, CHFR, CIT, ASPM, CDCA3, TXNL4A	1.4862	1	0.585109	58.2982
GO:0046578~regulation of Ras protein signal transduction	1.30975	0.0490066	RABGAP1, BCR, TBC1D9, PREX1, NF1, ASAP2, ICMT, LPAR1, ITSN1, TTN, ARHGEF11, FARP2, SOS1, TBC1D14, GIT2, TBC1D7, TBC1D30, IQSEC3, FGD6, IQSEC1, FGD3, ARAP1, FGD4, IQSEC2	1.49769	1	0.592101	59.2321
GO:0015980~energy derivation by oxidation of organic compounds	1.30726	0.0492884	PHKA2, NDUFA7, NDUFC2, MECP2, IDH3B, SDHB, PPP1CA, UQCR10, UQCR11, UQCRH, PPP1R1A, SDHD, IDH2, IDH1, SUCLA2	1.72884	1	0.591915	59.4473
GO:0007632~visual behavior	1.28982	0.0513074	SLC1A2, HTT, NF1, RIC8, MECP2, MED12, SYNGAP1	2.55051	1	0.604683	60.9579
GO:0022403~cell cycle phase	1.2898	0.0513095	HAUS4, HAUS5, NEK1, TIPIN, SPC25, SIN3A, NIPBL, CYP26B1, TUBB5, CAMK2D, CDCA2, RANBP1, LMLN, LFNG, ASPM, CDCA3, CCNK, PDS5B, ANAPC5, RAN, PAPD7, SYCE2, CENPF, UBR2, RPL24, RB1, RPS6, DCTN3, PPP1CA, CCNB2, CCND2, PLK1, ZWINT, KIF20B, STMN1, CIT, PES1, CHFR, TXNL4A	1.34301	1	0.602384	60.9594
GO:0031050~dsRNA fragmentation	1.28667	0.0516807	ZCCHC11, DGCR8, DICER1, PRKRA	4.51804	1	0.6028	61.2314
GO:0006800~oxygen and reactive oxygen species metabolic process	1.28336	0.0520758	GPX1, GPX4, PRDX2, TXNRD1, SOD1, NDUFS3, PRDX1, PARK7, MT3	2.16289	1	0.603383	61.5187
GO:0043549~regulation of kinase activity	1.27691	0.0528557	PRKCA, MAP2K3, NF1, PRDX2, RB1, LPAR1, TAB1, SOD1, IRS1, CDC42, DUSP19, CASP3, TSC1, CD81, NPM1, DUSP16, SPRED2, LIME1, LRP8, NRK, CDK5RAP3, PDGFC, FRS2, MAP2K6, FGD4	1.47072	1	0.606715	62.0802
GO:0007169~transmembrane receptor protein tyrosine kinase signaling pathway	1.27691	0.0528557	FGFR1, PTK7, BMPR2, GRIK5, FOXO1, PDAP1, IGSF10, PHIP, IGF1R, EPHB6, EIF4EBP2, SORBS1, SOS1, PDGFC, PIK3R3, FRS2, PLAT, TXNIP, IGF1, IRS1, EPHA4, GRB10, EPHA8, FOXC1, SYNGAP1	1.47072	1	0.606715	62.0802
GO:0048598~embryonic morphogenesis	1.2734	0.0532844	FGFR1, ENAH, SHROOM3, DICER1, PTK7, BMPR2, GLI2, SUFU, GLI1, PFN1, NUP50, CYP26B1, INSIG1, PRKRA, RAB23, DYNC2H1, PRKACA, FRS2, COL11A1, C2CD3, HTT, LEF1, FZD3, SOD1, RPS6, SHANK3, FZD6, WNT7B, EYA1, NOTCH1, TSC1, LAMA5, CFL1, ZIC5, IFT172, LRP6, PTCH1, TXNRD1, FOXC1, IFT52, NSD1, TBX18	1.32143	1	0.607503	62.3855
GO:0009953~dorsal/ventral pattern formation	1.27233	0.0534158	FKBP8, IFT172, DYNC2H1, LRP6, RAB23, PTCH1, HHIP, IFT52, GLI2, SUFU, GLI1	1.94134	1	0.606188	62.4787
GO:0048858~cell projection morphogenesis	1.26791	0.0539624	DCC, ENAH, ONECUT2, GLI2, SEMA5A, ALCAM, DYNC2H1, NEFL, C2CD3, PTPRZ1, CREB1, NFASC, DPYSL5, ALMS1, CELSR3, RPL24, EPHA4, NOTCH1, SEMA6C, LAMA5, IFT172, 6530402F18RIK, STMN1, NGFR, SLITRK6, GAP43	1.45382	1	0.607799	62.8637
GO:0010564~regulation of cell cycle process	1.25822	0.0551799	CDC42, CEP192, NPM1, PML, MYO16, TIPIN, CENPF, RANBP1, HERC2, DCUN1D3, ZZEF1, ATM	1.85673	1	0.614008	63.7079
GO:0006457~protein folding	1.25717	0.0553137	FKBP8, HSP90AA1, PPIL1, FKBP3, CCT6A, CCT3, CANX, HSPH1, CCT5, PPIA, PFDN5, SLMAP, H2-KE2, PPIC, SEP15, PPIL3, HSPE1, DNAJA2	1.60088	1	0.612717	63.7996
GO:0046356~acetyl-CoA catabolic process	1.2563	0.0554238	SDHB, SDHD, IDH2, IDH3B, IDH1, SUCLA2	2.82377	1	0.611276	63.8748
GO:0070727~cellular macromolecule localization	1.24431	0.0569759	SRP14, SEC24B, CLTA, SEC24A, XPO6, GRIK2, AP2S1, MTX1, PML, TIMM10, SNX2, RPL38, TIMM13, STAU1, CDC42, SIN3A, TOMM7, SCG5, SAR1B, SAR1A, AP2M1, TXNIP, RAMP2, HTT, RAN, SRP54B, TIMM8B, SYNE2, YWHAQ, USO1, TRPC4AP, GOSR2, RAB13, ARAP1, SEC23B, SSR3	1.35091	1	0.619544	64.9202
GO:0000209~protein polyubiquitination	1.24303	0.0571439	PRPF19, LRSAM1, HUWE1, ITCH, CHFR	3.32209	1	0.61849	65.0317
GO:0007507~heart development	1.23385	0.0583642	DICER1, PDLIM3, TTN, SOX9, GLI2, SUFU, CASP3, RB1CC1, COL4A3BP, PBRM1, PKD1, COL11A1, C2CD3, NF1, TEAD1, CENPF, TAB1, ATM, NOTCH1, EP300, ID2, TSC1, NCOA6, VCAN, PTCH1, FOXC1, IFT52, NCOR2	1.41822	1	0.624339	65.8311
GO:0051258~protein polymerization	1.22911	0.0590045	TUBB2B, TPPP, CAPZA2, TUBB5, TUBB6, ARPC4, TUBA1A, DIAP2	2.25902	1	0.626331	66.2436
GO:0051726~regulation of cell cycle	1.22015	0.0602345	FOXK1, COPS5, TIPIN, RPRM, PML, TRRAP, ZZEF1, CDC42, CASP3, NPM1, THAP1, CDK5RAP3, RANBP1, BCR, CEP192, CENPF, RPL24, RB1, HERC2, RPS6, CDK4, ATM, CCND2, MYO16, FOXC1, CHFR, DCUN1D3	1.42508	1	0.632026	67.0229
GO:0030198~extracellular matrix organization	1.21613	0.0607958	COL18A1, VHL, NF1, COL3A1, CCDC80, VTN, POSTN, COL5A2, COL4A6, ANXA2, EMILIN1, SERAC1, FOXC1, VWA1, COL11A1	1.67749	1	0.633427	67.3728
GO:0022402~cell cycle process	1.21479	0.0609828	HAUS4, HAUS5, NEK1, PML, TIPIN, RPRM, SESN2, SPC25, SIN3A, NIPBL, NPM1, CYP26B1, TUBB5, CAMK2D, CDCA2, PKD1, RANBP1, LMLN, LFNG, ASPM, CDCA3, CCNK, PDS5B, ANAPC5, RAN, PAPD7, SYCE2, CENPF, UBR2, RPL24, RB1, RPS6, DCTN3, PPP1CA, CCNB2, CCND2, PLK1, ZWINT, KIF20B, MDM4, STMN1, CIT, CHFR, PES1, TXNL4A	1.29333	1	0.632485	67.4886
GO:0051651~maintenance of location in cell	1.19086	0.0644382	KDELR2, GRIK5, PML, KDELR1, ASPM, SUFU	2.71082	1	0.651326	69.56
GO:0060078~regulation of postsynaptic membrane potential	1.19086	0.0644382	GRIN2B, GRIK2, GRIK5, MECP2, MED12, GRID2	2.71082	1	0.651326	69.56
GO:0042989~sequestering of actin monomers	1.18527	0.0652729	PFN1, TMSB10, TMSB4X	6.77706	1	0.654135	70.0413
GO:0006621~protein retention in ER lumen	1.18527	0.0652729	KDELR2, GRIK5, KDELR1	6.77706	1	0.654135	70.0413
GO:0008631~induction of apoptosis by oxidative stress	1.18527	0.0652729	GPX1, CASP3, RNF7	6.77706	1	0.654135	70.0413
GO:0032060~bleb formation	1.18527	0.0652729	ROCK1, PRDX6, LPAR1	6.77706	1	0.654135	70.0413
GO:0043405~regulation of MAP kinase activity	1.18468	0.0653613	PRKCA, MAP2K3, NF1, PRDX2, LPAR1, SOD1, DUSP19, DUSP16, CD81, SPRED2, FRS2, MAP2K6, FGD4	1.74805	1	0.65258	70.0919
GO:0030035~microspike assembly	1.17706	0.0665181	CDC42, MTSS1L, FGD3, FGD4	4.10731	1	0.657189	70.746
GO:0048732~gland development	1.17296	0.0671495	FGFR1, CREB1, CAPZA2, NF1, PML, HK2, CTNND1, IGF1, LEF1, GLI2, SOX9, MDK, IRS1, GLI1, IGF1R, LAMA1, NOTCH1, NCOA3, NME1, LAMA5, TGM2, PTCH1, FOXC1, PLXND1, FRS2	1.43339	1	0.658734	71.0973
GO:0060445~branching involved in salivary gland morphogenesis	1.1642	0.0685174	FGFR1, LAMA1, LAMA5, TGM2, PLXND1	3.13753	1	0.664363	71.8449
GO:0006403~RNA localization	1.1606	0.0690877	EIF4A3, PHAX, POM121, RBM8A, MAGOH, NUP50, NPM1, EIF5A, THOC7, THOC3, STAU1	1.85442	1	0.665492	72.1511
GO:0006461~protein complex assembly	1.15803	0.0694976	TUBB2B, XPO6, CAPZA2, GRIK5, PML, ARPC4, IGF1R, NPM1, TUBB5, TGM2, TUBB6, PDGFC, TUBA1A, DCTPP1, TAF4A, ANXA5, STOM, VWF, PTRF, TBCA, TPPP, RRM2, NCOA6, ATPIF1, WASL, PRNP, DIAP2, SYNGAP1	1.39323	1	0.665732	72.3693
GO:0070271~protein complex biogenesis	1.15803	0.0694976	TUBB2B, XPO6, CAPZA2, GRIK5, PML, ARPC4, IGF1R, NPM1, TUBB5, TGM2, TUBB6, PDGFC, TUBA1A, DCTPP1, TAF4A, ANXA5, STOM, VWF, PTRF, TBCA, TPPP, RRM2, NCOA6, ATPIF1, WASL, PRNP, DIAP2, SYNGAP1	1.39323	1	0.665732	72.3693
GO:0034728~nucleosome organization	1.15475	0.0700245	H1F0, HIST1H2BB, HIST1H2AC, HIST1H1E, HIST4H4, HIST1H1C, CEBPG, TSPYL5, HIST1H4B, H2AFZ, HIST1H3C, H3F3A, H3F3B, HIST1H4D, HIST3H2BA, HIST1H4H	1.78344	1	0.666604	72.6473
GO:0042592~homeostatic process	1.14795	0.0711295	GRIK2, ATOX1, PRDX4, GRIK5, PDIA6, PRDX2, TENC1, PRDX1, LNPEP, GPX1, CASP3, GRIN2B, SLC2A4, COL4A3BP, GRID2, MT3, PRKCA, TXNL1, ZFX, MED12, MECP2, PFKM, RB1, TECR, NPC1, NPC2, RPS19, PRDX6, TXNDC5, LYST, TXNRD3, STC1, TXNRD1, PRNP, GLRX3, CACNB4, PEX5L, SLC30A1, NPM1, TGM2, P4HB, HTT, CEBPG, NF1, IREB2, ALMS1, IGF1, SOD1, RPS6, PARK7, ITPR1, MTTP, TXNDC12, CCNB2, TSC1, ATP2A2, ID2, CACNA1G, CACNA…	1.21848	1	0.670566	73.2219
GO:0007265~Ras protein signal transduction	1.13436	0.0733903	CDC42, ARHGAP32, ROCK1, SOS1, NF1, RHOA, SDCBP, SYNGAP1, SRGAP1, FARP2	1.91442	1	0.680464	74.3622
GO:0051338~regulation of transferase activity	1.13339	0.073555	PRKCA, MAP2K3, NF1, PRDX2, RB1, LPAR1, TAB1, SOD1, IRS1, CDC42, DUSP19, CASP3, TSC1, CD81, NPM1, DUSP16, SPRED2, LIME1, LRP8, NRK, CDK5RAP3, PDGFC, FRS2, MAP2K6, FGD4	1.41898	1	0.679358	74.4434
GO:0060271~cilium morphogenesis	1.12946	0.0742225	C2CD3, LAMA5, ONECUT2, IFT172, DYNC2H1, ALMS1	2.60656	1	0.680837	74.7703
GO:0060740~prostate gland epithelium morphogenesis	1.12946	0.0742225	IGF1R, NOTCH1, IGF1, SOX9, GLI2, FRS2	2.60656	1	0.680837	74.7703
GO:0055088~lipid homeostasis	1.12491	0.075005	NPC1, NPC2, COL4A3BP, LYST, ALMS1, PEX5L, MTTP	2.32546	1	0.682877	75.1484
GO:0022618~ribonucleoprotein complex assembly	1.12491	0.075005	EIF6, PRPF31, RPS14, DICER1, RBM5, RPL24, CELF1	2.32546	1	0.682877	75.1484
GO:0034613~cellular protein localization	1.11567	0.0766176	SRP14, SEC24B, CLTA, SEC24A, XPO6, GRIK2, AP2S1, MTX1, PML, TIMM10, SNX2, RPL38, TIMM13, CDC42, SIN3A, TOMM7, SCG5, SAR1B, SAR1A, AP2M1, TXNIP, RAMP2, HTT, RAN, SRP54B, TIMM8B, SYNE2, YWHAQ, USO1, TRPC4AP, GOSR2, RAB13, ARAP1, SEC23B, SSR3	1.32217	1	0.689008	75.9108
GO:0045786~negative regulation of cell cycle	1.08985	0.0813111	CASP3, FOXK1, CEP192, MYO16, FOXC1, RB1, DCUN1D3, ATM	2.10141	1	0.7095	78.006
GO:0006812~cation transport	1.08916	0.0814396	SLC5A3, KCNC1, SLC13A5, KCNC3, ATOX1, ATP1B2, ATP5B, KCNJ10, ATP10D, KCNIP1, KCNQ3, GRIN2B, ATP5O, KCNQ2, ATP5K, ATP5J, SLC24A5, CACNG5, TECR, ATP6V1F, NNT, KCNH7, SLC38A1, SLC38A4, SLC38A2, SLC38A9, ATP6V1G1, CACNB4, KCNJ3, ATP5G3, ANXA6, ATP6V0E, SLC30A1, SLC39A9, CAMK2D, SLC39A8, PKD1, SLC30A7, ATP5J2, ATP5F1, SLC10A7, ATP13A3, KCTD5, ITPR1, KCNJ6, TSC1, ATP2A2, KCNN1, ATP6V1E1, CACNA1G, CACNA…	1.2282	1	0.708216	78.0609
GO:0001937~negative regulation of endothelial cell proliferation	1.08065	0.0830511	AIMP1, CAPZA2, NF1, ATPIF1	3.76503	1	0.713692	78.7381
GO:0018205~peptidyl-lysine modification	1.08065	0.0830511	CREBBP, TGM2, EIF5A, SETD2	3.76503	1	0.713692	78.7381
GO:0007435~salivary gland morphogenesis	1.07178	0.0847652	FGFR1, LAMA1, LAMA5, TGM2, CTNND1, PLXND1	2.51002	1	0.719475	79.4368
GO:0009060~aerobic respiration	1.07178	0.0847652	SDHB, SDHD, IDH2, IDH3B, IDH1, SUCLA2	2.51002	1	0.719475	79.4368
GO:0060512~prostate gland morphogenesis	1.07178	0.0847652	IGF1R, NOTCH1, IGF1, SOX9, GLI2, FRS2	2.51002	1	0.719475	79.4368
GO:0001763~morphogenesis of a branching structure	1.07153	0.0848142	FGFR1, COL13A1, DICER1, PML, IGF1, SOX9, GLI2, SEMA5A, LAMA1, PPP1CA, NOTCH1, EYA1, NCOA3, LAMA5, TGM2, PLXND1, FRS2	1.53613	1	0.717856	79.4564
GO:0033365~protein localization in organelle	1.06938	0.0852361	TXNIP, SRP14, XPO6, HTT, RAN, SRP54B, MTX1, PML, TIMM10, TIMM13, RPL38, TIMM8B, SYNE2, ARAP1	1.63022	1	0.717882	79.6249
GO:0015672~monovalent inorganic cation transport	1.05474	0.0881572	SLC5A3, SLC38A4, KCNC1, SLC38A2, SLC13A5, KCNC3, SLC38A9, ATP1B2, ATP5B, KCNJ10, ATP6V1G1, KCNIP1, KCNJ3, ATP5G3, ATP6V0E, KCNQ3, ATP5O, KCNQ2, ATP5K, ATP5J, ATP5J2, ATP5F1, SLC24A5, SLC10A7, KCTD5, ATP6V1F, NNT, KCNJ6, TSC1, KCNN1, ATP6V1E1, KCNH7, SCN8A, ATP5A1, SLC38A1	1.30471	1	0.728613	80.756
GO:0003002~regionalization	1.03705	0.0918236	FKBP8, BMPR2, TTN, GLI2, SUFU, GLI1, CYP26B1, DYNC2H1, RAB23, HHIP, LFNG, FRS2, HTT, LEF1, CELSR2, ATM, NOTCH1, EP300, HIPK1, IFT172, HIPK2, LRP6, FOXC1, PTCH1, IFT52, TBX18	1.3723	1	0.741865	82.0919
GO:0048341~paraxial mesoderm formation	1.03489	0.09228	HTT, LEF1, FOXC1	5.64755	1	0.741923	82.2519
GO:0042274~ribosomal small subunit biogenesis	1.03489	0.09228	RPS14, NPM1, RPS6	5.64755	1	0.741923	82.2519
GO:0051899~membrane depolarization	1.02812	0.0937307	GRIN2B, GRIK2, GRIK5, MECP2, CACNA1G, GRID2, PARK7	2.19627	1	0.74589	82.7516
GO:0008361~regulation of cell size	1.02554	0.0942894	FOXK1, CREB1, ZMAT3, PML, NDUFA13, CDK4, TSC1, RB1CC1, CD81, NPM1, CFL1, BIN3, NDUFS3, DCUN1D3, EMP1	1.56876	1	0.746328	82.9405
GO:0060079~regulation of excitatory postsynaptic membrane potential	1.02488	0.0944324	GRIN2B, GRIK2, GRIK5, MECP2, GRID2	2.82377	1	0.745155	82.9885
GO:0043407~negative regulation of MAP kinase activity	1.02488	0.0944324	PRKCA, DUSP19, NF1, DUSP16, SPRED2	2.82377	1	0.745155	82.9885
GO:0022904~respiratory electron transport chain	1.01751	0.096049	UQCR10, UQCR11, UQCRH, NDUFA7, NDUFC2, MECP2	2.42038	1	0.749644	83.5227
GO:0007051~spindle organization	1.01751	0.096049	HAUS4, SPC25, HAUS5, TUBB5, RANBP1, STMN1	2.42038	1	0.749644	83.5227
GO:0008286~insulin receptor signaling pathway	1.01751	0.096049	PHIP, EIF4EBP2, SORBS1, FOXO1, PIK3R3, IRS1	2.42038	1	0.749644	83.5227
GO:0022613~ribonucleoprotein complex biogenesis	1.01489	0.0966288	EIF6, PRPF31, NHP2L1, DICER1, RBM5, RPL24, RPS6, NOP10, FBL, EIF4A3, RPS14, NPM1, WDR3, CELF1, RPL7A, PES1, NHP2, NSA2	1.48403	1	0.750136	83.7104
GO:0045859~regulation of protein kinase activity	1.00799	0.0981765	PRKCA, MAP2K3, NF1, PRDX2, RB1, LPAR1, TAB1, SOD1, DUSP19, CASP3, TSC1, CD81, NPM1, DUSP16, SPRED2, LIME1, LRP8, NRK, CDK5RAP3, PDGFC, FRS2, MAP2K6, FGD4	1.39671	1	0.75423	84.2017
GO:0006886~intracellular protein transport	1.00398	0.0990867	SRP14, SEC24B, CLTA, SEC24A, XPO6, GRIK2, AP2S1, MTX1, PML, SNX2, TIMM10, RPL38, TIMM13, TOMM7, SCG5, SAR1B, SAR1A, AP2M1, TXNIP, RAMP2, HTT, RAN, SRP54B, TIMM8B, YWHAQ, USO1, TRPC4AP, GOSR2, RAB13, ARAP1, SEC23B, SSR3	1.30958	1	0.755904	84.484
GO:0055085~transmembrane transport	1.00107	0.0997534	SLC5A3, KCNC1, SLC13A5, KCNC3, ATP5B, ZMAT3, EIF5A, KCNQ3, SLC2A4, SLC2A1, ATP5O, SLC22A6, KCNQ2, ATP5K, ATP5J, SLC25A5, SLC24A5, CFTR, TIMM8B, ATP6V1F, SEC61B, ABCB1A, SIL1, KCNH7, TOMM22, MFSD4, TIMM10, MFSD1, TIMM13, ATP5G3, ATP6V0E, POM121, SLC30A1, SLC35B2, NUP50, SLC39A8, SLC30A7, ATP5F1, VDAC2, ITPR1, SLC25A11, SLC7A2, SLC7A1, ATP6V1E1, CACNA1H, CACNA1E, ATP5A1, SCN8A, CACNA1B, SLC25A17	1.22773	1	0.75667	84.6878

## Sheet: IPA Biofunctions
Thap1+/- Cerebellum vs WT Cerebellum
Categories	Diseases or Functions Annotation	p-Value	Predicted Activation State	Activation z-score	Molecules	# Molecules
Nervous System Development and Function	neuroprotection of cerebral cortex cells	0.000789		-0.152	ADNP,PHLPP1,PRNP,WDFY3	4
Nervous System Development and Function	protection of cortical neurons	0.00124			ADNP,PHLPP1,WDFY3	3
Endocrine System Disorders, Metabolic Disease	impaired glucose tolerance	0.00333			FOXO1,LRP1	2
Free Radical Scavenging, Lipid Metabolism, Molecular Transport, Small Molecule Biochemistry	quantity of lipid peroxide	0.00333			GPX1,SOD1	2
Nervous System Development and Function, Organ Morphology, Tissue Morphology	quantity of granule cells	0.00424			CCND2,MDM4,PRNP	3
Organismal Survival	morbidity or mortality	0.0048			MDM4,NF1,SOD1,STAT2	4
Metabolic Disease	glucose metabolism disorder	0.00497			FOXO1,LRP1,OGT	3
Drug Metabolism, Lipid Metabolism, Molecular Transport, Small Molecule Biochemistry	concentration of prostaglandin E2	0.00683			GPX1,PRNP	2
Lipid Metabolism, Molecular Transport, Small Molecule Biochemistry	concentration of eicosanoid	0.00859			GPX1,PRNP,SOD1	3
Auditory Disease, Cell Death and Survival, Cellular Compromise, Neurological Disease, Organismal Injury and Abnormalities, Tissue Morphology	neurodegeneration of inner hair cells	0.00859			GPX1,KCNJ10,SOD1	3
Endocrine System Disorders, Metabolic Disease	insulin resistance	0.00899			FOXO1,OGT	2
Cell Morphology, Cellular Compromise, Nervous System Development and Function, Neurological Disease, Organismal Injury and Abnormalities, Tissue Morphology	swelling of axons	0.00899			KCNJ10,PNPLA6	2
Nervous System Development and Function, Organ Morphology, Tissue Morphology	morphology of white matter	0.00969			IREB2,KCNJ10,PRNP	3
Cellular Development	differentiation of central nervous system cells	0.0105		0	ADH5,ID2,NFIX,NOTCH3,PRNP,VTN	6
Nervous System Development and Function, Neurological Disease	abnormal morphology of cochlear nerve	0.0114			KCNJ10,SOD1	2
Neurological Disease	neurodegeneration of nerves	0.0129		0.218	GPX1,KCNJ10,LRP1,SOD1	4
Cellular Development	differentiation of brain cells	0.0151			ADH5,ID2,NFIX,PRNP,VTN	5
Auditory Disease, Cell Death and Survival, Cellular Compromise, Neurological Disease, Organismal Injury and Abnormalities, Tissue Morphology	neurodegeneration of outer hair cells	0.0163			GPX1,KCNJ10,SOD1	3
Auditory Disease, Neurological Disease, Organismal Injury and Abnormalities	degeneration of spiral ganglion	0.0179			GPX1,KCNJ10,SOD1	3
Infectious Diseases, Neurological Disease, Organismal Injury and Abnormalities, Psychological Disorders, Skeletal and Muscular Disorders	Creutzfeldt-Jakob disease	0.0186			PRNP	1
Cardiovascular Disease, Hematological Disease, Metabolic Disease	Hypertriglyceridemia	0.0186			FOXO1	1
Nervous System Development and Function, Neurological Disease	abnormal morphology of nociceptor	0.0186			LGALS1	1
Cellular Compromise	abnormality of mitochondria	0.0186			SOD1	1
Carbohydrate Metabolism, Molecular Transport	accumulation of glycogen	0.0186			SOD1	1
Free Radical Scavenging, Molecular Transport	accumulation of hydrogen peroxide	0.0186			SOD1	1
Nervous System Development and Function	activation of ventral root	0.0186			SOD1	1
Cell Death and Survival	apoptosis of nucleus pulposus cells	0.0186			NFAT5	1
Cell-To-Cell Signaling and Interaction, Cellular Assembly and Organization, Cellular Development, Cellular Function and Maintenance, Cellular Growth and Proliferation, Nervous System Development and Function, Tissue Development	arrest in maturation of synapse	0.0186			HIPK2	1
Neurological Disease, Organismal Injury and Abnormalities	atrophy of anterior horn of the spinal cord	0.0186			SOD1	1
Gene Expression	binding of Ets element	0.0186			SOD1	1
Cell Death and Survival	cell death of lower motor neuron	0.0186			SOD1	1
Cell-To-Cell Signaling and Interaction, Nervous System Development and Function	cell-cell contact of axons	0.0186			NF1	1
Behavior	climbing behavior	0.0186			SOD1	1
Cellular Growth and Proliferation, Nervous System Development and Function	colony formation of Schwann cells	0.0186			NF1	1
Cell Death and Survival, Cellular Compromise, Nervous System Development and Function	cytotoxicity of motor neurons	0.0186			SOD1	1
Cell Death and Survival, Cellular Compromise, Neurological Disease, Organismal Injury and Abnormalities, Tissue Morphology	degeneration of subcerebral projection neurons	0.0186			SOD1	1
Cellular Compromise	depletion of hippocampal neurons	0.0186			CIT	1
Cell Morphology, Cell-To-Cell Signaling and Interaction, Cellular Function and Maintenance, Nervous System Development and Function	depolarization of astrocytes	0.0186			KCNJ10	1
Embryonic Development, Nervous System Development and Function, Organ Development, Organismal Development, Tissue Development	development of retrosplenial cortex	0.0186			ZBTB20	1
Embryonic Development, Nervous System Development and Function, Organ Development, Organismal Development, Tissue Development	development of subiculum	0.0186			ZBTB20	1
Nervous System Development and Function	discharge of cochlear nerve	0.0186			BSN	1
Organismal Injury and Abnormalities, Skeletal and Muscular Disorders	dysfunction of hindlimb	0.0186			PNPLA6	1
Cell Morphology, Cellular Assembly and Organization	enlargement of endoplasmic reticulum	0.0186			USE1	1
Cellular Assembly and Organization, Nervous System Development and Function	fasciculation of parallel fiber	0.0186			NFIX	1
Hereditary Disorder, Infectious Diseases, Neurological Disease, Organismal Injury and Abnormalities, Psychological Disorders	fatal familial insomnia	0.0186			PRNP	1
Cardiovascular Disease, Organismal Injury and Abnormalities	formation of plaque	0.0186			PRNP	1
Cell Morphology, Cellular Assembly and Organization, Cellular Development, Cellular Function and Maintenance, Cellular Growth and Proliferation	formation of plasma membrane projections	0.0186			VTN	1
Hereditary Disorder, Infectious Diseases, Neurological Disease, Organismal Injury and Abnormalities, Psychological Disorders	gerstmann-straussler-scheinker disease	0.0186			PRNP	1
Nervous System Development and Function	growth of nerve trunk	0.0186			NF1	1
Cell Signaling, Vitamin and Mineral Metabolism	handling of Ca2+	0.0186			SOD1	1
Carbohydrate Metabolism, Cellular Function and Maintenance, Small Molecule Biochemistry	homeostasis of D-glucose	0.0186			FOXO1	1
Cancer, Cardiovascular Disease, Organismal Injury and Abnormalities	hyperplasia of endothelial cells	0.0186			ITGB8	1
Cell-To-Cell Signaling and Interaction, Nervous System Development and Function	inactivation of synapse	0.0186			BSN	1
Molecular Transport	increased uptake of K+	0.0186			KCNJ10	1
Cellular Function and Maintenance, Molecular Transport	influx of K+	0.0186			KCNJ10	1
Cellular Movement	invasion of Schwann cells	0.0186			NF1	1
Cellular Compromise, Neurological Disease, Organismal Injury and Abnormalities	lesioning of sensory axons	0.0186			PNPLA6	1
Cell-To-Cell Signaling and Interaction	maintenance of stereocilia	0.0186			WHRN	1
Nervous System Development and Function, Organ Morphology, Tissue Morphology	mass of white matter	0.0186			PRNP	1
Organismal Survival	morbidity	0.0186			NF1	1
Cardiovascular System Development and Function, Tissue Morphology	morphology of capillary vessel	0.0186			ITGB8	1
Neurological Disease	onset of amyotrophic lateral sclerosis	0.0186			SOD1	1
Neurological Disease, Organismal Injury and Abnormalities	porencephaly	0.0186			MDM4	1
Cellular Function and Maintenance	preservation of motor neurons	0.0186			SOD1	1
Cardiovascular Disease	prion plaque	0.0186			PRNP	1
Cellular Assembly and Organization	production of cytoplasmic inclusions	0.0186			SOD1	1
Metabolic Disease	progressive acidosis	0.0186			SOD1	1
Nervous System Development and Function	proprioception	0.0186			NF1	1
Cellular Assembly and Organization	quantity of Golgi vesicles	0.0186			SOD1	1
Cellular Assembly and Organization	quantity of fibrillar inclusions	0.0186			SOD1	1
Nervous System Development and Function, Tissue Morphology	quantity of lower motor neuron	0.0186			SOD1	1
Cell-To-Cell Signaling and Interaction, Cellular Assembly and Organization, Nervous System Development and Function, Tissue Morphology	quantity of ribbon synapse	0.0186			BSN	1
Cellular Assembly and Organization	quantity of rough endoplasmatic reticulum	0.0186			SOD1	1
Nervous System Development and Function, Tissue Morphology	quantity of stellate interneurons	0.0186			CCND2	1
Cell Cycle	quiescence of neural stem cells	0.0186			NFIX	1
Nervous System Development and Function	recovery of brain tissue	0.0186			ADNP	1
Carbohydrate Metabolism, Lipid Metabolism, Small Molecule Biochemistry	recruitment of phosphatidylinositol 4,5-diphosphate	0.0186			VTN	1
Infectious Diseases, Neurological Disease, Organismal Injury and Abnormalities, Psychological Disorders	scrapie	0.0186			PRNP	1
Cellular Movement	segregation of thalamic cells	0.0186			NF1	1
Nervous System Development and Function	size of cerebrospinal fluid compartment	0.0186			PRNP	1
Cell Morphology, Cellular Compromise, Nervous System Development and Function, Neurological Disease, Organismal Injury and Abnormalities, Tissue Morphology	swelling of motor axons	0.0186			PNPLA6	1
Cell Morphology, Cellular Compromise, Nervous System Development and Function, Neurological Disease, Organismal Injury and Abnormalities, Tissue Morphology	swelling of sensory axons	0.0186			PNPLA6	1
Cancer, Organismal Injury and Abnormalities	tumorigenesis of neurofibroma	0.0186			NF1	1
Cell Death and Survival, Cell Morphology, Cellular Compromise, Nervous System Development and Function	vacuolation of spinal neuron	0.0186			KCNJ10	1
Nervous System Development and Function, Organ Morphology, Organismal Development, Tissue Morphology	volume of cortical tissue	0.0186			POSTN	1
Cancer, Organismal Injury and Abnormalities, Tissue Morphology, Tumor Morphology	volume of tumor	0.0186			NF1	1
Nervous System Development and Function	development of central nervous system	0.0194		0.765	AGO2,ARID1A,C5orf42,CCND2,CHD8,CIT,COL3A1,COX7B,FOXO1,FRS2,ID2,KCNJ10,KDM6B,MDK,MDM4,NAV2,NCOR2,NF1,NFIX,NOTCH3,PRNP,SEC24B,VTN,ZBTB20	24
Cell Signaling, Molecular Transport, Nucleic Acid Metabolism, Small Molecule Biochemistry	accumulation of cyclic AMP	0.0202			NF1,PRNP	2
Cell Death and Survival	cell death of superior cervical ganglion neurons	0.0202			HIPK2,SOD1	2
Cellular Development, Cellular Growth and Proliferation, Nervous System Development and Function	proliferation of oligodendrocytes	0.0231			NF1,PRNP,VTN	3
Nervous System Development and Function, Neurological Disease, Organ Morphology, Organismal Development, Organismal Injury and Abnormalities	abnormal morphology of hippocampal CA1 region	0.0236			EIF4EBP2,NFIX	2
Cellular Movement	migration of neuronal progenitor cells	0.0236			COL3A1,NFIX	2
Cellular Development, Cellular Growth and Proliferation, Nervous System Development and Function, Tissue Development	myelination of neurons	0.025			KCNJ10,LRP1,Wasl	3
Cancer, Neurological Disease, Organismal Injury and Abnormalities	brain tumor	0.0265			CBL,CCND2,GLTSCR2,GPX1,KMT2C,LUM,NCOR2,NF1,NOTCH3,OTUD4,QSER1,RC3H2,RNF38,SMURF2,STAT2,TNRC6B,TRRAP,VTN,ZBTB20	19
Nervous System Development and Function, Neurological Disease, Organ Morphology, Organismal Development, Organismal Injury and Abnormalities	abnormal morphology of dilated third cerebral ventricle	0.0271			CELSR2,NFIX	2
Cell-To-Cell Signaling and Interaction	adhesion of brain cancer cell lines	0.0271			ACTN4,VTN	2
Cell Death and Survival, Nervous System Development and Function	survival of Purkinje cells	0.0271			HMGB2,PRNP	2
Cell-To-Cell Signaling and Interaction, Nervous System Development and Function	synaptic transmission of CA1 neuron	0.0271			EIF4EBP2,PRNP	2
Cell Death and Survival, Neurological Disease, Organismal Injury and Abnormalities	cell death of cerebellar granule cell	0.029			ADNP,EP300,PRNP	3
Organismal Survival	organismal death	0.029			MDM4,SOD1,STAT2	3
Cancer, Neurological Disease, Organismal Injury and Abnormalities	brain gliomatosis	0.0308			CBL,CCND2,GLTSCR2,GPX1,KMT2C,LUM,NCOR2,NF1,NOTCH3,OTUD4,QSER1,RC3H2,RNF38,SMURF2,TNRC6B,TRRAP,VTN,ZBTB20	18
Neurological Disease, Organismal Injury and Abnormalities	brain lesion	0.0333			CBL,CCND2,GLTSCR2,GPX1,KMT2C,LUM,NCOR2,NF1,NOTCH3,OTUD4,PRNP,QSER1,RC3H2,RNF38,SMURF2,STAT2,TNRC6B,TRRAP,VTN,ZBTB20	20
Cellular Development, Nervous System Development and Function, Tissue Development	differentiation of granule cells	0.0349			NFIX,VTN	2
Cell Cycle, Nervous System Development and Function	G1/S phase transition of astrocytes	0.0369			EDN3	1
Nervous System Development and Function, Neurological Disease, Organ Morphology, Organismal Development, Organismal Injury and Abnormalities	abnormal morphology of dorsal striatum	0.0369			IREB2	1
Hematological System Development and Function, Immune Cell Trafficking, Inflammatory Response, Tissue Development	accumulation of monocyte-derived macrophages	0.0369			SOD1	1
Cell-To-Cell Signaling and Interaction, Nervous System Development and Function	action potential of AgRP neurons	0.0369			FOXO1	1
Cell-To-Cell Signaling and Interaction, Nervous System Development and Function	activation of motor neurons	0.0369			SOD1	1
Cell Death and Survival	cell death of alpha-motor neurons	0.0369			SOD1	1
Cell Death and Survival	cell death of pre-oligodendrocytes	0.0369			SOD1	1
Cell-To-Cell Signaling and Interaction, Nervous System Development and Function	cell-cell contact of Schwann cells	0.0369			NF1	1
Developmental Disorder, Neurological Disease, Organismal Injury and Abnormalities	congenital malformation of cerebral cortex	0.0369			COL3A1	1
Cell Cycle, Cellular Movement	cytokinesis	0.0369			CIT	1
Cell Death and Survival	cytolysis of brain cancer cell lines	0.0369			LGALS1	1
Cell Death and Survival, Cellular Compromise, Neurological Disease, Organismal Injury and Abnormalities, Tissue Morphology	degeneration of corticospinal neurons	0.0369			SOD1	1
Neurological Disease	delay in amyotrophic lateral sclerosis	0.0369			SOD1	1
Organismal Survival	delay in organismal death	0.0369			SOD1	1
Cell-To-Cell Signaling and Interaction	density of focal adhesions	0.0369			VTN	1
Cancer, Neurological Disease, Organismal Injury and Abnormalities	development of glioma	0.0369			NOTCH3	1
Cardiovascular Disease, Organismal Injury and Abnormalities	dysfunction of endothelial tissue	0.0369			SOD1	1
Cellular Compromise, Cellular Function and Maintenance	endoplasmic reticulum stress response of motor neurons	0.0369			SOD1	1
Cell Morphology, Cellular Assembly and Organization, Cellular Function and Maintenance, Nervous System Development and Function	extension of parallel fiber	0.0369			NFIX	1
Cellular Assembly and Organization, Cellular Function and Maintenance	formation of Golgi vesicles	0.0369			BSN	1
Cellular Assembly and Organization, Cellular Compromise	formation of neurofilament inclusion	0.0369			SOD1	1
Cell-To-Cell Signaling and Interaction	interaction of Schwann cells	0.0369			NF1	1
Cell Cycle, Nervous System Development and Function	mitogenesis of astrocytes	0.0369			EDN3	1
Cell Cycle	mitogenesis of brain cancer cell lines	0.0369			EDN3	1
Cell Morphology, Nervous System Development and Function	modulation of dopaminergic neurons	0.0369			EDN3	1
DNA Replication, Recombination, and Repair	molecular cleavage of DNA	0.0369			PRNP	1
Neurological Disease, Organismal Injury and Abnormalities	pathogenesis of medulla oblongata	0.0369			PRNP	1
Cancer, Organismal Injury and Abnormalities	plexiform neurofibroma	0.0369			NF1	1
Cell Morphology, Cellular Assembly and Organization, Nervous System Development and Function	polarization of neurites	0.0369			DOCK4	1
Hematological System Development and Function, Lymphoid Tissue Structure and Development, Tissue Morphology	quantity of CD4+ T-lymphocytes	0.0369			ID2	1
Cell-To-Cell Signaling and Interaction, Cellular Assembly and Organization	quantity of actin stress fibers	0.0369			VTN	1
Cellular Assembly and Organization	quantity of autophagosomes	0.0369			HIPK2	1
Cellular Assembly and Organization	quantity of dense-core vesicles	0.0369			BSN	1
Dermatological Diseases and Conditions, Organismal Injury and Abnormalities	spongiosis	0.0369			PRNP	1
Cellular Assembly and Organization	translocation of Golgi vesicles	0.0369			BSN	1
Post-Translational Modification	tyrosine nitration of protein	0.0369			SOD1	1
Neurological Disease, Organismal Injury and Abnormalities, Psychological Disorders, Skeletal and Muscular Disorders	Parkinson's disease	0.039			APOD,PRNP,RPL3,RPL31,SUMO3	5
Cell Morphology, Nervous System Development and Function, Neurological Disease	abnormal morphology of oligodendrocytes	0.0391			IREB2,KCNJ10	2
Organismal Survival	survival of organism	0.0391			PRNP,SOD1	2
Cellular Development, Cellular Growth and Proliferation, Nervous System Development and Function, Tissue Development	development of oligodendrocytes	0.0405			FOXO1,ID2,KCNJ10	3
Cell Death and Survival	apoptosis	0.0447		0.172	CIT,EP300,FOXO1,HIPK2,HK2,ID2,LRP1,MDM4,NF1,NFAT5,PRNP,SOD1,USE1,VTN	14

## Sheet: List of DEGs (Log2 Ratios)
Thap1+/- Cerebellum vs WT Cerebellum
symbol	log2 FC	pvalue	padj		TOTAL (n = 1844) p ≤ 0.05	UP (n = 949) p ≤ 0.05	DOWN (n = 895) p ≤ 0.05
E030024N20Rik	0.493049	3.91438e-08	4.88601e-05		Fam210b	E030024N20Rik	Ddb1
9530091C08Rik	0.481367	1.50771e-07	0.000144168		Kcnq1ot1	9530091C08Rik	Eef2
2610507I01Rik	0.460992	2.72296e-06	0.00110764		Itm2a	2610507I01Rik	Ssr3
Kdm6b	0.446085	6.16085e-07	0.000432568		Colec12	Kdm6b	Anapc5
5031426D15Rik	0.442528	7.55722e-06	0.00192949		Zfp868	5031426D15Rik	Atxn7l3b
Ppp2r2cos	0.437492	2.10493e-06	0.00090949		Rps20	Ppp2r2cos	Vps35
Kcnq1ot1	0.437454	4.44051e-11	2.49423e-07		Cldn5	Kcnq1ot1	Hsp90aa1
Kcnn1	0.422206	1.79106e-05	0.00359299		Rn45s	Kcnn1	Dpysl4
Ago2	0.419019	1.04804e-06	0.000560652		E030024N20Rik	Ago2	Actb
Eif4ebp2	0.414382	2.70633e-05	0.00491568		Prex1	Eif4ebp2	Calu
Cbl	0.408585	5.64803e-06	0.00154756		9530091C08Rik	Cbl	Snx4
Zfp868	0.398879	8.02016e-09	1.69363e-05		Clec14a	Zfp868	Canx
Sugp1	0.39607	3.19413e-07	0.000276022		Sugp1	Sugp1	Csnk1a1
Nfat5	0.392432	1.67645e-06	0.000784717		Brd7	Nfat5	Matr3
Tead1	0.380217	3.13783e-06	0.00115669		Ctsh	Tead1	Eif3l
Rn45s	0.376295	2.00138e-08	2.81044e-05		Kdm6b	Rn45s	Cdc42
Setd1b	0.374697	7.40914e-05	0.0087615		Tpm4	Setd1b	Kars
Nova2	0.369054	4.10212e-05	0.00665442		Ppp1r12b	Nova2	Rnf4
Polr2a	0.363142	0.000296835	0.0201214		Lum	Polr2a	Sf3b2
Etl4	0.361621	0.000205118	0.0170426		Ubn2	Etl4	Snn
Qser1	0.361614	5.07981e-05	0.00713333		Ago2	Qser1	Atp5b
Zmat3	0.359934	3.25629e-05	0.00562788		Postn	Zmat3	Hdgf
Dot1l	0.355366	6.17995e-05	0.00771395		Sec24b	Dot1l	Lamp1
Whrn	0.353142	5.05173e-05	0.00713333		Nfat5	Whrn	Cct5
Kmt2a	0.351104	3.92184e-06	0.00122383		Vtn	Kmt2a	Cct6a
Zbtb34	0.350773	0.00018336	0.0162194		Ppp2r2cos	Zbtb34	Eif4h
Hmbox1	0.349839	5.46524e-05	0.00739717		2610507I01Rik	Hmbox1	Atp5a1
Trhde	0.348589	0.000182876	0.0162194		Scoc	Trhde	Csnk1g2
Sec24b	0.348007	1.58396e-06	0.000773659		Tnrc6b	Sec24b	Actg1
Kcnj10	0.344614	0.000337022	0.0220122		Tead1	Kcnj10	Snw1
Zbtb20	0.341634	0.000137551	0.0140962		Tbx18	Zbtb20	Uqcrc2
Ino80d	0.340846	1.11805e-05	0.00256329		Lyve1	Ino80d	Slc25a5
Pdlim3	0.339645	1.93373e-05	0.00381115		Tmem66	Pdlim3	Eif4a2
Kdm7a	0.334417	5.80577e-05	0.0074116		Zfp617	Kdm7a	Dnaja2
Uso1	0.334276	5.99299e-06	0.00160298		Brd4	Uso1	Cd2bp2
Ago3	0.333963	5.54287e-05	0.0074116		Kmt2a	Ago3	Vdac2
Kmt2d	0.332383	0.000856519	0.0385214		Atp9a	Kmt2d	Dars
Pisd-ps1	0.330198	4.26489e-05	0.00665442		Rpl23a	Pisd-ps1	Rsl1d1
Peak1	0.328711	0.000277654	0.0201183		Sepp1	Peak1	Mcm7
Wipf3	0.32766	0.000590523	0.0308425		Galnt13	Wipf3	Tpm3
Thap1	0.327619	0.000412811	0.024408		Cbl	Thap1	Pkm
Jak3	0.325593	0.000342104	0.0221403		Uso1	Jak3	Amz2
Brd4	0.323915	3.90584e-06	0.00122383		Ccdc80	Brd4	Smim7
6330415B21Rik	0.323666	0.000963036	0.0409297		5031426D15Rik	6330415B21Rik	Map1lc3b
Ubn2	0.322056	8.59353e-07	0.000482699		Slmap	Ubn2	Elovl4
Zfp963	0.321664	0.000471433	0.0267479		Rpl41	Zfp963	Klhdc2
Bcorl1	0.320035	5.37511e-05	0.00736391		Rnf38	Bcorl1	Atp6v1e1
Brd7	0.318762	3.95622e-07	0.000317459		Odc1	Brd7	Coro1c
A330076H08Rik	0.31803	5.74213e-05	0.0074116		Ino80d	A330076H08Rik	Vopp1
Gm5577	0.315289	0.000159269	0.0149267		Ep300	Gm5577	Naca
2900097C17Rik	0.314924	3.08021e-05	0.00540673		Glipr2	2900097C17Rik	Arpc4
Prex1	0.312977	1.27565e-07	0.000143307		Kmt2c	Prex1	Eif4a1
Srrm4os	0.311143	0.00078995	0.0371309		Myh8	Srrm4os	Cd81
Tbc1d14	0.306354	0.000814389	0.0376496		Bsn	Tbc1d14	Tmem167b
Gm10578	0.306033	0.00143841	0.050497		Phc3	Gm10578	Ric8
Bsn	0.305943	1.67279e-05	0.00343995		Kcnn1	Bsn	Epha4
Cyp39a1	0.30574	0.00193487	0.0614019		Pdlim3	Cyp39a1	Calm1
Ccnd2	0.305132	0.00025123	0.0188899		Zmynd8	Ccnd2	Usp5
Stat2	0.304416	0.00104574	0.0425647		Zfc3h1	Stat2	Nefl
Rnf38	0.304343	1.02591e-05	0.00240433		Rpl14	Rnf38	Sucla2
Hipk2	0.304024	0.000251317	0.0188899		Eif4ebp2	Hipk2	Prkaca
Mbtd1	0.303875	0.000294923	0.0201214		Purg	Mbtd1	Pgrmc1
Tnrc6b	0.29919	3.09545e-06	0.00115669		Rps26	Tnrc6b	Sec23b
Tbrg3	0.299142	0.00075342	0.0360167		2900097C17Rik	Tbrg3	Smarce1
Adnp	0.29721	0.000175539	0.0160326		Zmat3	Adnp	Ociad1
Arid1a	0.296481	9.9844e-05	0.0108898		Col3a1	Arid1a	Ap2m1
Slmap	0.2957	8.20613e-06	0.00204861		Rfx7	Slmap	Cdk4
Ireb2	0.295688	0.000774503	0.0367121		Cramp1l	Ireb2	Ndufa9
Actn4	0.294694	0.00040234	0.0242018		Nova2	Actn4	Lrpap1
Rbms2	0.294483	0.000562535	0.0300954		Whsc1l1	Rbms2	Gbas
Grid2ip	0.29203	0.00124778	0.0475172		Tecr	Grid2ip	Phax
Ppp1r12b	0.291258	8.34799e-07	0.000482699		Pisd-ps1	Ppp1r12b	Hars
Spen	0.290597	0.000929837	0.0403312		Baz2a	Spen	Cstf2t
Ahcy	0.290312	0.00254673	0.068673		Mdm4	Ahcy	Btf3
Baz2a	0.290052	4.35046e-05	0.00669456		Ndufa13	Baz2a	Ywhaq
Mttp	0.289853	0.00284743	0.0722077		Sec24a	Mttp	Kdelr2
Lmbrd2	0.288968	0.000182909	0.0162194		Rps5	Lmbrd2	Msantd4
Onecut2	0.288318	0.00067591	0.0337474		Col5a2	Onecut2	P4hb
Kmt2c	0.286936	1.56964e-05	0.00339102		Whrn	Kmt2c	Stk25
Klhl34	0.286627	0.00160843	0.0542616		Qser1	Klhl34	Cct3
Ncor2	0.286597	0.000698119	0.0345492		Rpl31	Ncor2	Tpi1
Arhgap11a	0.286339	0.00113688	0.0443463		Bcorl1	Arhgap11a	Zwint
Map2k6	0.286286	0.000489964	0.0272488		Hmbox1	Map2k6	Ddx1
Stk32a	0.28619	0.00183747	0.0589776		Ago3	Stk32a	Pfkm
Ep300	0.285878	1.26319e-05	0.00283813		A330076H08Rik	Ep300	Fkbp8
Dock4	0.28452	0.000252224	0.0188899		Hmgb2	Dock4	Ss18l1
Gse1	0.284229	0.000454685	0.0259286		Rps2	Gse1	Maoa
Nav2	0.284144	0.000299116	0.0201214		Kdm7a	Nav2	Slc25a11
Sec24a	0.281126	4.73102e-05	0.00699319		Stc1	Sec24a	Snx2
Taf4a	0.280306	0.000242361	0.0188899		Dot1l	Taf4a	Pex2
Srrm4	0.280225	0.00142016	0.0503282		Rps4x	Srrm4	Cops5
Purg	0.277888	2.71295e-05	0.00491568		Nedd8	Purg	H3f3a
Cnot6l	0.276919	0.000329912	0.0218014		Atraid	Cnot6l	Psme1
Rfx3	0.276415	0.000585445	0.0307331		Rpl3	Rfx3	Ogfr
Atp10d	0.275773	0.00594123	0.108491		Setd1b	Atp10d	Tspan6
Xkr6	0.274433	0.00452607	0.0938432		Plxna2	Xkr6	Alcam
Phc3	0.273942	1.68415e-05	0.00343995		Eif2s2	Phc3	Taldo1
Mast3	0.273202	0.000205995	0.0170426		Mdn1	Mast3	Mmd
Sec22c	0.27318	0.00545067	0.103086		Rps19	Sec22c	Rpl19
Cdadc1	0.272057	0.00256213	0.068673		Pnpla6	Cdadc1	Tubb5
Gm20199	0.271255	0.00346931	0.0815362		Prnp	Gm20199	Podxl2
Pom121	0.270429	0.00224588	0.0651943		Use1	Pom121	Blcap
Cobll1	0.270048	0.00442483	0.0927399		Arid1a	Cobll1	Calm2
Baz1a	0.269329	0.00382498	0.0866642		Nbeal1	Baz1a	Pcp4
Celsr2	0.269287	0.000138597	0.0140962		C130074G19Rik	Celsr2	Gosr2
Arfgef1	0.269154	0.000283913	0.0201183		Rps18	Arfgef1	Cfl1
Zdbf2	0.268819	0.00131486	0.0487494		Fam120c	Zdbf2	Skp1a
Helz	0.268539	0.00063802	0.0322861		Zbtb20	Helz	Prdx1
Mfsd4	0.266683	0.00453369	0.0938432		Bmpr2	Mfsd4	Vmp1
Foxo1	0.26599	0.00136552	0.0498061		Celsr2	Foxo1	Cpsf3
Whsc1l1	0.260258	4.15505e-05	0.00665442		Clock	Whsc1l1	Psmb1
Tjap1	0.260109	0.00188346	0.0601101		Rpl36a	Tjap1	Rab8a
Kat6a	0.259772	0.000375611	0.0233128		Spcs1	Kat6a	Ppia
Pisd-ps2	0.257895	0.00321503	0.0781468		Polr2f	Pisd-ps2	Dbi
Pprc1	0.255682	0.00678655	0.114993		Ptch2	Pprc1	Txndc12
Zfc3h1	0.254568	2.13447e-05	0.00406418		Btaf1	Zfc3h1	Crk
Sipa1l3	0.253987	0.00490868	0.0969602		Krtcap2	Sipa1l3	Eif1ax
Prrc2a	0.253467	0.00368076	0.0847329		Sos1	Prrc2a	Papss1
Pabpc1	0.253295	0.0115691	0.151054		Gm5577	Pabpc1	Rhoa
Cdk6	0.252453	0.00140935	0.0503282		Rplp2	Cdk6	Prpf31
Srrm2	0.252375	0.00135414	0.0495517		Larp7	Srrm2	Fbxl14
5330434G04Rik	0.251973	0.00423738	0.0911685		Rps14	5330434G04Rik	Sh3bgrl
Cdc73	0.251583	0.00897725	0.132895		Adnp	Cdc73	Wnt7b
2810055G20Rik	0.251523	0.00474081	0.0955048		Rpl37	2810055G20Rik	Pja1
Brwd3	0.251372	0.0120828	0.153725		Trhde	Brwd3	Tusc3
Ptch2	0.251094	0.000153285	0.0147322		Lmbrd2	Ptch2	Col4a2
Gpc6	0.250316	0.0025775	0.068673		Zbtb34	Gpc6	Rpn1
Trerf1	0.250219	0.00706874	0.117124		Cox6c	Trerf1	Dennd6b
Cramp1l	0.250191	4.08979e-05	0.00665442		Rps21	Cramp1l	Pes1
Ssbp4	0.249553	0.000719096	0.0354312		Aplnr	Ssbp4	U2af2
Tnrc18	0.249312	0.00267143	0.0696308		Col26a1	Tnrc18	Idh1
AF529169	0.249274	0.00300252	0.0746831		Ankrd52	AF529169	Psma7
Raph1	0.248027	0.00461202	0.0945465		Etl4	Raph1	Rtfdc1
Zcwpw1	0.247904	0.00503417	0.0986978		Trappc5	Zcwpw1	Anp32a
Kmt2e	0.247723	0.00389587	0.0868377		Mast3	Kmt2e	Ndufv2
Ankrd52	0.247629	0.00020062	0.0170426		Tubb6	Ankrd52	Arpc3
Phactr4	0.247165	0.0135052	0.161558		Rplp1	Phactr4	Eif4a3
Zmynd8	0.247019	2.12141e-05	0.00406418		Rpl37a	Zmynd8	Tti2
Moxd1	0.246659	0.0123257	0.156021		Rps25	Moxd1	Ralb
Ammecr1l	0.246654	0.0023689	0.0666833		4930402H24Rik	Ammecr1l	Kbtbd11
Ltbp3	0.24664	0.00534013	0.101977		Atg2b	Ltbp3	Tpt1
6530402F18Rik	0.246042	0.00260547	0.0687157		Fam208a	6530402F18Rik	Cops4
Wasl	0.245921	0.000296067	0.0201214		Mdk	Wasl	Sep15
Wipf2	0.245711	0.0010148	0.0419129		Taf4a	Wipf2	Hsbp1
Plk1	0.24568	0.00543948	0.103047		Gpx1	Plk1	Sfr1
Cntnap1	0.24546	0.00225897	0.0654053		Kdelr1	Cntnap1	Ier5
Nfix	0.244955	0.000595764	0.0308425		Snrpa1	Nfix	Ran
Mlxip	0.2447	0.00536243	0.102104		Ccnd2	Mlxip	Gabarap
Wnk1	0.243743	0.00163944	0.0549776		Hipk2	Wnk1	Aimp1
Nfic	0.243291	0.00240967	0.0671718		Dock4	Nfic	Nsa2
Cnot1	0.243035	0.000965496	0.0409297		Ogt	Cnot1	Zfp90
Fcho2	0.242883	0.00524479	0.101586		Rbbp7	Fcho2	Cbx3
Pcdhga9	0.242549	0.0104139	0.14479		Peak1	Pcdhga9	Mfsd1
Lrp1	0.24254	0.0010306	0.042101		Nipsnap1	Lrp1	Morf4l2
Shisa6	0.241751	0.00415931	0.0899762		Ndufb11	Shisa6	Prdx6
Cbfa2t3	0.241419	0.00795781	0.124606		2410006H16Rik	Cbfa2t3	Cbln1
Pnpla6	0.241222	9.31155e-05	0.0103607		Arfgef1	Pnpla6	Zfp748
Shank2	0.241139	0.000363319	0.0230595		Tmcc1	Shank2	Gnl1
Ash1l	0.241117	0.000375202	0.0233128		Nf1	Ash1l	Psmc5
Brpf3	0.240059	0.0020311	0.0627745		Dctd	Brpf3	Ppp1r14b
Nf1	0.239696	0.000284743	0.0201183		Asxl2	Nf1	Micu2
Sfmbt1	0.239275	0.00232968	0.0665943		Mbtd1	Sfmbt1	Carhsp1
Rab23	0.239174	0.00387284	0.0866642		Wasl	Rab23	Rpl15
Soga1	0.239093	0.00152564	0.0525736		Edn3	Soga1	Eif3h
Tet3	0.238928	0.00342002	0.0810356		Polr2a	Tet3	Hn1
Sfi1	0.2389	0.000360683	0.0230222		Abca3	Sfi1	Ssu72
Ipcef1	0.238528	0.00897012	0.132895		Nav2	Ipcef1	Cdkn2aipnl
Sox9	0.237846	0.00594893	0.108491		Gltscr2	Sox9	Degs1
Tmem245	0.237651	0.00158038	0.0537999		Fis1	Tmem245	Npc2
Frs2	0.237512	0.000342924	0.0221403		Cnot6l	Frs2	Lrrc59
Zfp142	0.236948	0.00126105	0.0476992		Rab3gap2	Zfp142	BC004004
Nbeal1	0.235842	0.000104734	0.0113133		Kcnj10	Nbeal1	Tmem132c
3110052M02Rik	0.235549	0.00327397	0.0787085		Jak3	3110052M02Rik	Pdia6
Neat1	0.234579	0.0140233	0.163761		Frs2	Neat1	Adsl
Sesn2	0.233849	0.0139999	0.16372		Vps13c	Sesn2	Fkbp3
Pdgfc	0.233665	0.00622788	0.11123		Sfi1	Pdgfc	Sar1a
Trrap	0.233591	0.00126637	0.0477396		Shank2	Trrap	Eef1a1
Zbed6	0.233539	0.000975812	0.0410572		Rpl7a	Zbed6	Stom
Nav1	0.23351	0.00214412	0.0633868		Acp1	Nav1	Eif3i
Asxl2	0.233235	0.000291489	0.0201214		Ash1l	Asxl2	Ppp2cb
Ttn	0.233191	0.00592042	0.108491		Kat6a	Ttn	Praf2
4932438A13Rik	0.233055	0.00397907	0.0878209		Casc5	4932438A13Rik	Rpl5
Slc25a42	0.233023	0.0183512	0.187847		Alms1	Slc25a42	Psma6
4931406H21Rik	0.232966	0.017334	0.182502		Rpl35a	4931406H21Rik	Ppp1ca
Banp	0.232831	0.0152557	0.170529		Ubn1	Banp	Capza2
Slc39a9	0.232656	0.00258523	0.068673		Actn4	Slc39a9	Ets1
Proser1	0.232623	0.00615611	0.110439		Nosip	Proser1	Arf2
Wdfy3	0.232585	0.000428636	0.0249497		Ankhd1	Wdfy3	Fam69b
Slc38a6	0.23228	0.00863328	0.129834		Dmxl1	Slc38a6	Mgea5
Prkcg	0.231951	0.0115772	0.151054		Thap1	Prkcg	Zfp869
Cacng5	0.231834	0.00796395	0.124606		Fut10	Cacng5	Chid1
Igsf10	0.231464	0.000928984	0.0403312		Tmem59l	Igsf10	Ddx24
Nup98	0.230965	0.00218007	0.0638534		Wdfy3	Nup98	Chchd3
Iqsec2	0.230698	0.00642186	0.112731		Rps27a	Iqsec2	Raly
Csnk1g1	0.230647	0.0066858	0.113837		Hk2	Csnk1g1	Carkd
Fam120c	0.230241	0.000128386	0.0134793		Cenpb	Fam120c	Dhx32
Msl2	0.230153	0.00616391	0.110439		Gse1	Msl2	Foxred1
Usp34	0.229963	0.00181427	0.0585676		Zfp963	Usp34	Zik1
Bcl9l	0.229828	0.00470944	0.0955048		Zfp882	Bcl9l	Dnpep
Hdx	0.229779	0.0126611	0.158039		Pole3	Hdx	Prdx2
Serinc3	0.2297	0.000739372	0.035859		Rc3h2	Serinc3	Idh3b
Kcnj6	0.229642	0.0154517	0.171357		Map2k6	Kcnj6	Idh2
Plekhd1	0.229608	0.0106411	0.146039		Rps12	Plekhd1	Commd8
Tppp	0.229549	0.00142663	0.0503986		Rps6	Tppp	Asah1
2510009E07Rik	0.228841	0.00379679	0.0864286		Mrpl54	2510009E07Rik	Nsg1
Stk36	0.228669	0.00567837	0.105439		Adh5	Stk36	Tmem147
Jund	0.228386	0.00301088	0.0746831		Fam13b	Jund	Ech1
Upf2	0.22815	0.000890628	0.0397036		2410089E03Rik	Upf2	Prkra
Rfx7	0.227837	3.75295e-05	0.00629263		Rbms2	Rfx7	Zfp422
Prr12	0.227526	0.00594115	0.108491		Rpl18a	Prr12	Rpl7
Hsph1	0.226952	0.00522592	0.101396		Mtcl1	Hsph1	Creb3
Slc7a1	0.226545	0.00543651	0.103047		Lgals1	Slc7a1	Clic1
Plekhm1	0.226484	0.00806363	0.125801		Zc3h11a	Plekhm1	Ndufb10
Scube2	0.226202	0.00943711	0.136275		Rfx3	Scube2	Col4a1
Sos1	0.226116	0.000154745	0.0147322		Wipf3	Sos1	Txnl1
Gm15800	0.225465	0.00200737	0.0627734		Col4a6	Gm15800	Mrpl30
Capn15	0.225183	0.000907704	0.0399888		Nfix	Capn15	Cd34
Pds5b	0.225153	0.00140596	0.0503282		Ift52	Pds5b	Npm1
Lnpep	0.225053	0.00332645	0.0795092		Col13a1	Lnpep	Sowahc
Mdm4	0.225018	4.45861e-05	0.00669456		Cdan1	Mdm4	Uqcrh
Slc5a3	0.224815	0.0038645	0.0866642		Zfp386	Slc5a3	Ostf1
Nhsl2	0.224369	0.0110332	0.148085		Helz	Nhsl2	Prpf19
Farp2	0.224324	0.0182452	0.187506		Rps24	Farp2	Polr1c
Zfp609	0.224283	0.0009407	0.0404898		Apod	Zfp609	Ormdl3
Ncoa6	0.224178	0.00372358	0.0853688		Onecut2	Ncoa6	Plin2
Stk10	0.224106	0.00519959	0.101104		B4galt6	Stk10	Dnajc8
Dennd4a	0.223896	0.00241711	0.0671886		Ncor2	Dennd4a	Casp3
Cit	0.223733	0.00107247	0.0431832		Ssbp4	Cit	B3galt6
Mdn1	0.223653	8.73942e-05	0.0100182		Apcdd1	Mdn1	Rnf7
Lef1	0.222769	0.0233578	0.208255		Rpl9	Lef1	Uba52
Gltscr1l	0.221603	0.00201683	0.0627734		Serinc3	Gltscr1l	Tspyl5
Cdan1	0.221299	0.000609158	0.0311058		Dip2b	Cdan1	1600012H06Rik
Pcdhga5	0.22074	0.0132941	0.160902		Lama1	Pcdhga5	Urm1
Cnnm2	0.220374	0.00354643	0.0825628		Stmn4	Cnnm2	Leprot
Apex2	0.219565	0.0174871	0.1833		Tbrg3	Apex2	Drg1
Ccdc73	0.218553	0.0184034	0.187847		Otud4	Ccdc73	Ptn
Gatsl2	0.218084	0.00234589	0.0666833		Ireb2	Gatsl2	Crcp
Parpbp	0.218057	0.0166522	0.178951		Itgb8	Parpbp	Hadh
Map3k13	0.218047	0.00187931	0.0601101		Srrm4os	Map3k13	Eif5a
Casc5	0.217857	0.000387946	0.0239461		Col6a1	Casc5	Ppic
Dhx9	0.21697	0.0128605	0.158415		Eif3k	Dhx9	Rabac1
A230057D06Rik	0.216901	0.0103218	0.143687		Sdcbp	A230057D06Rik	Lmnb1
2410089E03Rik	0.216539	0.000561899	0.0300954		Tbc1d14	2410089E03Rik	H3f3b
Zgrf1	0.216308	0.002494	0.0678393		Srp14	Zgrf1	Ap2s1
Mpzl1	0.21615	0.0113546	0.150459		Med13	Mpzl1	Kank3
B4galt6	0.215929	0.000685926	0.034096		Git2	B4galt6	Snrnp27
Dbndd2	0.215799	0.00109208	0.0433514		Usp32	Dbndd2	Sars
Notch3	0.21516	0.000974602	0.0410572		Sars	Notch3	Stoml2
Vps13c	0.214802	0.00035627	0.0228705		Kmt2d	Vps13c	Tspan9
Arhgef26	0.214774	0.0174169	0.183032		Egfl7	Arhgef26	Fopnl
Rhbdl3	0.214406	0.0223513	0.203259		Rpl38	Rhbdl3	Rer1
Nfia	0.213669	0.00172441	0.0568677		Upf2	Nfia	Mzt1
Lfng	0.213669	0.00354974	0.0825628		Rpl8	Lfng	Ppil1
Pml	0.213464	0.0077468	0.1233		Snrpd2	Pml	Psmd4
Zfat	0.213289	0.0203079	0.194657		Capn15	Zfat	Akr1a1
Ptdss2	0.213116	0.0116466	0.151083		Ctnnbl1	Ptdss2	Aurkaip1
Ccbe1	0.212934	0.0135471	0.161558		Bloc1s6	Ccbe1	Psmd8
Flrt1	0.212837	0.0158529	0.173787		Igsf10	Flrt1	Ppp1r8
Hhip	0.212739	0.012739	0.158133		Spen	Hhip	Dusp6
Pdzd2	0.212498	0.00350004	0.0819155		Akr1a1	Pdzd2	Syap1
Zc3h11a	0.212456	0.000575239	0.0303391		Zfp609	Zc3h11a	Rpl4
D930016D06Rik	0.212444	0.00636385	0.112585		Tmem131	D930016D06Rik	Tmem9
Mtcl1	0.21209	0.000569223	0.0303064		Col4a5	Mtcl1	Ccdc174
Slx1b	0.211742	0.0306564	0.239329		6330415B21Rik	Slx1b	Hspbp1
Mamld1	0.210674	0.0247123	0.214046		Cnot1	Mamld1	Nefm
Gm15612	0.210129	0.00853491	0.12922		Notch3	Gm15612	Rpl6
Pif1	0.209527	0.00985985	0.140063		Zbed6	Pif1	Rtca
Kbtbd8	0.20926	0.00802106	0.125325		Rps15	Kbtbd8	Sdhb
2610307P16Rik	0.209252	0.0176383	0.184484		Smurf2	2610307P16Rik	Acsl1
Ep400	0.20909	0.00258854	0.068673		Timm13	Ep400	Ppan
Kansl1l	0.209063	0.00202402	0.0627745		Rps11	Kansl1l	Hist3h2ba
Fam13b	0.209	0.000557194	0.0300954		Wipf2	Fam13b	Ctsl
Rc3h1	0.208988	0.00305928	0.0752034		Blmh	Rc3h1	Gnb2l1
Rbm12b1	0.20815	0.0260573	0.219287		Sod1	Rbm12b1	Rpl28
Thbs1	0.207774	0.0228402	0.205434		Lrp1	Thbs1	Vhl
Zbtb39	0.207469	0.0128087	0.158397		Stat2	Zbtb39	Cnbp
Tcp11l1	0.207246	0.00567644	0.105439		Cnpy2	Tcp11l1	Hist1h1e
Fam196a	0.207175	0.0234739	0.208793		Tubb5	Fam196a	Trappc4
Cep104	0.207174	0.0135248	0.161558		Cit	Cep104	Pomp
Lyst	0.207104	0.00643577	0.112731		Uqcr10	Lyst	Polr2m
Uncx	0.206842	0.00822886	0.126648		Tspan9	Uncx	Cuedc2
N4bp1	0.206743	0.00760028	0.1218		Elavl1	N4bp1	Txndc5
Itpr1	0.206733	0.00460581	0.0945465		Dbndd2	Itpr1	Thoc7
Maml2	0.206682	0.015659	0.172126		Rpl23	Maml2	Pbk
Atg2b	0.206661	0.000226442	0.0180154		Cox4i1	Atg2b	Ppp1r1a
Gtf3a	0.206658	0.0239656	0.211163		Pde7a	Gtf3a	Vim
Plxna2	0.206644	8.14941e-05	0.00953651		Rpl18	Plxna2	Erp29
Rcor1	0.206509	0.0134497	0.161427		Arhgap11a	Rcor1	Tab1
Bmpr2	0.20646	0.000138465	0.0140962		Psma2	Bmpr2	Itm2c
5830417I10Rik	0.206427	0.0044054	0.0927399		Tmsb10	5830417I10Rik	Ccdc181
Elk4	0.206229	0.019287	0.190563		Wdr81	Elk4	Slc39a8
Tmcc1	0.206068	0.000284702	0.0201183		Phlpp1	Tmcc1	Mrpl15
Ankhd1	0.206016	0.00040914	0.024408		Hypk	Ankhd1	Fam32a
Abca3	0.205887	0.0002981	0.0201214		Rps7	Abca3	Cdk5rap3
Btaf1	0.205794	0.000153334	0.0147322		Grid2ip	Btaf1	Pdcd6
Fam65a	0.205518	0.0106958	0.146039		Ndufs3	Fam65a	Wdr74
Dusp16	0.205427	0.0192516	0.190381		Zfp142	Dusp16	Apeh
Fam160a2	0.20515	0.00176711	0.0577085		Trrap	Fam160a2	Asna1
Lcor	0.20497	0.00736678	0.11994		Rpl4	Lcor	Mrpl28
Ercc6l2	0.204711	0.00135094	0.0495517		Tomm22	Ercc6l2	Got2
Wdr81	0.204665	0.0012203	0.0471096		Cox7b	Wdr81	Elovl2
Git2	0.204599	0.000830374	0.0377798		Dnmt3a	Git2	Anapc16
Slc24a5	0.204106	0.0283812	0.229208		Zdbf2	Slc24a5	Tceal8
Usp32	0.204071	0.000830658	0.0377798		1810013L24Rik	Usp32	Coa3
Trim67	0.203979	0.00287772	0.0724851		Ercc6l2	Trim67	Cwc15
Klhl26	0.203396	0.00416373	0.0899762		Sumo3	Klhl26	Col11a1
Tmem131	0.203035	0.000944953	0.0405176		Srrm2	Tmem131	2410002F23Rik
Ubr4	0.202996	0.0032263	0.0781468		Foxo1	Ubr4	Psmd14
Rnf111	0.20229	0.00228487	0.0656478		Id2	Rnf111	Fzd6
Zfp362	0.202285	0.0178161	0.185492		Chd8	Zfp362	Zmat2
Scaf4	0.202037	0.00842086	0.128533		Pla2g4e	Scaf4	Mrpl52
Shank3	0.202025	0.00651843	0.112731		Rps8	Shank3	Zfp709
Unc80	0.2018	0.00208988	0.0627745		Pds5b	Unc80	Smpdl3a
Pitpnm2	0.201633	0.00654239	0.112731		Cdk6	Pitpnm2	Rpl10a
Zcchc2	0.200964	0.00904931	0.133412		Eif6	Zcchc2	Prdx4
Scd1	0.200852	0.00388037	0.0866642		Atad2b	Scd1	Isyna1
Usp31	0.200691	0.00391204	0.0870254		Srrm4	Usp31	Srsf5
Gli2	0.200348	0.00966251	0.138632		Tppp	Gli2	Anxa6
Htt	0.20026	0.00235988	0.0666833		Zfp273	Htt	Stk4
Ogt	0.200034	0.000254587	0.0189406		Gm10578	Ogt	Fdps
Prkca	0.199972	0.00572118	0.10571		Bola2	Prkca	E2f7
Ankrd17	0.199725	0.00300442	0.0746831		Rpl12	Ankrd17	Zfpl1
Crebbp	0.199632	0.00947498	0.136639		S100a10	Crebbp	Dtymk
Atad2b	0.199489	0.0014199	0.0503282		Vps37a	Atad2b	Txnl4a
Cdkl5	0.199287	0.0126913	0.158133		Cirbp	Cdkl5	Ndufv3
Klhl25	0.199199	0.0087688	0.130822		Soga1	Klhl25	Cope
Lsm14a	0.198877	0.018355	0.187847		H1f0	Lsm14a	Slc30a1
Adcy7	0.198874	0.00978596	0.139689		Cep83os	Adcy7	Mrps21
Fgd3	0.198841	0.0221023	0.202692		Tm2d3	Fgd3	1110004F10Rik
Ltbp4	0.198692	0.0376894	0.263638		Tmem245	Ltbp4	Rrm2
Slc38a9	0.198553	0.00345356	0.0813361		Plat	Slc38a9	Slc25a17
Ylpm1	0.198516	0.00260696	0.0687157		Dcps	Ylpm1	Chmp2a
Rps6ka3	0.19845	0.0128308	0.158397		Klhl34	Rps6ka3	Prkcdbp
Shank1	0.198352	0.00458115	0.0944305		1110004F10Rik	Shank1	Marc2
Uba6	0.198257	0.00223872	0.0651548		Wnk1	Uba6	Rbm8a
Rere	0.198162	0.00999691	0.141265		Rpl6	Rere	Brk1
Usp28	0.198135	0.0106714	0.146039		Slc50a1	Usp28	Prelid1
Herpud2	0.198048	0.00699141	0.116232		Smim18	Herpud2	Rpl10
Plekha8	0.198011	0.0132967	0.160902		Usmg5	Plekha8	Cox7a2l
Prrc1	0.19792	0.0120829	0.153725		Nfia	Prrc1	Blmh
Thada	0.197878	0.00194456	0.0615358		Gnb2l1	Thada	Zfp518a
Mast1	0.197725	0.00575894	0.106233		Cdca3	Mast1	Spag7
Fras1	0.197497	0.0295718	0.235111		Ptch1	Fras1	Thoc3
Alms1	0.197051	0.000391505	0.0240337		Fam160a2	Alms1	Swap70
Mcm8	0.196924	0.0245686	0.213582		Cox8a	Mcm8	Psmc3
Zfhx4	0.196582	0.00399454	0.0879896		Rpl22	Zfhx4	Atp5o
Rbm12b2	0.196507	0.0119945	0.153644		Ssr4	Rbm12b2	Ckmt1
Prtg	0.196484	0.0186372	0.188394		Usp34	Prtg	Park7
Gm608	0.196466	0.00471681	0.0955048		Rpn1	Gm608	Ndufa7
Ptch1	0.196456	0.0017498	0.0573098		Stk32a	Ptch1	1700123O20Rik
Zfp704	0.196153	0.00324171	0.0783169		Map3k13	Zfp704	Myl6
Socs4	0.19611	0.0234155	0.208439		Tjap1	Socs4	Riok1
Aars2	0.195894	0.0422076	0.279317		Pfdn5	Aars2	Scg5
Abhd6	0.195314	0.025711	0.218188		Cyp39a1	Abhd6	Dnajc9
Ctnnd1	0.195223	0.00644626	0.112731		Thada	Ctnnd1	Tbc1d9
Asap2	0.194921	0.00264268	0.0691662		Rpsa	Asap2	Cd109
Cic	0.194904	0.00373203	0.0853881		Serpinf1	Cic	9130401M01Rik
Map2k3	0.194896	0.0366237	0.259798		Cyb5r3	Map2k3	Rpsa
Dnajc13	0.194438	0.00608739	0.109883		Gm15800	Dnajc13	Eya1
Pmepa1	0.194436	0.0206357	0.196793		Gltscr1l	Pmepa1	Pou3f3os
Lrrc8c	0.19441	0.026042	0.219287		Pafah1b3	Lrrc8c	Tmsb4x
Slc16a4	0.194407	0.029996	0.236473		Kansl1l	Slc16a4	Klhl7
Nipbl	0.194321	0.00682212	0.115038		Brpf3	Nipbl	Polr2d
Sufu	0.194206	0.0214598	0.200181		Got2	Sufu	Tbcc
Uhrf1bp1	0.194203	0.00302535	0.0746831		Fchsd2	Uhrf1bp1	Ndufa4
Ubn1	0.1936	0.000397108	0.0241141		Anxa6	Ubn1	Elk3
4933426M11Rik	0.193599	0.00748001	0.120813		Rpl21	4933426M11Rik	Maf1
Ints6	0.193176	0.0076506	0.122431		Eef1a1	Ints6	Fzd10
Lpp	0.192973	0.0218168	0.201901		Ptk7	Lpp	Snrpe
Med13	0.192966	0.000829406	0.0377798		Arrdc4	Med13	Med10
Kif20b	0.192911	0.0164415	0.177942		Psmd14	Kif20b	Shisa5
Chd8	0.192834	0.00137599	0.049864		Celsr3	Chd8	2610301B20Rik
Fam227a	0.192774	0.0186957	0.188394		Dcn	Fam227a	Ndufb9
Nbeal2	0.192612	0.0242474	0.212145		Unc80	Nbeal2	Ndnl2
Dip2b	0.192602	0.000740545	0.035859		2010107E04Rik	Dip2b	Slc35b2
Fam53b	0.192566	0.00958766	0.13791		Aak1	Fam53b	Rpl12
Ccnk	0.192497	0.0410722	0.274156		Anxa2	Ccnk	Tyms
Gabra2	0.19247	0.0372279	0.26237		Psmc3	Gabra2	Zfp143
Prickle2	0.192468	0.0105566	0.145513		Cnot4	Prickle2	Rpl22
Slc10a7	0.192162	0.0215263	0.200226		Nav1	Slc10a7	Rpl7a
Mtss1l	0.191934	0.0137458	0.162465		Snrpg	Mtss1l	Lmo2
Kirrel2	0.191768	0.0107862	0.146521		Ndufs6	Kirrel2	Tuba1a
Atxn7	0.191766	0.00432062	0.0919278		Nup98	Atxn7	Rpl17
Eif4e3	0.191684	0.0124784	0.156803		Lsm4	Eif4e3	Ost4
Sh2b3	0.191588	0.0237592	0.210248		Hn1l	Sh2b3	Haus5
Aak1	0.191448	0.00210848	0.0629347		Uba6	Aak1	Rbbp7
Kcnc1	0.191432	0.0112361	0.149864		Pom121	Kcnc1	Rps3
Ccnjl	0.191412	0.0349849	0.253072		Cntnap1	Ccnjl	Gap43
4930402H24Rik	0.191344	0.000224004	0.0179747		Gucy1a2	4930402H24Rik	Zfp777
Wwc1	0.191029	0.0262326	0.220252		Dctn3	Wwc1	Lamtor3
Cep97	0.19086	0.0138869	0.163185		Rnf111	Cep97	Mea1
Phf8	0.190618	0.00341712	0.0810356		Spc25	Phf8	Rpl24
Cdca2	0.190505	0.0128485	0.158415		Sfmbt1	Cdca2	Sdhd
Prdm15	0.19035	0.00435542	0.0923184		Gatsl2	Prdm15	Tma7
Gan	0.19026	0.0156312	0.172126		Htt	Gan	Plin3
Adam10	0.190248	0.0209685	0.198283		Atpif1	Adam10	Mocs2
Atp13a3	0.190086	0.00459901	0.0945465		Loxl3	Atp13a3	Pddc1
Spred2	0.190074	0.0404048	0.272705		Krit1	Spred2	Fam173a
Gucy1a2	0.190017	0.00226707	0.0654711		Ammecr1l	Gucy1a2	1500011B03Rik
Letm2	0.189893	0.0398311	0.27037		Serpinb6a	Letm2	Zfand1
Lmln	0.189849	0.0222298	0.202703		Rpl10	Lmln	2410015M20Rik
Slitrk6	0.189838	0.0410624	0.274156		Top1	Slitrk6	Alyref
Zbtb37	0.189742	0.0139522	0.16361		Nfic	Zbtb37	Ddx3x
Pus7	0.18952	0.00640647	0.112731		Dennd4a	Pus7	Mrpl9
Slc7a2	0.189296	0.0282755	0.228696		Kctd5	Slc7a2	Asic2
Rab3gap2	0.189256	0.000334639	0.0219844		Scg5	Rab3gap2	Col18a1
Itgb8	0.189178	0.000778557	0.0367492		Vim	Itgb8	1110008P14Rik
Chka	0.189022	0.00363088	0.0840676		Rps28	Chka	Wls
Pkd1	0.188762	0.00655094	0.112731		1110059G10Rik	Pkd1	Ranbp1
Tenc1	0.18839	0.0432934	0.282766		Srek1ip1	Tenc1	Upf3a
2700049A03Rik	0.188233	0.00755121	0.121186		Dido1	2700049A03Rik	Uchl3
Fam222b	0.187991	0.0223632	0.203259		Smg1	Fam222b	Cyb5r3
Prr14l	0.187967	0.00654571	0.112731		Zgrf1	Prr14l	Nhp2l1
Ltbp1	0.187868	0.0498138	0.304252		Hook3	Ltbp1	Acot2
Thap2	0.187258	0.0453735	0.288143		Polr2j	Thap2	Atp6v1g1
Luzp1	0.187007	0.0294489	0.23463		Ahcy	Luzp1	Fahd2a
Dcun1d3	0.186933	0.00485951	0.0969602		Cdadc1	Dcun1d3	Rpl35
Atp1b2	0.186883	0.0298477	0.23547		Glrx3	Atp1b2	Mrps18c
Trmt1l	0.186811	0.0308059	0.239421		Rnaseh2c	Trmt1l	Mrpl40
Arid2	0.186645	0.0126565	0.158039		Gpc6	Arid2	D8Ertd738e
Hnrnpa3	0.186601	0.0314065	0.241839		Dcp2	Hnrnpa3	Sil1
Kif2a	0.186484	0.0127811	0.158397		Slc39a9	Kif2a	Ino80b
Snph	0.185794	0.021079	0.198623		Ep400	Snph	Pfn1
Wwc2	0.185257	0.0244902	0.213582		Cox6b1	Wwc2	Ssna1
Zbtb40	0.185165	0.0321171	0.244491		6530402F18Rik	Zbtb40	Abracl
Vezt	0.184997	0.00264745	0.0691662		Ylpm1	Vezt	Mrpl57
Ubr2	0.184658	0.00361375	0.0838778		Znrf1	Ubr2	Nop10
Pcbp2	0.184544	0.0150054	0.168402		Ptma	Pcbp2	Mrpl41
Slc13a5	0.184473	0.0498597	0.304252		Asap2	Slc13a5	Slc2a1
Dmxl1	0.183831	0.000412233	0.024408		Vezt	Dmxl1	Rpl21
Zbtb11	0.183823	0.0108778	0.147045		Tnrc18	Zbtb11	Atp5f1
Fam193a	0.183785	0.00413478	0.0899762		Pdap1	Fam193a	Id2
Iqsec1	0.183738	0.00589669	0.108241		Atp5f1	Iqsec1	Ccnb2
Srgap1	0.183318	0.0314776	0.242205		Hddc2	Srgap1	Kcnip1
R3hdm1	0.182762	0.00927264	0.13494		Malat1	R3hdm1	Vwa1
Srgap3	0.182482	0.00314904	0.0770727		Sar1a	Srgap3	Ngfrap1
Clock	0.182475	0.000139281	0.0140962		Mrpl13	Clock	Pih1d1
C2cd5	0.182069	0.00604289	0.109453		Hist1h4d	C2cd5	Rpl27a
Peg10	0.182026	0.0349192	0.252922		Serf1	Peg10	Ppa2
2610020H08Rik	0.181934	0.0459235	0.289834		Wdr83os	2610020H08Rik	Snrpd1
Zscan26	0.181852	0.00384996	0.0866642		Fnip2	Zscan26	Snrpb
Cacna1b	0.181842	0.00438494	0.0927399		Rfc3	Cacna1b	Jtb
Fgd4	0.181774	0.0182269	0.187506		Mttp	Fgd4	Elp6
Ttk	0.181733	0.0246155	0.213582		Rpph1	Ttk	1500012F01Rik
Dusp1	0.181712	0.0361249	0.257505		Ndufb7	Dusp1	Mtx1
Top1	0.18155	0.00240617	0.0671718		Trim67	Top1	Rfesd
Phip	0.181473	0.00425248	0.0911685		Ubxn1	Phip	Atp5j
Ncoa3	0.181426	0.0142101	0.164404		Ndufs4	Ncoa3	Rpl8
Eml6	0.181137	0.00778962	0.1236		Fam32a	Eml6	Gpcpd1
Zscan20	0.180928	0.0337597	0.248737		AF529169	Zscan20	Atp6v1f
Kcnc3	0.180589	0.0253376	0.216953		Ankrd17	Kcnc3	Chmp6
Med13l	0.180586	0.013097	0.1595		Jund	Med13l	Sept10
Celsr3	0.180484	0.00208791	0.0627745		Rps17	Celsr3	Pafah1b3
Zbtb46	0.180445	0.0148803	0.167587		Cd248	Zbtb46	Gpx4
Pde7a	0.180336	0.00112104	0.0440343		Uhrf1bp1	Pde7a	Chic2
Trim59	0.180141	0.0498601	0.304252		Szt2	Trim59	Cd93
Mink1	0.180073	0.00410883	0.0898027		Rc3h1	Mink1	Ufc1
Pcnx	0.180045	0.0127155	0.158133		Med28	Pcnx	Ubxn1
Ptpn3	0.179786	0.0256599	0.218123		Srgap3	Ptpn3	Nme1
Zfhx2	0.179257	0.0105305	0.14551		Vhl	Zfhx2	Ndufb5
Spcs3	0.179141	0.00341825	0.0810356		Tceb2	Spcs3	Ephb6
Igf2bp2	0.17901	0.0219058	0.201991		Pisd-ps2	Igf2bp2	Atp5j2
Fbrs	0.17886	0.0380092	0.264721		Ubr4	Fbrs	Myl12a
Bag2	0.178772	0.042793	0.281434		Tmem120a	Bag2	Atp5g3
Ctdspl	0.178758	0.0381099	0.26481		Zfp704	Ctdspl	Mrpl20
Slc1a2	0.178724	0.00386487	0.0866642		Ranbp1	Slc1a2	Ndufb3
Psmd11	0.178574	0.0179631	0.186332		3110052M02Rik	Psmd11	Psmc1
Ranbp10	0.178502	0.0240042	0.211334		Prkch	Ranbp10	Ndufs4
Scmh1	0.178212	0.0263327	0.220763		Chrac1	Scmh1	Rps6
Cnot6	0.17806	0.0224417	0.203315		Lnpep	Cnot6	H2-Ke2
C2cd3	0.17787	0.0182788	0.187529		Pigt	C2cd3	Mospd1
Cnot4	0.177848	0.00212322	0.0629347		Phf8	Cnot4	Fam195b
Sh3d19	0.177788	0.0141857	0.1644		Spcs3	Sh3d19	Cox6a1
Tet1	0.177781	0.0106988	0.146039		Tet3	Tet1	Rps11
Cemip	0.177749	0.0118947	0.15324		Loxl2	Cemip	Adh5
2210018M11Rik	0.177567	0.0134499	0.161427		Fastkd3	2210018M11Rik	Eid1
Arhgap42	0.17746	0.0367792	0.260351		Slc38a9	Arhgap42	Cd97
Fgd6	0.177301	0.0492673	0.302899		Gm20199	Fgd6	Tubb2b
Zscan29	0.177164	0.0197836	0.192757		Ubl5	Zscan29	Bex2
Fastkd5	0.177153	0.0384355	0.26555		Pdzd2	Fastkd5	Aprt
Myo19	0.176711	0.0257355	0.218188		Hspe1	Myo19	Cox6b1
Dock1	0.176542	0.00686093	0.115038		Cnnm2	Dock1	Rprm
Tmem68	0.176088	0.00793675	0.124606		Lfng	Tmem68	Sdcbp
Tle3	0.175902	0.0201997	0.194046		Ubr2	Tle3	Fundc2
Usp49	0.175777	0.00719083	0.118585		Chka	Usp49	Rps10
Fchsd2	0.175756	0.00205566	0.0627745		Rpl17	Fchsd2	Cstf1
Snapc4	0.175752	0.00375267	0.0856859		Rpl32	Snapc4	Mien1
Ctbp2	0.175691	0.0077267	0.123298		Prrc2a	Ctbp2	Psmb3
Nfib	0.175593	0.00473651	0.0955048		Rpl11	Nfib	Trmt112
Szt2	0.17559	0.00303147	0.0746831		Ncoa6	Szt2	Rpusd4
Patl1	0.175461	0.0195384	0.191889		Cic	Patl1	Sorcs3
Mro	0.175191	0.0449244	0.286809		Snapc4	Mro	Drap1
Papd7	0.175149	0.010053	0.1417		2510009E07Rik	Papd7	Rps17
A930011O12Rik	0.175095	0.00792757	0.124606		Fbxl17	A930011O12Rik	Apcdd1
Tor1aip1	0.175013	0.0153168	0.170588		Baz1a	Tor1aip1	Snx21
Aspm	0.174877	0.0183731	0.187847		Zscan26	Aspm	Mrpl22
Dcp2	0.174728	0.00258199	0.068673		Ptprt	Dcp2	Tomm7
E130308A19Rik	0.174725	0.0113575	0.150459		Slc5a3	E130308A19Rik	H2afz
Nrk	0.174328	0.0343871	0.251173		Slc1a2	Nrk	Gorab
Peli2	0.174106	0.0198677	0.193045		Kcnip1	Peli2	Stra13
Fbxl17	0.173969	0.00380058	0.0864286		Rab23	Fbxl17	Mrps18a
Nptx1	0.173828	0.00720971	0.118585		Xpa	Nptx1	Aldh2
Mark2	0.17378	0.024246	0.212145		Scd1	Mark2	Rpl13
Slc38a2	0.17354	0.0101378	0.14252		Kmt2e	Slc38a2	Magee2
Wdr3	0.173407	0.0261762	0.220107		Usp31	Wdr3	Pros1
Samd4b	0.173131	0.0136965	0.162465		Zfp329	Samd4b	Gadd45gip1
Naa15	0.172902	0.0331764	0.247479		Mrpl11	Naa15	Pbdc1
Vps39	0.172805	0.00973417	0.139482		Itsn1	Vps39	Sec61b
Ubxn7	0.172775	0.00534667	0.101977		4932438A13Rik	Ubxn7	Mrps28
Pogz	0.172756	0.0045022	0.0936625		Zfhx4	Pogz	Tecr
Bdp1	0.172731	0.00907923	0.133503		Dennd6a	Bdp1	Igfbp4
St3gal3	0.172715	0.00775978	0.1233		Etnk1	St3gal3	Hist1h1c
Pvrl1	0.172521	0.0308145	0.239421		Nrm	Pvrl1	Nenf
Dnmt3a	0.172421	0.0013117	0.0487494		Mink1	Dnmt3a	Timm10b
Pgs1	0.172252	0.0112458	0.149864		Fam193a	Pgs1	Eif2ak2
Nnt	0.172072	0.0224704	0.203411		Hint1	Nnt	Taf13
Gpr98	0.171973	0.0359493	0.256905		Shisa6	Gpr98	Clta
Nhlh1	0.171879	0.0312337	0.24132		Vwf	Nhlh1	Stmn1
Gstcd	0.171713	0.0400273	0.271374		Klhl26	Gstcd	Psmb6
Ppp2r5e	0.171686	0.00752585	0.121125		Pfn1	Ppp2r5e	Romo1
Spg11	0.171591	0.0125419	0.15725		Bloc1s1	Spg11	Nnat
Krit1	0.17156	0.00236727	0.0666833		5330434G04Rik	Krit1	Clec2d
Dcun1d2	0.171296	0.0369548	0.261101		Bai3	Dcun1d2	Wbp5
Sorbs1	0.17118	0.00873015	0.130418		Phip	Sorbs1	Tnfrsf19
Itch	0.171085	0.0135443	0.161558		Prelid1	Itch	Tssc4
Gtf2i	0.171047	0.00897961	0.132895		Hist1h3c	Gtf2i	Plat
Gli1	0.170981	0.0222012	0.202703		Elmo2	Gli1	Timm10
Nyap2	0.170979	0.0134283	0.161427		Atxn7	Nyap2	Nit2
Ubxn2b	0.17097	0.0155027	0.171584		Ndufa4	Ubxn2b	Ctla2a
Cebpg	0.170802	0.00882095	0.131251		Prdm15	Cebpg	Eif2s2
Sfmbt2	0.170568	0.0445639	0.286075		Cacna1b	Sfmbt2	Tmed2
Dyrk1b	0.17051	0.0393598	0.268828		5830417I10Rik	Dyrk1b	Rab13
Cep350	0.170485	0.00491965	0.0969602		Gpcpd1	Cep350	Arl6ip4
Cep192	0.170427	0.0155404	0.171802		Cfl1	Cep192	Bcl6b
D430041D05Rik	0.170427	0.00685296	0.115038		Rps23	D430041D05Rik	Psma2
Scn8a	0.17031	0.0156478	0.172126		Cobll1	Scn8a	Mxra8
8430427H17Rik	0.170265	0.00572091	0.10571		Clta	8430427H17Rik	Tk1
Kcnh7	0.17017	0.0258168	0.218393		Larp1	Kcnh7	Eef1b2
Ccdc15	0.170153	0.0438233	0.28412		Atp5k	Ccdc15	Mrpl27
Atxn2	0.170103	0.00680929	0.115038		Pogz	Atxn2	Galk1
Phlpp1	0.169993	0.00123357	0.047372		Xkr6	Phlpp1	Dctpp1
Cep250	0.169834	0.0173038	0.182502		Mfsd4	Cep250	Rps4x
Mdga1	0.169772	0.00871056	0.130417		Tie1	Mdga1	Hist1h2ac
Ubap2	0.169645	0.00856981	0.129351		Fau	Ubap2	Lamc3
Dennd4b	0.169584	0.00658504	0.112769		Shank1	Dennd4b	9430016H08Rik
Tbc1d31	0.16941	0.0460232	0.290076		Atp13a3	Tbc1d31	Cks1b
Rnf152	0.169276	0.0114183	0.150555		Itpr1	Rnf152	2610524H06Rik
1810013L24Rik	0.169097	0.0013327	0.0492486		Raph1	1810013L24Rik	Rad23a
Nckap5l	0.168949	0.0204649	0.195662		AW209491	Nckap5l	Cmss1
Rfx4	0.168849	0.00961736	0.13816		Srcin1	Rfx4	Ndufa8
Vamp2	0.168803	0.0132695	0.160902		Kdm4c	Vamp2	Ndufs3
Slc38a1	0.168798	0.0197598	0.192757		Grcc10	Slc38a1	Parp12
Elmo2	0.168701	0.00431263	0.0919278		Bcl9l	Elmo2	Ctnnbl1
Diap2	0.168471	0.0246919	0.214034		Gm608	Diap2	Hist1h2bb
Syne1	0.168375	0.012514	0.157075		Nfib	Syne1	Uqcr11
BC017158	0.168262	0.0481294	0.298391		Lsm8	BC017158	Mageh1
Rc3h2	0.16791	0.000488672	0.0272488		2810055G20Rik	Rc3h2	Ntan1
Rsf1	0.167907	0.0119427	0.153259		Rad23a	Rsf1	Txnrd3
Igf1r	0.167878	0.0191779	0.189987		Ccdc124	Igf1r	Txnip
Zfp385c	0.16777	0.0465073	0.291553		Syce2	Zfp385c	Cox5b
Ogfod1	0.167282	0.0288082	0.231285		C2cd4c	Ogfod1	Rps7
Cpeb3	0.167226	0.0332822	0.247611		Dcun1d3	Cpeb3	Mrpl33
Astn2	0.166975	0.0110146	0.148085		Uggt2	Astn2	Ctsz
Polq	0.166941	0.0202096	0.194046		Haus4	Polq	Mrpl16
Zfp692	0.166937	0.0286129	0.230421		Heph	Zfp692	2310039H08Rik
Tmed8	0.166716	0.00822975	0.126648		Fam173a	Tmed8	Mphosph6
Dicer1	0.166695	0.00514012	0.100425		Sipa1l3	Dicer1	Hn1l
Fnip2	0.166672	0.00284135	0.0722077		Sez6	Fnip2	Rps8
Tgs1	0.166622	0.0201718	0.194046		Snrpb	Tgs1	Pdap1
Cacna1g	0.166589	0.00506624	0.0991536		Cep350	Cacna1g	Cenpb
Wscd2	0.166581	0.034903	0.252922		Mrpl2	Wscd2	Rpl18a
Tbl1x	0.166516	0.0116418	0.151083		Ntan1	Tbl1x	Serf2
Selo	0.166406	0.0430027	0.281851		Zcwpw1	Selo	Mrpl11
Serac1	0.166332	0.0329652	0.246761		Cacna1g	Serac1	2310045N01Rik
Sema6c	0.16573	0.0225818	0.203762		Dicer1	Sema6c	Hist1h4h
Elmsan1	0.165668	0.0108622	0.147045		Emp1	Elmsan1	1110058L19Rik
Huwe1	0.165577	0.0120577	0.153725		Stk10	Huwe1	Lsm8
Rnf24	0.165547	0.00835828	0.127925		Tbc1d7	Rnf24	Emilin1
Pip4k2a	0.165282	0.0339866	0.249383		Hsph1	Pip4k2a	Ndufa12
Ptpre	0.165223	0.0240818	0.211521		Fcho2	Ptpre	Cdca3
R3hdm2	0.16517	0.0184706	0.187894		Polr2m	R3hdm2	Dpm3
Senp5	0.165086	0.00587846	0.108083		Scarna13	Senp5	Sf3b6
Ehmt1	0.165061	0.0119315	0.153259		P4hb	Ehmt1	Rps24
Notch1	0.164963	0.00861149	0.12968		Psmb6	Notch1	Ndufc2
Mkl1	0.164918	0.032345	0.244491		Cdk12	Mkl1	Tomm22
Larp1	0.164902	0.0044763	0.0934697		Nnat	Larp1	Grcc10
Tbcel	0.164772	0.0330362	0.246761		Eid1	Tbcel	Dse
Satb1	0.164693	0.025191	0.216193		Ltbp3	Satb1	Snhg1
Rbm5	0.164676	0.0232349	0.207525		Ubxn7	Rbm5	Ndufb6
Sin3a	0.164639	0.00927108	0.13494		Mlxip	Sin3a	Bin3
Ivd	0.164606	0.010667	0.146039		Isca2	Ivd	Rpl32
Fam208a	0.164433	0.000228905	0.0180154		Slc7a1	Fam208a	Zfp941
St7l	0.164371	0.0197342	0.192757		Plk1	St7l	Atox1
Prpf39	0.164201	0.00984035	0.140063		Sec22c	Prpf39	Rps29
D930015E06Rik	0.164141	0.0395841	0.269674		Cnbp	D930015E06Rik	Pde6d
Zfp871	0.164103	0.0117781	0.151912		Ppil3	Zfp871	Sptssa
Mfap3l	0.16389	0.0318913	0.244017		Fkbp8	Mfap3l	Sar1b
Gmcl1	0.163889	0.0360619	0.257452		Eef1b2	Gmcl1	Gmppb
Dennd4c	0.163828	0.0219475	0.202097		Ppp1ca	Dennd4c	Mmp28
Uhrf2	0.16362	0.0237684	0.210248		Gfpt1	Uhrf2	Timm8b
Nup153	0.163592	0.0214149	0.200145		Chmp2a	Nup153	Gng10
Nsd1	0.163567	0.00726251	0.118758		H2afz	Nsd1	Gsto1
Eps8	0.16352	0.00634148	0.112366		Rpl7	Eps8	Tpgs1
Shroom3	0.163421	0.0406434	0.272874		Tcp11l1	Shroom3	Zfp787
Enthd2	0.163207	0.0375963	0.263315		Stk36	Enthd2	Polr2i
Trp53inp2	0.163049	0.00746305	0.120807		Ndufa2	Trp53inp2	Fam43a
Sorl1	0.162668	0.00749733	0.120839		8430427H17Rik	Sorl1	Sod1
Mllt10	0.162604	0.00821007	0.126648		Prkca	Mllt10	Cox7b
Rsbn1l	0.162463	0.0333537	0.247711		Mast1	Rsbn1l	Med28
Kmt2b	0.162137	0.0273261	0.224969		Ddx24	Kmt2b	Scrn2
Zfp319	0.162119	0.0441199	0.285344		Senp5	Zfp319	Tgm2
Bach2	0.161913	0.0390102	0.267999		Iqsec1	Bach2	Selm
Gria1	0.161895	0.00788161	0.124485		Ttn	Gria1	Gusb
Smurf2	0.161856	0.000985716	0.0411656		Prr12	Smurf2	Pfdn5
Gfpt1	0.161645	0.0055926	0.104712		Atp10d	Gfpt1	Chchd2
Znfx1	0.16136	0.0177027	0.1847		Sox9	Znfx1	Rhoc
Plekho2	0.161201	0.0371587	0.262172		Tmed2	Plekho2	Eif3k
Ythdf1	0.161018	0.0213971	0.200145		Tipin	Ythdf1	Nsmce1
Zfp961	0.160969	0.0430445	0.28196		C2cd5	Zfp961	Slc2a4
D10Wsu102e	0.160925	0.0115222	0.150953		Iars	D10Wsu102e	Mrpl13
Eml5	0.160908	0.0181875	0.187448		Anp32a	Eml5	Rhbdd3
Tsc22d2	0.160634	0.00624543	0.111367		Dnajc13	Tsc22d2	Slc16a6
Cacna1e	0.160392	0.0205989	0.196608		Arf2	Cacna1e	Ptrf
Rbm14	0.16029	0.0145776	0.16619		Manbal	Rbm14	Foxc1
Abcg4	0.160199	0.0396699	0.269674		Idh2	Abcg4	Ndufa6
Gpkow	0.160046	0.0471329	0.293835		Proser1	Gpkow	Sumo3
Car8	0.159981	0.00743885	0.120763		Msl2	Car8	Tmem261
Kcnq3	0.159979	0.0414632	0.27562		Cox7c	Kcnq3	Ginm1
Zbtb44	0.159927	0.00720906	0.118585		Pdgfc	Zbtb44	Magoh
Dcc	0.159874	0.0277081	0.227207		Tsc22d2	Dcc	Nme2
Zic5	0.159429	0.0434959	0.283101		Braf	Zic5	Tie1
Pan3	0.159334	0.00648974	0.112731		Eif5a	Pan3	Nid2
Iars	0.159327	0.00604405	0.109453		Fry	Iars	Rpa3
Hectd2	0.159109	0.0346115	0.252157		Eps8	Hectd2	2810410L24Rik
Vps37a	0.158808	0.0015175	0.0525736		D930016D06Rik	Vps37a	Lpar1
Kdm4c	0.158705	0.00466651	0.0951426		Grik5	Kdm4c	Rpl27
Lrp6	0.158611	0.0180987	0.18688		Pus7	Lrp6	Fli1
Phka2	0.15853	0.0296782	0.235111		Gpx4	Phka2	1500009C09Rik
Nhsl1	0.158527	0.0146603	0.166526		Iqsec2	Nhsl1	Ptk7
Tstd2	0.158094	0.0189908	0.189731		Lyst	Tstd2	Tmsb10
Abl2	0.157519	0.0186701	0.188394		Ctnnd1	Abl2	Kcnj3
Kdm2a	0.157357	0.0124774	0.156803		Birc6	Kdm2a	Fndc5
Malat1	0.157037	0.00271559	0.0701309		Pan3	Malat1	Tipin
Ak4	0.156942	0.0321519	0.244491		Smim20	Ak4	Thsd1
Sptbn4	0.156858	0.0351237	0.25326		Mt3	Sptbn4	Rpl11
Syngap1	0.156854	0.0171293	0.181538		Atp6v0e	Syngap1	Ramp2
Ptprt	0.156816	0.00385897	0.0866642		Esd	Ptprt	Rps27l
Dtnb	0.15671	0.0124268	0.156681		Shank3	Dtnb	Slc38a4
Prdm8	0.156652	0.0084705	0.128669		Pitpnm2	Prdm8	2810008D09Rik
Pank1	0.156497	0.0293752	0.234324		Prr14l	Pank1	Arrdc4
Pik3r3	0.156392	0.0242423	0.212145		Pkd1	Pik3r3	Isca2
Rprd2	0.156253	0.0195443	0.191889		Ephb6	Rprd2	Csrp2
Znrf1	0.156232	0.00261186	0.0687157		Aebp2	Znrf1	Ppil3
Pcdhac2	0.156156	0.0246206	0.213582		Ndufa12	Pcdhac2	Lama5
Grik5	0.156097	0.00640634	0.112731		Spsb4	Grik5	Rps23
Bai3	0.156054	0.00424559	0.0911685		Dennd4b	Bai3	Manbal
Lime1	0.155966	0.0184101	0.187847		Rpl36	Lime1	Serpinb6a
Kcnq2	0.155873	0.0190508	0.189731		Sdpr	Kcnq2	S1pr2
Braf	0.155577	0.00626675	0.111421		Csnk1g1	Braf	H1f0
Srcin1	0.155564	0.00465999	0.0951426		Insig1	Srcin1	Gpx1
Uggt2	0.15553	0.0048653	0.0969602		Kansl1	Uggt2	Ptma
Zcchc11	0.155478	0.0311666	0.241222		Sfpq	Zcchc11	Qdpr
Afap1	0.155463	0.0163231	0.177173		Pprc1	Afap1	Tmem230
Nuak1	0.15536	0.018012	0.186667		Atxn2	Nuak1	Rpl36
Iqsec3	0.155244	0.0278482	0.227525		Tbca	Iqsec3	Tmem218
Igsf9b	0.155231	0.0138057	0.162571		Nipbl	Igsf9b	Cox4i1
Mta1	0.155075	0.0229388	0.205991		Sf3b5	Mta1	Tceb2
Hook3	0.154805	0.00250598	0.0680004		Rpl24	Hook3	Fau
Fam179b	0.154788	0.0136275	0.162173		D430041D05Rik	Fam179b	Ssr4
Grb10	0.154686	0.0114069	0.150555		Dock1	Grb10	Col4a5
Rnf10	0.154636	0.0133591	0.161199		Fkbp3	Rnf10	Prnp
Cspp1	0.154571	0.0207302	0.196858		Cftr	Cspp1	Nipsnap1
Pik3c2b	0.154548	0.0258524	0.21853		Pop7	Pik3c2b	Rpl36al
Bora	0.154249	0.046877	0.292727		Maf1	Bora	Rpl18
Eri2	0.154242	0.0263049	0.220694		Herpud2	Eri2	Abcb1a
E330033B04Rik	0.154081	0.0449846	0.286809		Mmrn1	E330033B04Rik	Hint1
Ddx11	0.154023	0.03186	0.244017		Timm8b	Ddx11	Rps5
Dennd6a	0.154019	0.00400424	0.0880306		Trerf1	Dennd6a	Kdelr1
Nkrf	0.15387	0.0456615	0.289318		Pdia6	Nkrf	Spc25
Otud4	0.153796	0.000760532	0.0362026		Usp49	Otud4	Atpif1
Prrc2b	0.15365	0.0169625	0.180452		Hist1h1c	Prrc2b	Igf2
Samhd1	0.153552	0.0433723	0.28293		Zbtb44	Samhd1	Rcn3
Med12	0.153346	0.0166691	0.178951		Nptx1	Med12	Rps12
Elavl1	0.152868	0.00109147	0.0433514		Ppp1r8	Elavl1	1110001J03Rik
Fat1	0.152814	0.0324761	0.245021		Magoh	Fat1	Cox8a
B3galnt2	0.152809	0.0293896	0.234324		Prcp	B3galnt2	Anxa5
Zfp760	0.152203	0.00950687	0.136923		Nsd1	Zfp760	Rpl23
Zfp612	0.152187	0.0438104	0.28412		Ptrhd1	Zfp612	Ndufb7
Npc1	0.151813	0.0452577	0.287897		Cd93	Npc1	Tbca
Plekha3	0.151704	0.0449096	0.286809		Lcor	Plekha3	Psmb5
Cpeb2	0.151459	0.0342455	0.250628		Nop10	Cpeb2	Rfc3
Cpt1c	0.151213	0.0339593	0.249346		Car8	Cpt1c	Fbl
Fam206a	0.151212	0.0499491	0.304299		Rpl13	Fam206a	Tsta3
Pex6	0.151207	0.0288231	0.231285		Trp53inp2	Pex6	Rps15
Dopey2	0.151103	0.0144078	0.165846		4933426M11Rik	Dopey2	Psph
Prdm2	0.15107	0.0294752	0.234674		Dock3	Prdm2	Mrpl2
Kansl1	0.150936	0.00669934	0.113858		Sorl1	Kansl1	Hist1h4b
Mtr	0.15082	0.0277506	0.22735		Ppp2r5e	Mtr	Rmrp
Lrsam1	0.150684	0.0195193	0.191889		Sdhd	Lrsam1	Pigt
Msantd2	0.15064	0.0436425	0.283727		2700049A03Rik	Msantd2	Dusp19
Baz1b	0.150562	0.011764	0.151912		N4bp1	Baz1b	Gemin7
Btbd3	0.150532	0.0197527	0.192757		Ints6	Btbd3	Esd
Rab21	0.150206	0.0328742	0.246761		Nsg1	Rab21	Dera
Cecr2	0.149994	0.0250713	0.215659		Ctbp2	Cecr2	Chaf1b
Epha8	0.149508	0.0323468	0.244491		Pml	Epha8	Ubl5
Epb4.1l5	0.149289	0.0144335	0.165846		Ndufa6	Epb4.1l5	Rpl9
Vcpip1	0.149233	0.0152416	0.170529		St3gal3	Vcpip1	Bloc1s1
Rnf123	0.149227	0.0280468	0.228284		Eml6	Rnf123	Sf3b5
Phf12	0.14908	0.0174964	0.1833		Mocs2	Phf12	Lsm5
Gpld1	0.148715	0.028401	0.229208		Psph	Gpld1	Col1a2
Krba1	0.148527	0.0209421	0.198283		Gria1	Krba1	Prcp
Unc79	0.148391	0.0175076	0.1833		Fzd3	Unc79	Vstm4
Ints8	0.148334	0.0462442	0.290878		Snhg1	Ints8	Nrm
Grin2b	0.14794	0.0330999	0.247073		A930011O12Rik	Grin2b	Pex5l
Ago4	0.147819	0.03235	0.244491		Tmem68	Ago4	Dctn3
Syne2	0.147701	0.0223885	0.203315		Fsd1l	Syne2	Fis1
Smg1	0.147481	0.00249286	0.0678393		Cbfa2t3	Smg1	Pop7
Grik2	0.147425	0.020184	0.194046		Cacng5	Grik2	1700052K11Rik
Plxnb2	0.147317	0.014615	0.16619		Kbtbd8	Plxnb2	Tfpi
Dmtf1	0.147292	0.0116133	0.151083		Plekhm1	Dmtf1	Rpl14
Cacnb4	0.147267	0.016826	0.179512		Fli1	Cacnb4	A130010J15Rik
Yeats2	0.147071	0.00941498	0.136275		Lrrc59	Yeats2	Insig1
Auts2	0.147062	0.0130331	0.159295		Txnl4a	Auts2	Heph
Zfp329	0.146866	0.00392856	0.0871025		Fam43a	Zfp329	Decr2
Gemin4	0.146835	0.0421246	0.279026		Ndufc2	Gemin4	Hist1h4d
Sema5a	0.146672	0.0282695	0.228696		Zfp518a	Sema5a	Tbc1d7
AI593442	0.146655	0.0427405	0.281434		Atp5j	AI593442	Gltscr2
Mical3	0.146545	0.0285911	0.23041		Mllt10	Mical3	Atp6v0e
Ttc7b	0.146403	0.0313412	0.241818		Uncx	Ttc7b	Lhx9
Cdk12	0.14635	0.00529332	0.10165		Tmed8	Cdk12	Rps25
Lrrc45	0.14634	0.0231217	0.206971		Nhp2	Lrrc45	Sh3gl3
Pbrm1	0.146333	0.0130595	0.159295		Phf20l1	Pbrm1	Zfp882
Fgfr1	0.146054	0.0375956	0.263315		Rps27l	Fgfr1	Cirbp
Scrt1	0.145665	0.0492534	0.302899		Rnf24	Scrt1	Nhp2
Marf1	0.145613	0.0135962	0.161973		Pxmp4	Marf1	Cox7c
Glcci1	0.145424	0.0193093	0.190616		Scaf4	Glcci1	Hspe1
Senp1	0.145413	0.0350759	0.253078		Ly75	Senp1	Ppm1m
Zfyve16	0.145232	0.013801	0.162571		Prdm8	Zfyve16	Ly75
Kdm3a	0.14498	0.0280252	0.228284		Carhsp1	Kdm3a	Npl
Zfp451	0.144903	0.032674	0.246183		Stmn1	Zfp451	Serf1
Enah	0.144894	0.01017	0.14252		Myl6	Enah	Haus4
Map3k4	0.144741	0.0201396	0.194046		Gm15612	Map3k4	Vwf
Plxnd1	0.14471	0.0375456	0.263315		Mrpl16	Plxnd1	Wdr83os
Cdk8	0.144442	0.0306282	0.239275		Ubap2	Cdk8	Larp7
Kdsr	0.144008	0.0186985	0.188394		Podxl2	Kdsr	Spsb4
Fam210a	0.143952	0.0163525	0.177321		Notch1	Fam210a	Mdk
Mtfr1	0.143853	0.0417852	0.277105		Slc38a6	Mtfr1	Pxmp4
Wdr76	0.143803	0.0321972	0.244491		Sf3b6	Wdr76	Xpa
Lrrc58	0.143546	0.0151054	0.169356		Isoc2a	Lrrc58	Chchd5
Arhgap32	0.143471	0.0250318	0.215659		Mdga1	Arhgap32	Rps14
Ttbk1	0.142941	0.0383778	0.265433		Rpl5	Ttbk1	Isoc2a
Fry	0.14257	0.00627847	0.111426		Sorbs1	Fry	Usmg5
Sez6	0.142466	0.00491213	0.0969602		Klhl25	Sez6	C1qa
Med14	0.142443	0.019771	0.192757		Rhoa	Med14	2010107E04Rik
Narg2	0.142116	0.0460392	0.290076		Cebpg	Narg2	AW209491
Arap1	0.142012	0.0404179	0.272705		Gemin7	Arap1	Ndufa2
Tti1	0.141983	0.0366317	0.259798		Ipcef1	Tti1	Cnpy2
Bhlhe22	0.141945	0.0318933	0.244017		Cdc73	Bhlhe22	Dcps
Fnbp1	0.14189	0.0413619	0.275235		Gtf2i	Fnbp1	Rps28
Setd2	0.141514	0.0133344	0.161074		Csrp2	Setd2	Tmem120a
Ssh2	0.141455	0.0149779	0.168261		Ufc1	Ssh2	Cpq
Cbx6	0.1414	0.0348114	0.252793		Zcchc2	Cbx6	Timm13
Fzd3	0.141075	0.00788976	0.124485		Hsp90aa1	Fzd3	Rpl3
Rasa2	0.141059	0.0494004	0.303259		Bdp1	Rasa2	Ptrhd1
Cabin1	0.141053	0.0225466	0.203762		Atp5o	Cabin1	Gm9866
Vkorc1l1	0.141008	0.0215544	0.200226		Tubb2b	Vkorc1l1	Odc1
Stau1	0.140926	0.0353146	0.254311		Nme2	Stau1	Sdpr
Phf20l1	0.140695	0.0083057	0.127372		Tsta3	Phf20l1	Uqcrq
Phlpp2	0.140678	0.0288927	0.231513		Cox6a1	Phlpp2	Bloc1s6
Dido1	0.140444	0.0024862	0.0678393		Sin3a	Dido1	Egfl7
Ift172	0.140385	0.0338964	0.249221		R3hdm1	Ift172	Rps26
Cacna1h	0.140379	0.0399493	0.271009		Psmd4	Cacna1h	Eif6
Sacs	0.140228	0.0256684	0.218123		Lsm5	Sacs	Hddc2
Aebp2	0.140223	0.00656845	0.112731		Igf2	Aebp2	Smim20
Frmd5	0.140073	0.0218861	0.201991		Uchl3	Frmd5	C2cd4c
Tanc2	0.140032	0.0253888	0.217061		Yeats2	Tanc2	Slc22a6
Simc1	0.140017	0.0270281	0.223096		Scube2	Simc1	Hist1h3c
Pak2	0.13982	0.0215579	0.200226		Chchd5	Pak2	Nedd8
Etnk1	0.139587	0.00403962	0.088635		Crebbp	Etnk1	Tctex1d2
Dock3	0.139339	0.00748494	0.120813		Zfp760	Dock3	1110059G10Rik
Frem2	0.139072	0.0311781	0.241222		Fam53b	Frem2	Srp54b
St8sia1	0.138969	0.0321349	0.244491		Rfx4	St8sia1	Olfml3
Hivep1	0.138815	0.0329518	0.246761		Gli2	Hivep1	Hist4h4
Runx1t1	0.13865	0.013644	0.162197		Vps39	Runx1t1	Polr2j
Itsn1	0.138466	0.00396468	0.0876756		Ppia	Itsn1	Rpl38
Arpp21	0.138211	0.0390285	0.267999		Alyref	Arpp21	Rnaseh2c
Nup50	0.138207	0.0348822	0.252922		Adcy7	Nup50	Rpl31
Grid2	0.138198	0.0302463	0.237447		Npm1	Grid2	Ccdc124
Csmd2	0.138021	0.0181157	0.18688		Prpf39	Csmd2	Ndufb11
Zfp322a	0.137821	0.0433381	0.282894		Pif1	Zfp322a	Nosip
Traf3	0.137396	0.0193282	0.190635		Tmem261	Traf3	Prkch
Smarcc1	0.137304	0.0417506	0.277039		Rps3	Smarcc1	Col4a6
Wdr75	0.13723	0.0153362	0.170588		A130010J15Rik	Wdr75	Stmn4
Fryl	0.136979	0.0297173	0.235111		Atp5a1	Fryl	Cox6c
Syn2	0.13693	0.0257538	0.218188		Rere	Syn2	Anxa2
Icmt	0.136418	0.0268463	0.222358		Cox5b	Icmt	Trappc5
Vcan	0.136357	0.0238508	0.210645		Papd7	Vcan	Rpl37a
Dpysl5	0.136216	0.0454563	0.288506		Slc38a2	Dpysl5	Syce2
Rptor	0.135838	0.0178871	0.185887		C1qa	Rptor	Fastkd3
Tial1	0.13583	0.0339073	0.249221		Enah	Tial1	Col5a2
Pag1	0.135694	0.0349565	0.253029		Crk	Pag1	Scarna13
Tada2a	0.135615	0.0464773	0.291528		Cops4	Tada2a	Tm2d3
Itgav	0.135492	0.0444364	0.285655		Bex2	Itgav	Rpl36a
Tubgcp4	0.135405	0.0492253	0.302899		Morf4l2	Tubgcp4	Snrpd2
AU040320	0.134886	0.0117114	0.151748		Gap43	AU040320	Bola2
Vps13d	0.134601	0.0466445	0.291989		Slc22a6	Vps13d	Rpl23a
Rngtt	0.134505	0.0277892	0.227374		A230057D06Rik	Rngtt	Srp14
Fcho1	0.134454	0.0345191	0.251647		Pcdhga9	Fcho1	Rps18
Hipk1	0.134362	0.0105454	0.145513		Zmat2	Hipk1	Hypk
Gxylt1	0.134341	0.0370445	0.26157		Rpa3	Gxylt1	Mmrn1
Eif4g3	0.134115	0.0239659	0.211163		Ociad1	Eif4g3	Atp9a
1700025G04Rik	0.133877	0.0297392	0.235111		Drap1	1700025G04Rik	Aplnr
Hltf	0.133862	0.0335248	0.247913		Zfhx2	Hltf	Rplp1
Xpo6	0.133617	0.0108903	0.147045		Hipk1	Xpo6	Cftr
Trak2	0.133219	0.0457875	0.289627		Prickle2	Trak2	Glrx3
Prrc2c	0.132804	0.043394	0.28293		Rpl36al	Prrc2c	Uqcr10
Mapk1ip1l	0.132607	0.0184816	0.187894		Plekhd1	Mapk1ip1l	Chrac1
Lrp8	0.132436	0.024509	0.213582		Col1a2	Lrp8	Atp5k
Dcaf17	0.132388	0.0293868	0.234324		Ivd	Dcaf17	Mt3
Nrxn3	0.132154	0.0311492	0.241222		Usp28	Nrxn3	Emp1
Pcdh1	0.13203	0.0453091	0.28806		Mau2	Pcdh1	Zfp273
4933427D14Rik	0.131813	0.0413413	0.275235		Fam65a	4933427D14Rik	Rps27a
Prkx	0.131654	0.0354077	0.254655		Tet1	Prkx	Lsm4
Igdcc4	0.131543	0.0396246	0.269674		Ngfrap1	Igdcc4	Rps19
Zfx	0.131479	0.0172379	0.182174		Ramp2	Zfx	Rpl37
Usp24	0.131458	0.0190259	0.189731		Slc25a17	Usp24	C130074G19Rik
Mga	0.131152	0.0166444	0.178951		Kirrel2	Mga	Ift52
Noc3l	0.131134	0.0437467	0.28412		Elmsan1	Noc3l	Kctd5
Tsc1	0.131087	0.027982	0.228141		Cdc42	Tsc1	Slc50a1
Foxk1	0.130805	0.0496719	0.304252		Gusb	Foxk1	Dcn
9930021J03Rik	0.130699	0.038984	0.267999		Zbtb11	9930021J03Rik	Ndufs6
Dchs1	0.130624	0.04388	0.28412		Xpo6	Dchs1	Zfp386
Plxdc2	0.130614	0.0350396	0.253078		Lpar1	Plxdc2	Loxl2
Clip3	0.130237	0.0497133	0.304252		Ctsz	Clip3	Fut10
Srek1	0.13017	0.0443779	0.285655		Astn2	Srek1	Pole3
Ptprz1	0.129863	0.0260009	0.219287		Trp53bp1	Ptprz1	Cd248
Trip11	0.129833	0.0335454	0.247913		Nhsl2	Trip11	Loxl3
Cenpf	0.129827	0.0495439	0.303647		Chchd3	Cenpf	Lama1
Dlg3	0.129739	0.0195579	0.191889		Zik1	Dlg3	Rps2
Enox1	0.129615	0.0413062	0.275235		Mgea5	Enox1	Snrpg
Fbxo11	0.129504	0.0499203	0.304299		2610301B20Rik	Fbxo11	Spcs1
Trpc4ap	0.12942	0.0120361	0.153725		Kcnc1	Trpc4ap	Mrpl54
Creb1	0.129332	0.0375668	0.263315		Pgs1	Creb1	Krtcap2
Mon2	0.12894	0.0221472	0.202703		Txnrd3	Mon2	Rpl35a
Arhgap26	0.127539	0.0461234	0.290443		Hist4h4	Arhgap26	Rpph1
Dcaf10	0.127311	0.0322792	0.244491		Cstf1	Dcaf10	Rps21
Zzef1	0.127301	0.0250563	0.215659		Mpzl1	Zzef1	Rps20
Osbpl11	0.126816	0.0230712	0.206849		E130308A19Rik	Osbpl11	Srek1ip1
Nfasc	0.126653	0.0363461	0.258425		Tctex1d2	Nfasc	Polr2f
Mau2	0.126634	0.0106869	0.146039		Mtx1	Mau2	Serpinf1
AI414108	0.126596	0.0478623	0.297557		Grb10	AI414108	Ndufa13
Mtmr4	0.1265	0.0200158	0.193509		Rnf152	Mtmr4	Rplp2
Slc30a7	0.126128	0.0303929	0.238391		U2af2	Slc30a7	Smim18
Strbp	0.125952	0.017199	0.181934		Kbtbd11	Strbp	Hmgb2
Ptchd2	0.125305	0.033507	0.247913		Atp5j2	Ptchd2	Tpm4
Atm	0.124708	0.033841	0.249128		Rpl27	Atm	Col6a1
Ccdc6	0.124525	0.0403685	0.272705		D10Wsu102e	Ccdc6	Atraid
Birc6	0.124499	0.00648521	0.112731		Hist1h1e	Birc6	Use1
Fsd1l	0.124455	0.0079567	0.124606		Pabpc1	Fsd1l	Cep83os
Myo16	0.124215	0.0360717	0.257452		Thoc3	Myo16	S100a10
Dync2h1	0.124159	0.0119508	0.153259		Prkcg	Dync2h1	Pla2g4e
Ccp110	0.12412	0.0428938	0.28163		Tpgs1	Ccp110	Sepp1
Ppp4r1	0.123554	0.0406635	0.272874		Dmtf1	Ppp4r1	Acp1
Zfp827	0.123435	0.0376566	0.263573		Nhp2l1	Zfp827	Col26a1
Pdcd6ip	0.123381	0.039009	0.267999		Tbl1x	Pdcd6ip	Apod
Kif21b	0.123035	0.0197405	0.192757		Ptdss2	Kif21b	Glipr2
Ddhd1	0.122894	0.0137866	0.162571		AU040320	Ddhd1	Snrpa1
Fancm	0.122615	0.0282478	0.228696		Baz1b	Fancm	Rpl41
Bcr	0.122416	0.038494	0.265552		Casp3	Bcr	Tubb6
Tubgcp3	0.122137	0.0281482	0.228646		Dhx32	Tubgcp3	2410006H16Rik
Fam168a	0.121646	0.0339202	0.249221		Zfp871	Fam168a	Col13a1
Irs1	0.121453	0.035786	0.256333		Cemip	Irs1	Scoc
Brwd1	0.121365	0.0137533	0.162465		Ccnb2	Brwd1	Lgals1
Rasal2	0.121117	0.0466436	0.291989		Ehmt1	Rasal2	Hk2
Arhgap39	0.121008	0.0333759	0.247711		Rsf1	Arhgap39	Dctd
Atf6	0.121001	0.0397045	0.269674		Dync2h1	Atf6	Tmem59l
Pcnxl3	0.120992	0.0445524	0.286075		Rbm12b2	Pcnxl3	Col3a1
Igf1	0.120991	0.0377689	0.263865		Kcnj3	Igf1	Stc1
Unc13a	0.120734	0.0170623	0.180999		Trpc4ap	Unc13a	Tmem66
Eps15l1	0.120483	0.0295771	0.235111		Huwe1	Eps15l1	Edn3
Dgcr8	0.119991	0.031204	0.241256		Hist1h2bb	Dgcr8	Ccdc80
Chfr	0.119948	0.0252124	0.216211		Brwd3	Chfr	Zfp617
Trp53bp1	0.119915	0.0110308	0.148085		Prrc1	Trp53bp1	Cldn5
Dock9	0.11977	0.0396911	0.269674		Atp6v1f	Dock9	Vtn
Nek1	0.11964	0.0282765	0.228696		Olfml3	Nek1	Clec14a
Ncoa2	0.119225	0.0180356	0.18672		Ptn	Ncoa2	Postn
Hivep2	0.118951	0.0472502	0.294403		Moxd1	Hivep2	Tbx18
Tnrc6c	0.118817	0.0237909	0.210281		Brk1	Tnrc6c	Myh8
Gon4l	0.118018	0.0448121	0.286809		Asah1	Gon4l	Galnt13
Cyp26b1	0.11796	0.0228335	0.205434		1700052K11Rik	Cyp26b1	Lum
Fbxo28	0.117216	0.022334	0.203259		Dtnb	Fbxo28	Itm2a
Epm2aip1	0.117144	0.015553	0.171802		Rhbdd3	Epm2aip1	Lyve1
Tbc1d30	0.116791	0.0409422	0.273724		Kdm2a	Tbc1d30	Ctsh
Wwp1	0.116578	0.0285018	0.229856		Eif4e3	Wwp1	Colec12
Stxbp5	0.116526	0.0406058	0.272874		Syne1	Stxbp5	Fam210b
Gpatch8	0.116242	0.030515	0.238722		Spg11	Gpatch8
Rab11fip4	0.116164	0.0251034	0.21577		Ddx1	Rab11fip4
Herc1	0.116089	0.0307644	0.239421		Rcn3	Herc1
Celf1	0.115748	0.0374838	0.263315		Arid2	Celf1
Gpr153	0.11555	0.0188474	0.189136		Hdx	Gpr153
Dusp11	0.115445	0.0391628	0.268593		Cdkl5	Dusp11
Eea1	0.115115	0.0228746	0.205579		Raly	Eea1
Camk2d	0.114888	0.0262147	0.220252		Pcnx	Camk2d
Lpin2	0.114724	0.0323809	0.244491		Lrpap1	Lpin2
Cux1	0.114389	0.0444069	0.285655		Hhip	Cux1
Srgap2	0.11427	0.0463683	0.291277		Kif2a	Srgap2
Arhgef11	0.114194	0.0444214	0.285655		Itm2c	Arhgef11
Sphkap	0.1138	0.0438397	0.28412		Zbtb39	Sphkap
Tmod2	0.113248	0.0319725	0.244173		Nsmce1	Tmod2
Vps13a	0.112945	0.0380255	0.264721		Rps6ka3	Vps13a
Dennd1b	0.112928	0.0422183	0.279317		Cdca2	Dennd1b
Msl1	0.112809	0.0329909	0.246761		Dhx9	Msl1
Ranbp9	0.112669	0.0267508	0.22213		Ppp1r1a	Ranbp9
Dixdc1	0.112162	0.0466673	0.291989		Zfp777	Dixdc1
Ube2z	0.112152	0.0396041	0.269674		Prkra	Ube2z
Soga3	0.111631	0.0373287	0.262916		Slc2a1	Soga3
Cdc42bpa	0.111569	0.0387553	0.267039		Srp54b	Cdc42bpa
Rock1	0.111126	0.0458686	0.289813		Haus5	Rock1
Pi4ka	0.110978	0.0282152	0.228696		Auts2	Pi4ka
Plxnc1	0.110388	0.021566	0.200226		Zfp787	Plxnc1
Rb1	0.108346	0.0268667	0.222358		Pbrm1	Rb1
Pum1	0.108201	0.0464248	0.291361		Med13l	Pum1
Trps1	0.107806	0.0359306	0.256905		Txnl1	Trps1
Bicd1	0.107723	0.0385068	0.265552		Gng10	Bicd1
Cdc37l1	0.107685	0.0392527	0.26875		Tyms	Cdc37l1
Smg7	0.106659	0.024199	0.212145		Vamp2	Smg7
Lpgat1	0.106047	0.0449818	0.286809		Pcdhga5	Lpgat1
Mllt6	0.104698	0.0201675	0.194046		Plekha8	Mllt6
Rapgef2	0.104323	0.0322616	0.244491		Cpq	Rapgef2
Col4a3bp	0.103807	0.0347043	0.252505		Setd2	Col4a3bp
Rabgap1	0.103686	0.0250384	0.215659		Rnf10	Rabgap1
Ngfr	0.103527	0.0493493	0.303111		Lamc3	Ngfr
Sbno1	0.101597	0.0458573	0.289813		Anxa5	Sbno1
Zdhhc21	0.101377	0.0395176	0.269674		Nyap2	Zdhhc21
Dach1	0.101283	0.0366309	0.259798		Rcor1	Dach1
Mecp2	0.100039	0.0461837	0.29066		2210018M11Rik	Mecp2
Wnk3	0.0996218	0.0440661	0.28516		Lama5	Wnk3
Luc7l2	0.0996146	0.0347565	0.252591		Phactr4	Luc7l2
Txnrd1	0.0994552	0.0308388	0.239421		Cep104	Txnrd1
Sfpq	0.0989213	0.00672535	0.114128		Usp5	Sfpq
Kif1b	0.0974409	0.0298294	0.23547		Itch	Kif1b
Ttbk2	0.0974227	0.0236893	0.209998		Ccbe1	Ttbk2
Herc2	0.0973498	0.0222262	0.202703		Marf1	Herc2
Ddx17	0.0969813	0.0383026	0.265121		Fam179b	Ddx17
Myo9a	0.0949184	0.0266412	0.22213		Runx1t1	Myo9a
Dmxl2	0.092986	0.0442028	0.285552		Samd4b	Dmxl2
Rb1cc1	0.088989	0.0413808	0.275235		Serf2	Rb1cc1
Taok1	0.0886688	0.0474746	0.295474		Psmb5	Taok1
Atp2a2	0.0868177	0.0371764	0.262172		Mtss1l	Atp2a2
Ddb1	-0.0783277	0.0380934	0.26481		Ywhaq
Eef2	-0.0796801	0.0340368	0.249426		Brwd1
Ssr3	-0.0813831	0.0413644	0.275235		Ddhd1
Anapc5	-0.0866442	0.0469424	0.292895		Zfyve16
Atxn7l3b	-0.0922644	0.0348982	0.252922		Igsf9b
Vps35	-0.0929648	0.0309166	0.23986		Chaf1b
Hsp90aa1	-0.0952534	0.00907573	0.133503		Cep97
Dpysl4	-0.0962822	0.0418196	0.277169		Hist1h4b
Actb	-0.0965135	0.0273524	0.224969		Zbtb37
Calu	-0.0966691	0.0478599	0.297557		Col18a1
Snx4	-0.0971713	0.0460211	0.290076		Sesn2
Canx	-0.0971979	0.0368647	0.260792		Snx21
Csnk1a1	-0.0972712	0.0232574	0.207525		Neat1
Matr3	-0.0977297	0.0486632	0.30054		Rbm8a
Eif3l	-0.0978157	0.0451766	0.287574		Psmb3
Cdc42	-0.0988694	0.010863	0.147045		Gm9866
Kars	-0.0991848	0.0407753	0.273148		Mrpl20
Rnf4	-0.0992061	0.0342418	0.250628		Tmsb4x
Sf3b2	-0.0992578	0.0383949	0.265433		2610524H06Rik
Snn	-0.0995047	0.0443465	0.285655		Sh3d19
Atp5b	-0.0999168	0.0332649	0.247611		Capza2
Hdgf	-0.100384	0.0147972	0.167236		Ncoa3
Lamp1	-0.100995	0.0162224	0.176421		BC004004
Cct5	-0.101603	0.0321613	0.244491		Uqcrq
Cct6a	-0.102627	0.0328509	0.246761		Eif3h
Eif4h	-0.103971	0.0190345	0.189731		Dopey2
Atp5a1	-0.104081	0.00996751	0.141027		Aldh2
Csnk1g2	-0.104176	0.0423086	0.279566		Epb4.1l5
Actg1	-0.104625	0.0443653	0.285655		Tmem9
Snw1	-0.10483	0.0405517	0.272874		Tpi1
Uqcrc2	-0.105133	0.0184652	0.187894		Fopnl
Slc25a5	-0.105838	0.0424514	0.280035		Nme1
Eif4a2	-0.105844	0.0253661	0.217032		Fbl
Dnaja2	-0.106355	0.0335656	0.247913		Klhdc2
Cd2bp2	-0.106475	0.0428139	0.281434		Fam195b
Vdac2	-0.106558	0.0323424	0.244491		Rbm14
Dars	-0.107737	0.0328551	0.246761		Thsd1
Rsl1d1	-0.107893	0.0292611	0.233798		Plxnb2
Mcm7	-0.108995	0.0484477	0.299869		Tfpi
Tpm3	-0.109199	0.0381403	0.264814		Nhsl1
Pkm	-0.109501	0.0374543	0.263315		Tmem132c
Amz2	-0.109583	0.016254	0.176593		Rrm2
Smim7	-0.109586	0.0148659	0.167587		Hspbp1
Map1lc3b	-0.110127	0.0423306	0.279566		Pbk
Elovl4	-0.110235	0.0404024	0.272705		Hdgf
Klhdc2	-0.110585	0.0145119	0.165846		Smim7
Atp6v1e1	-0.110618	0.0222178	0.202703		1110001J03Rik
Coro1c	-0.110827	0.0244307	0.213417		Zbtb46
Vopp1	-0.110852	0.0288897	0.231513		Elovl2
Naca	-0.111232	0.0362554	0.258107		Klhl7
Arpc4	-0.111526	0.0350756	0.253078		Ssh2
Eif4a1	-0.111589	0.0207159	0.196858		Pcbp2
Cd81	-0.111822	0.017922	0.186077		Lrrc58
Tmem167b	-0.111927	0.0411867	0.274757		Rtca
Ric8	-0.111963	0.0434694	0.283101		Vcpip1
Epha4	-0.112367	0.0384773	0.265552		Banp
Calm1	-0.112847	0.0432372	0.282728		Micu2
Usp5	-0.113647	0.0135331	0.161558		Drg1
Nefl	-0.114263	0.046956	0.292895		Tor1aip1
Sucla2	-0.11434	0.0495054	0.303647		Wdr75
Prkaca	-0.114712	0.025144	0.215954		Tnfrsf19
Pgrmc1	-0.115047	0.0295955	0.235111		Uba52
Sec23b	-0.115329	0.0497793	0.304252		Chmp6
Smarce1	-0.115616	0.0345148	0.251647		Kcnj6
Ociad1	-0.115658	0.0105052	0.14551		Rpl19
Ap2m1	-0.11663	0.0486947	0.30057		Ubxn2b
Cdk4	-0.117527	0.0250368	0.215659		Cep192
Ndufa9	-0.117968	0.0381162	0.26481		Epm2aip1
Lrpap1	-0.118623	0.0127279	0.158133		Snrpd1
Gbas	-0.118763	0.0236783	0.209998		Gan
Phax	-0.119162	0.0485557	0.300242		Gosr2
Hars	-0.119221	0.0366978	0.260103		Scn8a
Cstf2t	-0.119671	0.0211325	0.198623		Maml2
Btf3	-0.119968	0.0214393	0.200181		Rps10
Ywhaq	-0.120294	0.0137474	0.162465		Flrt1
Kdelr2	-0.12031	0.0382531	0.265105		Selm
Msantd4	-0.120432	0.0363151	0.258369		2410002F23Rik
P4hb	-0.120487	0.0052788	0.10165		Igfbp4
Stk25	-0.120838	0.021679	0.200942		Prpf19
Cct3	-0.121792	0.0176536	0.184484		Calm2
Tpi1	-0.122363	0.0144836	0.165846		Sh3gl3
Zwint	-0.1224	0.0396594	0.269674		Rhoc
Ddx1	-0.122437	0.0126247	0.158039		Col11a1
Pfkm	-0.12246	0.0269185	0.222456		Lamp1
Fkbp8	-0.122528	0.00551171	0.103579		Amz2
Ss18l1	-0.122705	0.0208923	0.198139		Afap1
Maoa	-0.122854	0.0483602	0.299492		Fam210a
Slc25a11	-0.123385	0.0258815	0.218611		Rpl10a
Snx2	-0.123386	0.023536	0.20918		Kif20b
Pex2	-0.123428	0.0480462	0.29804		Foxc1
Cops5	-0.123537	0.0448059	0.286809		Decr2
H3f3a	-0.123825	0.0260591	0.219287		Prdx1
Psme1	-0.124133	0.0455989	0.289248		Nid2
Ogfr	-0.124196	0.0241841	0.212145		Prdx6
Tspan6	-0.124434	0.0350573	0.253078		Mga
Alcam	-0.124755	0.0334739	0.247888		Parpbp
Taldo1	-0.124758	0.0416264	0.276541		Med12
Mmd	-0.125212	0.0287228	0.230975		Upf3a
Rpl19	-0.125242	0.0154893	0.171584		Atp6v1g1
Tubb5	-0.125322	0.00105662	0.0426982		Hist1h2ac
Podxl2	-0.125403	0.00857814	0.129351		Mphosph6
Blcap	-0.125526	0.019977	0.1933		Pde6d
Calm2	-0.125757	0.0160758	0.175506		Cacnb4
Pcp4	-0.125897	0.0246119	0.213582		Lmnb1
Gosr2	-0.125966	0.0156446	0.172126		Chchd2
Cfl1	-0.126994	0.00441441	0.0927399		Dusp19
Skp1a	-0.127196	0.0409586	0.273724		Prrc2b
Prdx1	-0.127275	0.0165002	0.178063		Mrpl33
Vmp1	-0.127436	0.0379337	0.264523		Psmd8
Cpsf3	-0.127679	0.0366246	0.259798		Unc13a
Psmb1	-0.128186	0.0323275	0.244491		Syngap1
Rab8a	-0.128279	0.0296145	0.235111		Slc38a4
Ppia	-0.128792	0.00975436	0.139579		Strbp
Dbi	-0.12916	0.0264733	0.22133		Zfx
Txndc12	-0.129269	0.0406189	0.272874		Abcb1a
Crk	-0.129283	0.0101774	0.14252		Cep250
Eif1ax	-0.129387	0.0231935	0.207449		Mrpl57
Papss1	-0.129648	0.0202353	0.194128		4931406H21Rik
Rhoa	-0.130092	0.00878489	0.130888		Nit2
Prpf31	-0.13019	0.0463832	0.291277		Arhgef26
Fbxl14	-0.130211	0.0317194	0.243399		Apex2
Sh3bgrl	-0.130238	0.0453358	0.288067		Phf12
Wnt7b	-0.13038	0.0305816	0.239077		Hsbp1
Pja1	-0.130443	0.02149	0.200181		Unc79
Tusc3	-0.130505	0.0186929	0.188394		2610307P16Rik
Col4a2	-0.13059	0.0449841	0.286809		Cct3
Rpn1	-0.130616	0.00183429	0.0589776		Znfx1
Dennd6b	-0.130835	0.0429604	0.281738		Mrps18a
Pes1	-0.131082	0.0207189	0.196858		1500009C09Rik
U2af2	-0.131994	0.0114482	0.150772		Zfp362
Idh1	-0.132036	0.0187263	0.188504		Rpl35
Psma7	-0.132171	0.0330158	0.246761		Rptor
Rtfdc1	-0.132447	0.0211133	0.198623		Cd81
Anp32a	-0.132462	0.00605043	0.109453		Psmd11
Ndufv2	-0.13263	0.0184536	0.187894		Nuak1
Arpc3	-0.132671	0.018846	0.189136		Ncoa2
Eif4a3	-0.13282	0.0252934	0.21674		Eif3i
Tti2	-0.13324	0.0466809	0.291989		Lrp6
Ralb	-0.133663	0.0291433	0.233354		Jtb
Kbtbd11	-0.133682	0.0114662	0.150832		Csmd2
Tpt1	-0.13371	0.0404095	0.272705		Eml5
Cops4	-0.133798	0.0101836	0.14252		Rpl27a
Sep15	-0.133843	0.026361	0.220835		Fgd4
Hsbp1	-0.133874	0.0174996	0.1833		Farp2
Sfr1	-0.133977	0.0281345	0.228646		Sptssa
Ier5	-0.134153	0.0188732	0.189136		C2cd3
Ran	-0.134381	0.0254749	0.217466		Slc25a42
Gabarap	-0.134486	0.0297603	0.235111		Lsm14a
Aimp1	-0.13485	0.033695	0.248542		Aspm
Nsa2	-0.134879	0.0301721	0.237196		Lamtor3
Zfp90	-0.134882	0.0447798	0.286809		Ccdc73
Cbx3	-0.134921	0.0355914	0.255321		Lime1
Mfsd1	-0.135057	0.0186941	0.188394		Ndufv2
Morf4l2	-0.135074	0.0102079	0.142632		Uqcrc2
Prdx6	-0.13521	0.0165733	0.178509		R3hdm2
Cbln1	-0.135331	0.0216095	0.200464		Mapk1ip1l
Zfp748	-0.135406	0.0329701	0.246761		Dnajc9
Gnl1	-0.135547	0.0287615	0.231121		Elk3
Psmc5	-0.135668	0.0283168	0.228857		Arl6ip4
Ppp1r14b	-0.135733	0.0199412	0.193283		Ndufb5
Micu2	-0.136204	0.0152708	0.170529		Prtg
Carhsp1	-0.136522	0.00847555	0.128669		Abl2
Rpl15	-0.136644	0.0329638	0.246761		Tusc3
Eif3h	-0.136873	0.0143569	0.165591		Mfsd1
Hn1	-0.137104	0.0315964	0.242786		Fam227a
Ssu72	-0.137195	0.0316593	0.243104		Kdsr
Cdkn2aipnl	-0.137338	0.0436247	0.283727		Idh1
Degs1	-0.137368	0.040052	0.271377		Zfp422
Npc2	-0.13747	0.030489	0.238685		Arpc3
Lrrc59	-0.137579	0.00808512	0.125801		Gpr153
BC004004	-0.137798	0.0142722	0.164952		Lhx9
Tmem132c	-0.138126	0.0147084	0.166765		Ier5
Pdia6	-0.138159	0.00717575	0.118585		Acsl1
Adsl	-0.138406	0.0211635	0.198623		Tstd2
Fkbp3	-0.138477	0.00690801	0.115655		Pros1
Sar1a	-0.138525	0.00274956	0.0708116		Usp24
Eef1a1	-0.138944	0.00206788	0.0627745		Eif4h
Stom	-0.139027	0.0273142	0.224969		Npl
Eif3i	-0.13905	0.0180504	0.18672		Kcnq2
Ppp2cb	-0.139109	0.0210954	0.198623		Ndufv3
Praf2	-0.139135	0.0396864	0.269674		Tceal8
Rpl5	-0.139232	0.00871844	0.130417		2810410L24Rik
Psma6	-0.139291	0.0267736	0.222138		2810008D09Rik
Ppp1ca	-0.139318	0.00553574	0.10382		Med10
Capza2	-0.139501	0.0141951	0.1644		Igf1r
Ets1	-0.139582	0.0467686	0.292284		Atox1
Arf2	-0.139825	0.00609374	0.109883		Dusp16
Fam69b	-0.139959	0.0408137	0.273243		Elk4
Mgea5	-0.14105	0.011185	0.149536		Glcci1
Zfp869	-0.141116	0.0333838	0.247711		Traf3
Chid1	-0.141159	0.0307098	0.239421		H3f3b
Ddx24	-0.14122	0.00579475	0.106718		Psmc1
Chchd3	-0.141226	0.0110755	0.148475		Lrsam1
Raly	-0.141711	0.0127044	0.158133		Patl1
Carkd	-0.141917	0.0387698	0.267039		Rprd2
Dhx32	-0.142534	0.0117759	0.151912		Dlg3
Foxred1	-0.14258	0.0369503	0.261101		Gadd45gip1
Zik1	-0.14316	0.01114	0.149162		Srsf5
Dnpep	-0.143325	0.0459058	0.289834		St7l
Prdx2	-0.143496	0.0240742	0.211521		Kif21b
Idh3b	-0.143501	0.0235677	0.209297		Btbd3
Idh2	-0.143619	0.00614561	0.110439		Slc38a1
Commd8	-0.143634	0.0234096	0.208439		Med14
Asah1	-0.143805	0.0123467	0.156021		Zscan29
Nsg1	-0.143894	0.00770261	0.123088		Pomp
Tmem147	-0.143914	0.0361051	0.257505		Peli2
Ech1	-0.143933	0.0224399	0.203315		Ppa2
Prkra	-0.143946	0.0129493	0.15894		Ndufb3
Zfp422	-0.144108	0.0187626	0.188701		Qdpr
Rpl7	-0.144147	0.00566129	0.105439		Ppp1r14b
Creb3	-0.14415	0.0380328	0.264721		Tmem230
Clic1	-0.144157	0.0313686	0.241839		Blcap
Ndufb10	-0.144246	0.0334569	0.247888		Mtmr4
Col4a1	-0.144251	0.0280631	0.228284		Map3k4
Txnl1	-0.144255	0.0131047	0.1595		Pih1d1
Mrpl30	-0.144319	0.0382776	0.265111		Mllt6
Cd34	-0.1444	0.0320731	0.244491		Tgs1
Npm1	-0.144789	0.0098225	0.140033		Cuedc2
Sowahc	-0.144912	0.0491087	0.30246		Grik2
Uqcrh	-0.145488	0.0296867	0.235111		Tle3
Ostf1	-0.145637	0.0444477	0.285655		Polq
Prpf19	-0.145727	0.0160607	0.175506		Papss1
Polr1c	-0.14573	0.0279846	0.228141		Zfat
Ormdl3	-0.145825	0.0203449	0.194846		Ormdl3
Plin2	-0.145825	0.0406857	0.272874		Pddc1
Dnajc8	-0.145829	0.0227814	0.205233		Nckap5l
Casp3	-0.145971	0.0117645	0.151912		Ppm1m
B3galt6	-0.146058	0.0499294	0.304299		Cacna1e
Rnf7	-0.146107	0.024062	0.211521		Pmepa1
Uba52	-0.146115	0.015352	0.170588		Txnip
Tspyl5	-0.146318	0.0214767	0.200181		Trappc4
1600012H06Rik	-0.14636	0.0331992	0.247485		Eif4a1
Urm1	-0.146574	0.0367717	0.260351		Pes1
Leprot	-0.146598	0.0304385	0.238457		Cspp1
Drg1	-0.146629	0.0152942	0.170588		Ss18l1
Ptn	-0.146709	0.0122965	0.155913		Polr2i
Crcp	-0.146727	0.0382031	0.265085		Krba1
Hadh	-0.146887	0.0223608	0.203259		Ndufa7
Eif5a	-0.146991	0.0062683	0.111421		Adam10
Ppic	-0.147425	0.0428066	0.281434		Fdps
Rabac1	-0.1475	0.0428924	0.28163		Dctpp1
Lmnb1	-0.147508	0.0168263	0.179512		Snph
H3f3b	-0.147804	0.0194693	0.191858		Vstm4
Ap2s1	-0.147846	0.0424038	0.279885		Ppp2cb
Kank3	-0.148178	0.044878	0.286809		Rtfdc1
Snrnp27	-0.148178	0.0328047	0.246761		Cstf2t
Sars	-0.148484	0.000839175	0.0380133		Pdcd6
Stoml2	-0.148487	0.0249536	0.215659		Adsl
Tspan9	-0.148609	0.00108954	0.0433514		Mageh1
Fopnl	-0.148639	0.0144972	0.165846		Cks1b
Rer1	-0.148803	0.0254522	0.217437		Ythdf1
Mzt1	-0.149092	0.0437798	0.28412		Slc16a6
Ppil1	-0.149253	0.035386	0.254655		Nup153
Psmd4	-0.149289	0.00927304	0.13494		Btf3
Akr1a1	-0.149349	0.000934198	0.0403645		Sufu
Aurkaip1	-0.149469	0.0456271	0.289263		Tspyl5
Psmd8	-0.149755	0.0170157	0.180675		Pja1
Ppp1r8	-0.149852	0.0072327	0.118758		Slc10a7
Dusp6	-0.150286	0.0311454	0.241222		Vkorc1l1
Syap1	-0.150358	0.0218396	0.201931		Pak2
Rpl4	-0.150386	0.00129252	0.0485624		Plxnc1
Tmem9	-0.15055	0.0144389	0.165846		Cbln1
Ccdc174	-0.150577	0.0447508	0.286809		Stk25
Hspbp1	-0.15085	0.014726	0.166765		Lpp
Nefm	-0.150928	0.0378901	0.264383		Cdk5rap3
Rpl6	-0.15096	0.00167714	0.0560743		Syap1
Rtca	-0.151131	0.0151869	0.170099		Frmd5
Sdhb	-0.151327	0.0224418	0.203315		Igf2bp2
Acsl1	-0.15133	0.0189006	0.189242		Bin3
Ppan	-0.15135	0.0427218	0.281434		Uqcr11
Hist3h2ba	-0.151592	0.0329064	0.246761		Dennd4c
Ctsl	-0.151987	0.0432729	0.282766		Spag7
Gnb2l1	-0.152266	0.00172783	0.0568677		Pex5l
Rpl28	-0.152687	0.0244013	0.213326		Stk4
Vhl	-0.152719	0.00316663	0.0773345		Ginm1
Cnbp	-0.152752	0.00546243	0.103134		Fgd3
Hist1h1e	-0.153374	0.0115291	0.150953		Mon2
Trappc4	-0.153408	0.0207086	0.196858		Mrpl27
Pomp	-0.153435	0.0198545	0.193045		Zfp941
Polr2m	-0.153519	0.00525428	0.101595		Gli1
Cuedc2	-0.153613	0.0201748	0.194046		Atp6v1e1
Txndc5	-0.153723	0.0447375	0.286809		Herc2
Thoc7	-0.154071	0.0375217	0.263315		Lmln
Pbk	-0.154119	0.0147629	0.167016		Fbxo28
Ppp1r1a	-0.154139	0.0128762	0.158435		Rhbdl3
Vim	-0.154422	0.00244126	0.0673835		Hadh
Erp29	-0.154491	0.0225194	0.20369		Fam222b
Tab1	-0.154549	0.0355373	0.255281		Syne2
Itm2c	-0.154907	0.012805	0.158397		Ech1
Ccdc181	-0.155581	0.0495446	0.303647		Cnot6
Slc39a8	-0.155615	0.0382326	0.265105		Sdhb
Mrpl15	-0.155707	0.0278147	0.227416		Nnt
Fam32a	-0.15574	0.0029779	0.0745071		Erp29
Cdk5rap3	-0.15581	0.0218184	0.201901		Cabin1
Pdcd6	-0.155934	0.0211556	0.198623		Ptrf
Wdr74	-0.156014	0.0438571	0.28412		Sema6c
Apeh	-0.156354	0.0275829	0.226676		Cope
Asna1	-0.156378	0.0265929	0.22195		Dnajc8
Mrpl28	-0.156476	0.0273551	0.224969		Cyp26b1
Got2	-0.156564	0.00204507	0.0627745		Thbs1
Elovl2	-0.156629	0.014888	0.167587		Eea1
Anapc16	-0.156647	0.0232392	0.207525		Mta1
Tceal8	-0.156895	0.0191238	0.189826		Tmem218
Coa3	-0.156899	0.0301201	0.237142		Osbpl11
Cwc15	-0.157032	0.0249885	0.215659		Mospd1
Col11a1	-0.157242	0.016219	0.176421		Lrrc45
2410002F23Rik	-0.157434	0.0158719	0.173787		Eif1ax
Psmd14	-0.157683	0.0020874	0.0627745		Rbm5
Fzd6	-0.157695	0.040747	0.273122		Anapc16
Zmat2	-0.157875	0.0104335	0.144882		Csnk1a1
Mrpl52	-0.158006	0.0429461	0.281738		Lef1
Zfp709	-0.15813	0.0441466	0.285353		Commd8
Smpdl3a	-0.158134	0.0474488	0.295474		Socs4
Rpl10a	-0.158232	0.0164241	0.177925		Fam196a
Prdx4	-0.158425	0.0244839	0.213582		Snx2
Isyna1	-0.158486	0.0264678	0.22133		Idh3b
Srsf5	-0.158507	0.0196822	0.192757		Gbas
Anxa6	-0.158571	0.00206197	0.0627745		Ttbk2
Stk4	-0.158808	0.0220711	0.202591		Emilin1
Fdps	-0.158898	0.0209964	0.19838		Sh2b3
E2f7	-0.158967	0.0406477	0.272874		Uhrf2
Zfpl1	-0.159087	0.0378665	0.264383		Tnrc6c
Dtymk	-0.159116	0.0308277	0.239421		Vcan
Txnl4a	-0.159243	0.00809632	0.125801		Mrpl40
Ndufv3	-0.159701	0.0190751	0.189805		Gtf3a
Cope	-0.159942	0.0226714	0.204406		Eif4g3
Slc30a1	-0.159991	0.0405853	0.272874		Ranbp10
Mrps21	-0.160015	0.0478973	0.297608		Rnf7
1110004F10Rik	-0.160097	0.00162326	0.0545981		Prdx2
Rrm2	-0.160147	0.0147181	0.166765		Ptpre
Slc25a17	-0.160411	0.0107736	0.146521		Ogfr
Chmp2a	-0.160764	0.00564184	0.105308		Smg7
Prkcdbp	-0.161344	0.0355403	0.255281		Pik3r3
Marc2	-0.161837	0.0402235	0.272211		Mark2
Rbm8a	-0.161945	0.0140824	0.164091		Nbeal2
Brk1	-0.161964	0.012345	0.156021		Rpl28
Prelid1	-0.162189	0.0042698	0.0912219		Coro1c
Rpl10	-0.162262	0.00239346	0.0670527		Prdx4
Cox7a2l	-0.162292	0.0343413	0.251114		Wwc2
Blmh	-0.162359	0.00102071	0.0420024		Lrp8
Zfp518a	-0.162387	0.0081483	0.126085		Dse
Spag7	-0.162602	0.0220479	0.202591		Mcm8
Thoc3	-0.162727	0.0115755	0.151054		Fndc5
Swap70	-0.162731	0.0389487	0.267999		Pcp4
Psmc3	-0.163061	0.00211869	0.0629347		Ttk
Atp5o	-0.163169	0.00910749	0.133585		Pcdhac2
Ckmt1	-0.163332	0.0492879	0.302899		Diap2
Park7	-0.163437	0.0267297	0.22213		Mamld1
Ndufa7	-0.163597	0.0209543	0.198283		1110058L19Rik
1700123O20Rik	-0.163643	0.0330134	0.246761		Stoml2
Myl6	-0.163723	0.00848705	0.128669		Cwc15
Riok1	-0.164341	0.0498238	0.304252		Arhgap32
Scg5	-0.164353	0.00244072	0.0673835		Cdk4
Dnajc9	-0.16439	0.0185143	0.188048		Rabgap1
Tbc1d9	-0.164401	0.0377465	0.263865		Fundc2
Cd109	-0.164407	0.0401495	0.271874		Zzef1
9130401M01Rik	-0.164466	0.026803	0.222218		Cecr2
Rpsa	-0.164711	0.00195409	0.0616635		Rab11fip4
Eya1	-0.164766	0.0457723	0.289627		Prkaca
Pou3f3os	-0.164836	0.0431379	0.282407		Satb1
Tmsb4x	-0.164887	0.0141298	0.164151		Chfr
Klhl7	-0.16509	0.0149158	0.167731		Eif4a3
Polr2d	-0.165091	0.0358236	0.256333		Kcnc3
Tbcc	-0.165126	0.0406458	0.272874		Eif4a2
Ndufa4	-0.165466	0.00435455	0.0923184		Tanc2
Elk3	-0.165567	0.0185303	0.188048		Rer1
Maf1	-0.165613	0.00697609	0.116232		Ran
Fzd10	-0.165617	0.0256223	0.218123		Sar1b
Snrpe	-0.16574	0.0257181	0.218188		Fzd10
Med10	-0.166079	0.0191752	0.189987		Tk1
Shisa5	-0.166376	0.0443158	0.285655		Ptpn3
2610301B20Rik	-0.166402	0.0111946	0.149536		Slc2a4
Ndufb9	-0.166445	0.0320628	0.244491		Sacs
Ndnl2	-0.166521	0.0319503	0.24417		Abhd6
Slc35b2	-0.166732	0.0417301	0.277039		Snrpe
Rpl12	-0.166875	0.00146968	0.0512746		Myo19
Tyms	-0.166897	0.013221	0.160567		Syn2
Zfp143	-0.167135	0.0337656	0.248737		Ssna1
Rpl22	-0.167335	0.00178721	0.0580276		Kcnh7
Rpl7a	-0.167588	0.000369802	0.0233128		Pik3c2b
Lmo2	-0.1679	0.0301255	0.237142		Slc25a11
Tuba1a	-0.167913	0.027604	0.226684		Wls
Rpl17	-0.167938	0.00363689	0.0840676		Ptprz1
Ost4	-0.168021	0.0375574	0.263315		Lrrc8c
Haus5	-0.168225	0.012988	0.15894		Rbm12b1
Rbbp7	-0.16827	0.000270182	0.0199686		H3f3a
Rps3	-0.168363	0.00992721	0.140811		Wdr3
Gap43	-0.168422	0.010245	0.142972		Camk2d
Zfp777	-0.168455	0.0129165	0.158757		Wwc1
Lamtor3	-0.168555	0.018389	0.187847		Eri2
Mea1	-0.168833	0.0352265	0.253838		Scmh1
Rpl24	-0.168894	0.00684895	0.115038		Sep15
Sdhd	-0.168926	0.00754563	0.121186		Isyna1
Tma7	-0.168932	0.0266803	0.22213		Dbi
Plin3	-0.169246	0.0485615	0.300242		Gsto1
Mocs2	-0.169785	0.00782602	0.12391		Atp5g3
Pddc1	-0.169841	0.0204102	0.195305		Asna1
Fam173a	-0.17018	0.00489348	0.0969602		Myo9a
1500011B03Rik	-0.170305	0.0268793	0.222358		Tma7
Zfand1	-0.170553	0.0390825	0.268206		9430016H08Rik
2410015M20Rik	-0.170557	0.0409048	0.27369		Park7
Alyref	-0.170636	0.00976578	0.139579		Taf13
Ddx3x	-0.170668	0.0392958	0.268828		Ranbp9
Mrpl9	-0.170721	0.0451814	0.287574		Rmrp
Asic2	-0.170722	0.0450225	0.286888		Psma6
Col18a1	-0.170758	0.0139879	0.16372		9130401M01Rik
1110008P14Rik	-0.17081	0.0481854	0.298574		Icmt
Wls	-0.170833	0.0259035	0.218633		Rb1
Ranbp1	-0.171045	0.00326979	0.0787085		1500011B03Rik
Upf3a	-0.171113	0.0166781	0.178951		Pfkm
Uchl3	-0.171318	0.00939858	0.136237		Tssc4
Cyb5r3	-0.171345	0.00200242	0.0627734		Simc1
Nhp2l1	-0.171452	0.0116382	0.151083		Stom
Acot2	-0.171513	0.0319086	0.244017		S1pr2
Atp6v1g1	-0.172079	0.0167028	0.179045		Kmt2b
Fahd2a	-0.17212	0.0297523	0.235111		Actb
Rpl35	-0.172272	0.017876	0.185887		Mrpl28
Mrps18c	-0.172283	0.0443602	0.285655		Apeh
Mrpl40	-0.172562	0.0239586	0.211163		Tuba1a
D8Ertd738e	-0.173091	0.0334063	0.247714		Scrn2
Sil1	-0.173093	0.0343566	0.251114		Dcc
Ino80b	-0.17331	0.0479235	0.297608		Mtr
Pfn1	-0.173546	0.00416482	0.0899762		Sorcs3
Ssna1	-0.17364	0.025801	0.218393		Rngtt
Abracl	-0.173647	0.0489985	0.302113		Mrpl15
Mrpl57	-0.173647	0.0173183	0.182502		Iqsec3
Nop10	-0.173993	0.00738032	0.119986		Myl12a
Mrpl41	-0.174036	0.0323841	0.244491		Tsc1
Slc2a1	-0.174122	0.0129794	0.15894		Polr1c
Rpl21	-0.174244	0.00206249	0.0627745		Kdm3a
Atp5f1	-0.174271	0.00268915	0.069769		Rnf123
Id2	-0.174426	0.00137222	0.049864		Col4a1
Ccnb2	-0.174557	0.0119247	0.153259		Sfr1
Kcnip1	-0.174559	0.00387009	0.0866642		Tubgcp3
Vwa1	-0.17464	0.034761	0.252591		Pi4ka
Ngfrap1	-0.174732	0.0107581	0.146521		Fancm
Pih1d1	-0.174802	0.0201436	0.194046		Ndufb6
Rpl27a	-0.174862	0.0182177	0.187506		Sema5a
Ppa2	-0.174897	0.0198742	0.193045		Slc7a2
Snrpd1	-0.1749	0.0155907	0.172049		Nek1
Snrpb	-0.174982	0.00491361	0.0969602		Psmc5
Jtb	-0.175315	0.0181068	0.18688		Slc24a5
Elp6	-0.175658	0.0325548	0.24545		Gpld1
1500012F01Rik	-0.176205	0.0393256	0.268828		Wwp1
Mtx1	-0.176209	0.0113937	0.150555		Mical3
Rfesd	-0.17623	0.0332342	0.247581		Zfp692
Atp5j	-0.176235	0.00820705	0.126648		Chic2
Rpl8	-0.17628	0.000896702	0.039728		Mmd
Gpcpd1	-0.176351	0.0044073	0.0927399		Gnl1
Atp6v1f	-0.176358	0.0121988	0.155024		Ogfod1
Chmp6	-0.17641	0.0154323	0.171311		Pex6
Sept10	-0.176529	0.0301441	0.237142		Vopp1
Pafah1b3	-0.176549	0.0020172	0.0627734		Phlpp2
Gpx4	-0.176591	0.00640961	0.112731		Ralb
Chic2	-0.17666	0.0286604	0.230639		Wbp5
Cd93	-0.176703	0.00731181	0.119218		Dera
Ufc1	-0.176757	0.00900665	0.132958		Rsl1d1
Ubxn1	-0.176816	0.00294159	0.073928		Pank1
Nme1	-0.176889	0.0144998	0.165846		Dcaf17
Ndufb5	-0.176933	0.018625	0.188394		B3galnt2
Ephb6	-0.177124	0.00655326	0.112731		Luzp1
Atp5j2	-0.177197	0.0114821	0.15085		Prdm2
Myl12a	-0.17726	0.0279428	0.228132		Fras1
Atp5g3	-0.177475	0.0265309	0.221597		Eps15l1
Mrpl20	-0.177569	0.01411	0.164091		Pgrmc1
Ndufb3	-0.177677	0.0198819	0.193045		Rab8a
Psmc1	-0.177681	0.0194987	0.191889		Cd97
Ndufs4	-0.177982	0.00294833	0.0739321		Phka2
Rps6	-0.178081	0.000520595	0.0286684		Uqcrh
H2-Ke2	-0.178189	0.0314086	0.241839		Fryl
Mospd1	-0.178229	0.0231138	0.206971		1700025G04Rik
Fam195b	-0.178257	0.0145415	0.166015		Fahd2a
Cox6a1	-0.178375	0.00924551	0.13494		Gabarap
Rps11	-0.178673	0.00100381	0.041612		Kif1b
Adh5	-0.17868	0.000537551	0.0293148		Atp1b2
Eid1	-0.178746	0.00533246	0.101977		Slc16a4
Cd97	-0.178788	0.0296719	0.235111		Coa3
Tubb2b	-0.179018	0.00910858	0.133585		Lmo2
Bex2	-0.17903	0.0101872	0.14252		Sept10
Aprt	-0.179149	0.0315657	0.242717		Nsa2
Cox6b1	-0.179181	0.0025919	0.068673		Mmp28
Rprm	-0.179214	0.0432233	0.282728		Grid2
Sdcbp	-0.179219	0.000812891	0.0376496		Slc30a7
Fundc2	-0.179381	0.0250499	0.215659		Timm10b
Rps10	-0.179382	0.0158318	0.173787		Leprot
Cstf1	-0.179504	0.0113259	0.150396		Npc2
Mien1	-0.179515	0.0333782	0.247711		Gpatch8
Psmb3	-0.179808	0.01409	0.164091		Wnt7b
Trmt112	-0.179817	0.0463854	0.291277		Cdk8
Rpusd4	-0.179936	0.0449425	0.286809		Slx1b
Sorcs3	-0.180239	0.0277661	0.22735		Chid1
Drap1	-0.180352	0.0105215	0.14551		Herc1
Rps17	-0.180399	0.00301167	0.0746831		Trmt1l
Apcdd1	-0.180468	0.000729708	0.0357971		Pvrl1
Snx21	-0.180533	0.0140052	0.16372		Ndufa8
Mrpl22	-0.180572	0.0467801	0.292284		Dtymk
Tomm7	-0.180749	0.0340153	0.249426		Eif2ak2
H2afz	-0.180982	0.00564316	0.105308		Txnrd1
Gorab	-0.181001	0.0346713	0.252429		Vps35
Stra13	-0.181138	0.0489429	0.301935		Dusp6
Mrps18a	-0.181157	0.0177072	0.1847		Nrxn3
Aldh2	-0.181264	0.0144096	0.165846		Zcchc11
Rpl13	-0.181452	0.00745631	0.120807		Frem2
Magee2	-0.181713	0.0355776	0.255321		Dgcr8
Pros1	-0.18172	0.0190182	0.189731		Nhlh1
Gadd45gip1	-0.182142	0.0196404	0.192531		Gmppb
Pbdc1	-0.182241	0.0434927	0.283101		Ttc7b
Sec61b	-0.182322	0.0358216	0.256333		Clic1
Mrps28	-0.182365	0.0479546	0.297636		Hnrnpa3
Tecr	-0.182555	4.22759e-05	0.00665442		H2-Ke2
Igfbp4	-0.1826	0.015898	0.173902		Srgap1
Hist1h1c	-0.183075	0.00720379	0.118585		Aprt
Nenf	-0.183226	0.0457355	0.289624		Hn1
Timm10b	-0.183498	0.030409	0.238391		Ssu72
Eif2ak2	-0.183556	0.0308381	0.239421		Fbxl14
Taf13	-0.183569	0.0267441	0.22213		Ddx11
Clta	-0.183713	0.00443765	0.0928353		Mfap3l
Stmn1	-0.183765	0.0084824	0.128669		Bhlhe22
Psmb6	-0.184018	0.00528798	0.10165		Romo1
Romo1	-0.184119	0.0319073	0.244017		Acot2
Nnat	-0.184503	0.00533	0.101977		Ndnl2
Clec2d	-0.184717	0.0404971	0.272874		Tmod2
Wbp5	-0.184734	0.0292104	0.233678		Ndufb9
Tnfrsf19	-0.184801	0.0153415	0.170588		Cd34
Tssc4	-0.184871	0.0269308	0.222456		Zbtb40
Plat	-0.184945	0.00158865	0.0538187		St8sia1
Timm10	-0.185126	0.0490876	0.30246		Ak4
Nit2	-0.185292	0.0173602	0.182607		Cct5
Ctla2a	-0.185293	0.0486381	0.30054		Wdr76
Eif2s2	-0.185686	8.53825e-05	0.00988852		Rapgef2
Tmed2	-0.185803	0.00597709	0.108826		Dcaf10
Rab13	-0.185829	0.042283	0.279566		Psmb1
Arl6ip4	-0.186121	0.0186074	0.188394		Vdac2
Bcl6b	-0.186318	0.0344186	0.25124		Mkl1
Psma2	-0.186347	0.00115715	0.044925		Epha8
Mxra8	-0.186504	0.03564	0.255507		Ago4
Tk1	-0.186855	0.025645	0.218123		Galk1
Eef1b2	-0.18688	0.00551366	0.103579		Lpin2
Mrpl27	-0.186972	0.0221646	0.202703		Mrpl41
Galk1	-0.187752	0.032368	0.244491		Fat1
Dctpp1	-0.188238	0.0210611	0.198623		Elp6
Rps4x	-0.188288	6.66285e-05	0.00822532		Zfp451
Hist1h2ac	-0.188439	0.0167781	0.179512		Snrnp27
Lamc3	-0.188505	0.0133877	0.161371		Cct6a
9430016H08Rik	-0.189034	0.0267222	0.22213		Dars
Cks1b	-0.189284	0.0212745	0.199331		Rab21
2610524H06Rik	-0.190209	0.0141673	0.1644		Hist3h2ba
Rad23a	-0.190275	0.00474378	0.0955048		Hivep1
Cmss1	-0.190342	0.0361871	0.257784		Rpl15
Ndufa8	-0.190342	0.0308249	0.239421		Serac1
Ndufs3	-0.190374	0.00125976	0.0476992		Zfp748
Parp12	-0.190394	0.0375591	0.263315		Msl1
Ctnnbl1	-0.190746	0.000921023	0.0403312		1700123O20Rik
Hist1h2bb	-0.190797	0.0120636	0.153725		Psma7
Uqcr11	-0.190797	0.021918	0.201991		Tbcel
Mageh1	-0.190932	0.021183	0.198639		Grin2b
Ntan1	-0.191182	0.00503174	0.0986978		Naa15
Txnrd3	-0.191242	0.0112654	0.149947		1600012H06Rik
Txnip	-0.191323	0.0206746	0.196858		Rfesd
Cox5b	-0.19147	0.0100131	0.141316		Atp5b
Rps7	-0.191492	0.00123975	0.047372		Cpeb3
Mrpl33	-0.19152	0.0170131	0.180675		Rsbn1l
Ctsz	-0.191674	0.010986	0.147982		Arhgap39
Mrpl16	-0.191948	0.00856636	0.129351		Mien1
2310039H08Rik	-0.192079	0.0392575	0.26875		Zfp869
Mphosph6	-0.192306	0.0168099	0.179512		D8Ertd738e
Hn1l	-0.193004	0.00218832	0.0638534		Ndufb10
Rps8	-0.19306	0.00139954	0.0503282		Alcam
Pdap1	-0.193248	0.00268491	0.069769		Ptchd2
Cenpb	-0.193283	0.000450701	0.0258325		Hltf
Rpl18a	-0.193434	0.000562581	0.0300954		Trip11
Serf2	-0.193784	0.0137047	0.162465		Dnaja2
Mrpl11	-0.193874	0.00393101	0.0871025		2310045N01Rik
2310045N01Rik	-0.19391	0.0336843	0.248542		Aimp1
Hist1h4h	-0.193985	0.0497553	0.304252		Zscan20
1110058L19Rik	-0.194043	0.0247405	0.214125		Zfp143
Lsm8	-0.194409	0.00473766	0.0955048		Atm
Emilin1	-0.194561	0.0237028	0.209998		Ift172
Ndufa12	-0.194625	0.00656846	0.112731		Tial1
Cdca3	-0.194868	0.00173124	0.0568677		Fam168a
Dpm3	-0.194874	0.0392478	0.26875		Cpt1c
Sf3b6	-0.194898	0.00864667	0.129862		Pip4k2a
Rps24	-0.194989	0.000640946	0.0322887		Tomm7
Ndufc2	-0.195064	0.00814704	0.126085		Eef2
Tomm22	-0.195307	0.00129931	0.0486548		Rnf4
Grcc10	-0.19535	0.00467896	0.0952237		Cpeb2
Dse	-0.196067	0.0245295	0.213582		Cox7a2l
Snhg1	-0.196194	0.00792352	0.124606		Sil1
Ndufb6	-0.196776	0.028249	0.228696		Nrk
Bin3	-0.197154	0.0219139	0.201991		Bcl6b
Rpl32	-0.197433	0.00365104	0.0842214		Smarce1
Zfp941	-0.197514	0.0222005	0.202703		Fcho1
Atox1	-0.198132	0.0192237	0.190272		Hectd2
Rps29	-0.198361	0.0424974	0.280174		Gorab
Pde6d	-0.198561	0.0168223	0.179512		Col4a3bp
Sptssa	-0.199026	0.0182599	0.187506		Luc7l2
Sar1b	-0.199232	0.0255812	0.218123		Vwa1
Gmppb	-0.199563	0.0312877	0.241571		Cbx6
Mmp28	-0.200033	0.0302323	0.237447		Nup50
Timm8b	-0.200351	0.0070422	0.116857		Atxn7l3b
Gng10	-0.200351	0.0132201	0.160567		Wscd2
Gsto1	-0.200482	0.0264793	0.22133		Peg10
Tpgs1	-0.200698	0.0116119	0.151083		Pag1
Zfp787	-0.200778	0.0130557	0.159295		Ccnjl
Polr2i	-0.200795	0.0209003	0.198139		Plxdc2
Fam43a	-0.20135	0.00812346	0.126048		Tspan6
Sod1	-0.201357	0.00103049	0.042101		Arpc4
Cox7b	-0.201932	0.00130875	0.0487494		Senp1
Med28	-0.202166	0.00313923	0.0770003		Sptbn4
Scrn2	-0.202321	0.027684	0.227175		Mea1
Tgm2	-0.202438	0.0393646	0.268828		Stau1
Selm	-0.202504	0.0158672	0.173787		Ppil1
Gusb	-0.202515	0.0108728	0.147045		Prkx
Pfdn5	-0.202562	0.0019046	0.0606127		Tab1
Chchd2	-0.202744	0.0168708	0.179817		Prkcdbp
Rhoc	-0.202866	0.0161208	0.175656		Magee2
Eif3k	-0.20294	0.000810155	0.0376496		Cbx3
Nsmce1	-0.203005	0.0128257	0.158397		Mxra8
Slc2a4	-0.203005	0.0256676	0.218123		Irs1
Mrpl13	-0.203088	0.00275455	0.0708116		Sec61b
Rhbdd3	-0.20313	0.0124472	0.156763		Polr2d
Slc16a6	-0.203229	0.0214108	0.200145		Trps1
Ptrf	-0.203412	0.022575	0.203762		Gpr98
Foxc1	-0.203562	0.0164767	0.17806		Gmcl1
Ndufa6	-0.203756	0.00775552	0.1233		Myo16
Sumo3	-0.203922	0.00135358	0.0495517		Tmem147
Tmem261	-0.204095	0.00986198	0.140063		Dusp1
Ginm1	-0.204186	0.0220733	0.202591		Cmss1
Magoh	-0.204295	0.0072484	0.118758		Naca
Nme2	-0.204654	0.00923283	0.13494		Msantd4
Tie1	-0.204911	0.00453595	0.0938432		Nfasc
Nid2	-0.205044	0.0165412	0.178334		Map2k3
Rpa3	-0.205056	0.0104658	0.145151		Cpsf3
2810410L24Rik	-0.205205	0.0191249	0.189826		Dach1
Lpar1	-0.205316	0.0109249	0.147336		Tti1
Rpl27	-0.205491	0.0114943	0.15085		Hars
Fli1	-0.205569	0.00807891	0.125801		Urm1
1500009C09Rik	-0.205652	0.0178094	0.185492		Arhgap42
Ptk7	-0.205961	0.00208266	0.0627745		Canx
Tmsb10	-0.206169	0.00115972	0.044925		Foxred1
Kcnj3	-0.206342	0.0120337	0.153725		Dcun1d2
Fndc5	-0.206658	0.0245749	0.213582		Gxylt1
Tipin	-0.206732	0.0059867	0.108826		Plekho2
Thsd1	-0.206774	0.01459	0.16619		Atp2a2
Rpl11	-0.20681	0.00372173	0.0853688		Gabra2
Ramp2	-0.207037	0.010764	0.146521		Soga3
Rps27l	-0.207223	0.00831082	0.127372		Pkm
Slc38a4	-0.207247	0.0171878	0.181934		Celf1
2810008D09Rik	-0.207474	0.0191279	0.189826		Thoc7
Arrdc4	-0.207534	0.00208507	0.0627745		Plxnd1
Isca2	-0.207658	0.00537394	0.10215		Ost4
Csrp2	-0.20781	0.0089906	0.132895		Parp12
Ppil3	-0.20864	0.00547725	0.103241		Creb1
Lama5	-0.208738	0.0135023	0.161558		Fgfr1
Rps23	-0.208938	0.00442336	0.0927399		Enthd2
Manbal	-0.208985	0.00610605	0.109928		Zfp827
Serpinb6a	-0.209069	0.00237434	0.0666833		Ltbp4
S1pr2	-0.209212	0.0273188	0.224969		Tbc1d9
H1f0	-0.209246	0.00153795	0.0528092		Igf1
Gpx1	-0.209318	0.000245899	0.0188899		Zfpl1
Ptma	-0.209332	0.00262492	0.068898		Nefm
Qdpr	-0.209362	0.0199356	0.193283		Vmp1
Tmem230	-0.209608	0.019958	0.193283		Fbrs
Rpl36	-0.209952	0.00661065	0.113035		Vps13a
Tmem218	-0.210327	0.0230607	0.206849		Creb3
Cox4i1	-0.210343	0.0011055	0.0435761		Ddb1
Tceb2	-0.210836	0.00320766	0.0781468		Ctdspl
Fau	-0.210988	0.00457989	0.0944305		Ndufa9
Ssr4	-0.212257	0.00180051	0.0582907		Tpm3
Col4a5	-0.212335	0.000959824	0.0409297		Crcp
Prnp	-0.212585	9.31486e-05	0.0103607		Slc39a8
Nipsnap1	-0.213	0.000279818	0.0201183		Kdelr2
Rpl36al	-0.213305	0.0106166	0.146039		Mrpl30
Rpl18	-0.213409	0.00113583	0.0443463		Ddx17
Abcb1a	-0.213537	0.0172826	0.182474		Ttbk1
Hint1	-0.213542	0.00414906	0.0899762		Sf3b2
Rps5	-0.213613	4.95512e-05	0.00713333		Fastkd5
Kdelr1	-0.213714	0.000249565	0.0188899		Epha4
Spc25	-0.213733	0.0023212	0.0665214		Bcr
Atpif1	-0.213748	0.00236191	0.0666833		Bicd1
Igf2	-0.21378	0.00938429	0.136206		Cdc42bpa
Rcn3	-0.214197	0.0126563	0.158039		Carkd
Rps12	-0.214293	0.000515628	0.0285348		Swap70
1110001J03Rik	-0.21445	0.0148688	0.167587		9930021J03Rik
Cox8a	-0.214469	0.00178134	0.0580047		Pdcd6ip
Anxa5	-0.21449	0.0134039	0.161393		Bach2
Rpl23	-0.215067	0.0010975	0.0434129		Arpp21
Ndufb7	-0.215075	0.002868	0.0724024		Zfand1
Tbca	-0.215503	0.00681677	0.115038		Dusp11
Psmb5	-0.215622	0.0137383	0.162465		Dpm3
Rfc3	-0.215815	0.00284334	0.0722077		Cdc37l1
Fbl	-0.21611	0.0145023	0.165846		2310039H08Rik
Tsta3	-0.216298	0.00924494	0.13494		Ddx3x
Rps15	-0.216491	0.00098396	0.0411656		1500012F01Rik
Psph	-0.216711	0.00783121	0.12391		Dyrk1b
Mrpl2	-0.216955	0.00500459	0.0984615		Tgm2
Hist1h4b	-0.217042	0.0139121	0.163311		Zdhhc21
Rmrp	-0.217294	0.0267529	0.22213		D930015E06Rik
Pigt	-0.217349	0.00334236	0.0797198		Ube2z
Dusp19	-0.217963	0.0169068	0.180029		Igdcc4
Gemin7	-0.218538	0.00891408	0.132461		Zwint
Esd	-0.218542	0.0065133	0.112731		Abcg4
Dera	-0.218714	0.0292254	0.233678		Praf2
Chaf1b	-0.219129	0.0138315	0.162705		Dock9
Ubl5	-0.219269	0.00349041	0.0818607		Atf6
Rpl9	-0.219301	0.000734394	0.035859		Letm2
Bloc1s1	-0.21945	0.00418869	0.0903182		Cacna1h
Sf3b5	-0.220761	0.0068464	0.115038		Gstcd
Lsm5	-0.221324	0.00929162	0.135035		Degs1
Col1a2	-0.221685	0.0106446	0.146039		Cd109
Prcp	-0.222011	0.00726228	0.118758		Marc2
Vstm4	-0.222034	0.0210828	0.198623		Ccdc6
Nrm	-0.222136	0.00405497	0.0887984		Elovl4
Pex5l	-0.222206	0.0220495	0.202591		Spred2
Dctn3	-0.222945	0.00227814	0.0656221		Tpt1
Fis1	-0.223576	0.000321418	0.0213658		Arap1
Pop7	-0.223775	0.00697213	0.116232		Clec2d
1700052K11Rik	-0.223896	0.0123856	0.156336		Snw1
Tfpi	-0.224022	0.014616	0.16619		Slc30a1
Rpl14	-0.224105	2.54375e-05	0.00476276		Stxbp5
A130010J15Rik	-0.224342	0.00995831	0.141027		Txndc12
Insig1	-0.224347	0.00668793	0.113837		Shroom3
Heph	-0.225087	0.00487813	0.0969602		Tbcc
Decr2	-0.22544	0.0164841	0.17806		E2f7
Hist1h4d	-0.225513	0.00280095	0.0716752		Ppp4r1
Tbc1d7	-0.225594	0.00520187	0.101104		Plin2
Gltscr2	-0.225601	0.000304128	0.0203368		Fzd6
Atp6v0e	-0.225841	0.00650786	0.112731		Kars
Lhx9	-0.225951	0.0188643	0.189136		Fam69b
Rps25	-0.225978	0.000221608	0.0179104		2410015M20Rik
Sh3gl3	-0.226671	0.016093	0.175523		Tbc1d30
Zfp882	-0.226906	0.000474545	0.0267891		Skp1a
Cirbp	-0.227044	0.00152267	0.0525736		Slitrk6
Nhp2	-0.227813	0.00825083	0.126799		Ccnk
Cox7c	-0.227877	0.00618562	0.110652		Tmem167b
Hspe1	-0.228159	0.00352409	0.0823069		Enox1
Ppm1m	-0.228788	0.0205586	0.19639		4933427D14Rik
Ly75	-0.228824	0.00843265	0.128538		Fnbp1
Npl	-0.22939	0.0190365	0.189731		Ssr3
Serf1	-0.229483	0.00280526	0.0716752		Rb1cc1
Haus4	-0.230767	0.00487582	0.0969602		Kcnq3
Vwf	-0.232326	0.0041631	0.0899762		Taldo1
Wdr83os	-0.23239	0.00280729	0.0716752		Slc35b2
Larp7	-0.23366	0.00016686	0.0154918		Smarcc1
Spsb4	-0.23424	0.0065728	0.112731		Mtfr1
Mdk	-0.235091	0.000229322	0.0180154		Dpysl4
Pxmp4	-0.235748	0.0084173	0.128533		Gemin4
Xpa	-0.236593	0.0038737	0.0866642		Aars2
Chchd5	-0.236675	0.00943757	0.136275		Dennd1b
Rps14	-0.236779	0.000173153	0.0159442		Rab13
Isoc2a	-0.237287	0.00869043	0.130345		Csnk1g2
Usmg5	-0.237485	0.00171816	0.0568677		Map1lc3b
C1qa	-0.23815	0.0101651	0.14252		Ap2s1
2010107E04Rik	-0.238211	0.00209599	0.0627903		Slc25a5
AW209491	-0.238569	0.00465198	0.0951426		Rps29
Ndufa2	-0.238808	0.00570975	0.10571		Ppan
Cnpy2	-0.239301	0.00105116	0.0426308		AI593442
Dcps	-0.239919	0.00159051	0.0538187		Bag2
Rps28	-0.240342	0.00245504	0.0675774		Ppic
Tmem120a	-0.24045	0.00322771	0.0781468		Cd2bp2
Cpq	-0.240791	0.0133059	0.160902		Rabac1
Timm13	-0.241921	0.00100214	0.041612		Ccp110
Rpl3	-0.242497	7.376e-05	0.0087615		Mrpl52
Ptrhd1	-0.242737	0.00730198	0.119218		Dennd6b
Gm9866	-0.243275	0.0141028	0.164091		Selo
Odc1	-0.243354	1.02731e-05	0.00240433		Zfp961
Sdpr	-0.24359	0.00665377	0.1136		Pou3f3os
Uqcrq	-0.244093	0.0143132	0.165256		Rprm
Bloc1s6	-0.24429	0.000925265	0.0403312		Calm1
Egfl7	-0.244293	0.000857251	0.0385214		Ctsl
Rps26	-0.244436	2.78518e-05	0.00496646		Tenc1
Eif6	-0.244806	0.0014151	0.0503282		Zfp322a
Hddc2	-0.244843	0.00269737	0.069821		Samhd1
Smim20	-0.245354	0.00649028	0.112731		Prrc2c
C2cd4c	-0.245515	0.00482764	0.0966733		Ric8
Slc22a6	-0.245567	0.0102595	0.142996		Pbdc1
Hist1h3c	-0.247761	0.00427121	0.0912219		Zic5
Nedd8	-0.248784	6.81222e-05	0.00831832		Cdkn2aipnl
Tctex1d2	-0.248908	0.0113748	0.150511		Msantd2
1110059G10Rik	-0.249106	0.00246031	0.0675774		Noc3l
Srp54b	-0.249333	0.0129848	0.15894		Mzt1
Olfml3	-0.250177	0.0122696	0.155747		Zfp612
Hist4h4	-0.250236	0.0113199	0.150396		Ccdc15
Polr2j	-0.250302	0.00252046	0.0682285		Sphkap
Rpl38	-0.250703	0.000871809	0.0390195		Wdr74
Rnaseh2c	-0.251308	0.00256944	0.068673		Dchs1
Rpl31	-0.251872	5.15334e-05	0.00714723		Wnk3
Ccdc124	-0.252921	0.00477136	0.0958881		Zfp319
Ndufb11	-0.253084	0.000280324	0.0201183		Zfp709
Nosip	-0.253504	0.000402861	0.0242018		Dmxl2
Prkch	-0.253967	0.00327894	0.0787085		Shisa5
Col4a6	-0.254339	0.000595015	0.0308425		Snn
Stmn4	-0.254689	0.000751021	0.0360167		Mrps18c
Cox6c	-0.254867	0.000188885	0.0164523		Actg1
Anxa2	-0.255049	0.00211279	0.0629347		Srek1
Trappc5	-0.255074	0.000205535	0.0170426		Cux1
Rpl37a	-0.255409	0.000217038	0.0176681		Arhgef11
Syce2	-0.255587	0.00480647	0.0964212		Itgav
Fastkd3	-0.25681	0.00345167	0.0813361		Ostf1
Col5a2	-0.25717	4.99535e-05	0.00713333		Pcnxl3
Scarna13	-0.258172	0.00526557	0.101638		Sfmbt2
Tm2d3	-0.258179	0.00157625	0.0537999		Txndc5
Rpl36a	-0.259228	0.000146784	0.0146016		Ccdc174
Snrpd2	-0.259348	0.000898248	0.039728		Zfp90
Bola2	-0.260673	0.00146025	0.0511041		Cops5
Rpl23a	-0.260704	4.29903e-06	0.00127093		Gon4l
Srp14	-0.260749	0.000826045	0.0377798		Kank3
Rps18	-0.261404	0.000112593	0.0119327		Plekha3
Hypk	-0.262202	0.00123857	0.047372		Mro
Mmrn1	-0.262997	0.00699419	0.116232		Rpusd4
Atp9a	-0.263205	4.20103e-06	0.00127093		Lpgat1
Aplnr	-0.263216	0.000193061	0.0166834		Col4a2
Rplp1	-0.263365	0.000207837	0.0170426		E330033B04Rik
Cftr	-0.263566	0.00694202	0.116052		Asic2
Glrx3	-0.263572	0.00256777	0.068673		Eif3l
Uqcr10	-0.26453	0.00108638	0.0433514		Mrpl9
Chrac1	-0.264999	0.00331511	0.0794072		Npc1
Atp5k	-0.265235	0.00448595	0.0934975		Pcdh1
Mt3	-0.26526	0.00650298	0.112731		Sh3bgrl
Emp1	-0.265582	0.00519385	0.101104		Thap2
Zfp273	-0.266007	0.00143413	0.050497		Dpysl5
Rps27a	-0.267394	0.000430957	0.0249555		Psme1
Lsm4	-0.268285	0.00218333	0.0638534		Aurkaip1
Rps19	-0.268495	9.29999e-05	0.0103607		Nkrf
Rpl37	-0.269221	0.000181025	0.0162194		Nenf
C130074G19Rik	-0.269408	0.000111121	0.0118889		Eya1
Ift52	-0.270013	0.000599855	0.0309118		Trak2
Kctd5	-0.271484	0.00242223	0.0671886		Sbno1
Slc50a1	-0.271995	0.00170617	0.0568677		Rock1
Dcn	-0.272875	0.00208875	0.0627745		Dnpep
Ndufs6	-0.274252	0.0021708	0.0638397		2610020H08Rik
Zfp386	-0.274537	0.00062047	0.0315401		Snx4
Loxl2	-0.275288	0.00342638	0.0810356		Tbc1d31
Fut10	-0.275456	0.00042462	0.0249497		Narg2
Pole3	-0.275478	0.000483113	0.0271364		Arhgap26
Cd248	-0.275492	0.00301916	0.0746831		Mecp2
Loxl3	-0.276099	0.00236521	0.0666833		Ints8
Lama1	-0.276652	0.000744186	0.0358806		Srgap2
Rps2	-0.27803	5.75084e-05	0.0074116		Prpf31
Snrpg	-0.2783	0.00215935	0.0636698		Trmt112
Spcs1	-0.279811	0.000146874	0.0146016		Pum1
Mrpl54	-0.280976	0.000529081	0.0289936		Tada2a
Krtcap2	-0.281136	0.000153801	0.0147322		Zfp385c
Rpl35a	-0.282431	0.000395392	0.0241141		Rasal2
Rpph1	-0.285135	0.00286007	0.0723649		Vps13d
Rps21	-0.28704	0.000188921	0.0164523		Dixdc1
Rps20	-0.290026	9.04556e-09	1.69363e-05		Tti2
Srek1ip1	-0.290769	0.00247151	0.0677195		Ets1
Polr2f	-0.290984	0.000152342	0.0147322		Mrpl22
Serpinf1	-0.294055	0.00196067	0.061698		Bora
Ndufa13	-0.294121	4.46939e-05	0.00669456		Anapc5
Rplp2	-0.294411	0.000159445	0.0149267		Nefl
Smim18	-0.294844	0.00171645	0.0568677		Gpkow
Hmgb2	-0.296608	5.7494e-05	0.0074116		Hivep2
Tpm4	-0.298443	7.52852e-07	0.000482699		Smpdl3a
Col6a1	-0.298482	0.000809384	0.0376496		Taok1
Atraid	-0.298972	7.06503e-05	0.00853425		Calu
Use1	-0.29952	9.95172e-05	0.0108898		AI414108
Cep83os	-0.30053	0.00154187	0.0528092		Mrps21
S100a10	-0.302174	0.00149024	0.0518307		Ino80b
Pla2g4e	-0.30345	0.00139345	0.0503282		Mrps28
Sepp1	-0.304824	5.60709e-06	0.00154756		Pex2
Acp1	-0.30836	0.000374479	0.0233128		BC017158
Col26a1	-0.311622	0.000200398	0.0170426		1110008P14Rik
Apod	-0.312547	0.000671968	0.0337004		Maoa
Glipr2	-0.312885	1.3546e-05	0.00298384		Mcm7
Snrpa1	-0.314662	0.000250644	0.0188899		Phax
Rpl41	-0.315942	8.43612e-06	0.00206025		Plin3
Tubb6	-0.317792	0.000207582	0.0170426		Ctla2a
2410006H16Rik	-0.31781	0.000282027	0.0201183		Matr3
Col13a1	-0.326227	0.000605552	0.0310629		Ap2m1
Scoc	-0.328842	2.76073e-06	0.00110764		Stra13
Lgals1	-0.329806	0.000572207	0.0303215		Abracl
Hk2	-0.337552	0.000441069	0.0254101		Timm10
Dctd	-0.340808	0.000290571	0.0201214		Sowahc
Tmem59l	-0.342194	0.000427378	0.0249497		Tubgcp4
Col3a1	-0.34526	3.36392e-05	0.0057258		Scrt1
Stc1	-0.352302	5.87831e-05	0.00741988		Fgd6
Tmem66	-0.353837	3.39778e-06	0.00115669		Ckmt1
Edn3	-0.361021	0.00029625	0.0201214		Ngfr
Ccdc80	-0.369681	7.41814e-06	0.00192949		Rasa2
Zfp617	-0.374204	3.58377e-06	0.00118412		Sucla2
Cldn5	-0.386638	1.10075e-08	1.76654e-05		Cenpf
Vtn	-0.387697	2.09385e-06	0.00090949		Ccdc181
Clec14a	-0.390052	1.53999e-07	0.000144168		Foxk1
Postn	-0.394546	1.11427e-06	0.000568986		Clip3
Tbx18	-0.395452	3.32381e-06	0.00115669		Hist1h4h
Myh8	-0.408117	1.6433e-05	0.00343995		Sec23b
Galnt13	-0.409144	5.60739e-06	0.00154756		Ltbp1
Lum	-0.415	8.4477e-07	0.000482699		Riok1
Itm2a	-0.425194	1.85506e-10	6.94658e-07		Slc13a5
Lyve1	-0.459755	3.37606e-06	0.00115669		Trim59
Ctsh	-0.462551	5.18664e-07	0.000388445		Fbxo11
Colec12	-0.500166	2.5129e-09	7.05749e-06		B3galt6
Fam210b	-0.800609	1.01888e-18	1.14461e-14		Fam206a
