# Supplementary material for: Mutations in THAP1/DYT6 reveal that diverse dystonia genes disrupt similar neuronal pathways and functions
Source: PLoS Genet. 2018 Jan 24;14(1):e1007169. doi: 10.1371/journal.pgen.1007169 (PMC5798844; doi:10.1371/journal.pgen.1007169)
Supplement: S4 Table — (XLSX) [file pgen.1007169.s007.xlsx]

## Sheet: Canonical Pathways
Thap1C54Y/+ Cerebellum vs WT Cerebellum
Ingenuity Canonical Pathways	-log(p-value)	Ratio	Molecules
Hepatic Fibrosis / Hepatic Stellate Cell Activation	3.71	0.0667	COL1A2,TGFBR2,COL4A1,IL1RL2,COL13A1,COL12A1,FLT4,LAMA1,MMP2,COL4A2,COL18A1
Pentose Phosphate Pathway (Oxidative Branch)	2.73	0.5	G6PD,H6PD
Pentose Phosphate Pathway	1.97	0.222	G6PD,H6PD
Role of Osteoblasts, Osteoclasts and Chondrocytes in Rheumatoid Arthritis	1.86	0.0429	IL1RL2,PTK2B,PIK3R1,SMAD6,ITGA5,NFATC2,BMP6,BIRC3,WNT5A
CDK5 Signaling	1.55	0.0526	LAMC1,ADCY4,CAPN1,LAMA1,LAMB1
Granulocyte Adhesion and Diapedesis	1.53	0.0462	IL1RL2,CLDN15,EZR,ITGA5,MMP2,CX3CL1
Human Embryonic Stem Cell Pluripotency	1.51	0.0458	TGFBR2,PIK3R1,SMAD6,FOXD3,BMP6,WNT5A
Phenylethylamine Degradation I	1.45	0.5	ALDH2
L-glutamine Biosynthesis II (tRNA-dependent)	1.45	0.5	QRSL1
1D-myo-inositol Hexakisphosphate Biosynthesis II (Mammalian)	1.31	0.1	INPP5J,ITPKB
D-myo-inositol (1,3,4)-trisphosphate Biosynthesis	1.31	0.1	INPP5J,ITPKB
Diphthamide Biosynthesis	1.28	0.333	DPH5
Trehalose Degradation II (Trehalase)	1.28	0.333	GCK
Thyronamine and Iodothyronamine Metabolism	1.28	0.333	DIO3
Thyroid Hormone Metabolism I (via Deiodination)	1.28	0.333	DIO3
Leukocyte Extravasation Signaling	1.27	0.0372	CLDN15,PTK2B,PIK3R1,EZR,CTNNA1,ITGA5,MMP2
Acetone Degradation I (to Methylglyoxal)	1.27	0.0952	ZADH2,CYP1B1
Ethanol Degradation IV	1.27	0.0952	ALDH2,CYGB
PTEN Signaling	1.25	0.0435	TGFBR2,INPP5J,PIK3R1,FLT4,ITGA5
Intrinsic Prothrombin Activation Pathway	1.23	0.0909	COL1A2,COL18A1
Wnt/Ca+ pathway	1.22	0.06	CAMK2A,NFATC2,WNT5A
Regulation of Cellular Mechanics by Calpain Protease	1.16	0.0566	EZR,CAPN1,ITGA5
Heme Degradation	1.16	0.25	HMOX1
Fcγ Receptor-mediated Phagocytosis in Macrophages and Monocytes	1.15	0.046	HMOX1,PTK2B,EZR,PIK3R1
Superpathway of D-myo-inositol (1,4,5)-trisphosphate Metabolism	1.13	0.08	INPP5J,ITPKB
Gustation Pathway	1.13	0.0455	PDE7B,ADCY4,SCNN1B,APEX1
RANK Signaling in Osteoclasts	1.05	0.0426	PTK2B,PIK3R1,NFATC2,BIRC3
UVA-Induced MAPK Signaling	1.05	0.0426	PIK3R1,ZC3HAV1,RPS6KA3,PARP12
Ethanol Degradation II	1.05	0.0714	ALDH2,ADH1C
Agranulocyte Adhesion and Diapedesis	1.04	0.0376	CLDN15,EZR,ITGA5,MMP2,CX3CL1
Atherosclerosis Signaling	1.03	0.0417	COL1A2,MSR1,LPL,COL18A1
Regulation of the Epithelial-Mesenchymal Transition Pathway	0.993	0.0337	TGFBR2,PIK3R1,TWIST1,MMP2,FGF3,WNT5A
Airway Pathology in Chronic Obstructive Pulmonary Disease	0.987	0.167	MMP2
Role of Lipids/Lipid Rafts in the Pathogenesis of Influenza	0.987	0.167	RSAD2
Chondroitin and Dermatan Biosynthesis	0.987	0.167	CHSY3
GDP-glucose Biosynthesis	0.987	0.167	GCK
Sphingomyelin Metabolism	0.987	0.167	SGMS1
Molecular Mechanisms of Cancer	0.982	0.0283	TGFBR2,CAMK2A,ADCY4,PIK3R1,CTNNA1,SMAD6,ITGA5,BMP6,BIRC3,WNT5A
Noradrenaline and Adrenaline Degradation	0.974	0.0645	ALDH2,ADH1C
Inhibition of Matrix Metalloproteases	0.974	0.0645	RECK,MMP2
GABA Receptor Signaling	0.969	0.0469	SLC32A1,ADCY4,GABRA1
Agrin Interactions at Neuromuscular Junction	0.954	0.0462	LAMC1,LAMB1,ITGA5
Role of JAK1 and JAK3 in γc Cytokine Signaling	0.939	0.0455	IL7R,PTK2B,PIK3R1
Dendritic Cell Maturation	0.93	0.0347	COL1A2,IL1RL2,PIK3R1,LTBR,COL18A1
Glucose and Glucose-1-phosphate Degradation	0.924	0.143	GCK
Inositol Pyrophosphates Biosynthesis	0.924	0.143	PPIP5K2
tRNA Splicing	0.886	0.0571	PDE7B,APEX1
Th1 Pathway	0.877	0.0367	HAVCR2,PIK3R1,NFATC2,TBX21
Superoxide Radicals Degradation	0.87	0.125	CYGB
GM-CSF Signaling	0.87	0.0423	CAMK2A,PIM1,PIK3R1
Th1 and Th2 Activation Pathway	0.867	0.0331	TGFBR2,HAVCR2,PIK3R1,NFATC2,TBX21
Transcriptional Regulatory Network in Embryonic Stem Cells	0.866	0.0556	FOXD3,FOXC1
Role of NANOG in Mammalian Embryonic Stem Cell Pluripotency	0.857	0.036	PIK3R1,FOXD3,BMP6,WNT5A
STAT3 Pathway	0.857	0.0417	TGFBR2,PIM1,FLT4
Rac Signaling	0.818	0.0348	IQGAP2,PTK2B,PIK3R1,ITGA5
PPARα/RXRα Activation	0.809	0.0316	TGFBR2,IL1RL2,HELZ2,ADCY4,LPL
Superpathway of Inositol Phosphate Compounds	0.806	0.0297	CA3,INPP5J,ITPKB,PTPN13,PIK3R1,PPIP5K2
Ketogenesis	0.781	0.1	HMGCS2
UDP-N-acetyl-D-galactosamine Biosynthesis II	0.781	0.1	GCK
Serotonin Receptor Signaling	0.776	0.0488	ADCY4,SLC18A1
IL-4 Signaling	0.772	0.038	INPP5J,PIK3R1,NFATC2
B Cell Receptor Signaling	0.763	0.0305	CAMK2A,INPP5J,PTK2B,PIK3R1,NFATC2
Th2 Pathway	0.745	0.0325	TGFBR2,PIK3R1,NFATC2,TBX21
Retinoic acid Mediated Apoptosis Signaling	0.744	0.0465	ZC3HAV1,PARP12
Granzyme A Signaling	0.743	0.0909	APEX1
Methylglyoxal Degradation III	0.743	0.0909	ZADH2
nNOS Signaling in Neurons	0.729	0.0455	CAMK2A,CAPN1
Serotonin Degradation	0.714	0.0444	ALDH2,ADH1C
RAR Activation	0.712	0.0292	ADCY4,PIK3R1,ADH1C,SMAD6,SCAND1
Choline Biosynthesis III	0.709	0.0833	HMOX1
Mevalonate Pathway I	0.709	0.0833	HMGCS2
Phenylalanine Degradation IV (Mammalian, via Side Chain)	0.709	0.0833	ALDH2
Guanosine Nucleotides Degradation III	0.709	0.0833	XDH
BER pathway	0.709	0.0833	APEX1
Urate Biosynthesis/Inosine 5'-phosphate Degradation	0.678	0.0769	XDH
Death Receptor Signaling	0.678	0.0341	ZC3HAV1,PARP12,BIRC3
LXR/RXR Activation	0.668	0.0337	IL1RL2,MSR1,LPL
Adenosine Nucleotides Degradation II	0.65	0.0714	XDH
Cholecystokinin/Gastrin-mediated Signaling	0.641	0.0326	PTK2B,SST,EPHA4
Melanocyte Development and Pigmentation Signaling	0.641	0.0326	ADCY4,PIK3R1,RPS6KA3
Cardiomyocyte Differentiation via BMP Receptors	0.624	0.0667	SMAD6
Superpathway of Geranylgeranyldiphosphate Biosynthesis I (via Mevalonate)	0.624	0.0667	HMGCS2
TR/RXR Activation	0.623	0.0319	UCP2,PIK3R1,DIO3
FAK Signaling	0.614	0.0316	PIK3R1,CAPN1,ITGA5
PAK Signaling	0.614	0.0316	PTK2B,PIK3R1,ITGA5
Relaxin Signaling	0.613	0.0286	PDE7B,ADCY4,PIK3R1,APEX1
IL-8 Signaling	0.61	0.0267	HMOX1,PTK2B,PIK3R1,FLT4,MMP2
eNOS Signaling	0.6	0.0282	ADCY4,PIK3R1,FLT4,NOSTRIN
Histamine Degradation	0.599	0.0625	ALDH2
Protein Kinase A Signaling	0.598	0.024	TGFBR2,CAMK2A,PDE7B,PTK2B,PTPN13,ADCY4,NFATC2,APEX1
VEGF Signaling	0.589	0.0306	PTK2B,PIK3R1,FLT4
Phagosome Formation	0.589	0.0306	MSR1,PIK3R1,ITGA5
Purine Nucleotides Degradation II (Aerobic)	0.577	0.0588	XDH
Oxidative Ethanol Degradation III	0.577	0.0588	ALDH2
T Helper Cell Differentiation	0.575	0.0357	TGFBR2,TBX21
p38 MAPK Signaling	0.565	0.0297	TGFBR2,IL1RL2,RPS6KA3
Ephrin A Signaling	0.564	0.0351	PIK3R1,EPHA4
Glutamate Receptor Signaling	0.564	0.0351	HOMER2,SLC1A1
D-myo-inositol (1,4,5)-trisphosphate Degradation	0.556	0.0556	INPP5J
CNTF Signaling	0.554	0.0345	PIK3R1,RPS6KA3
HIF1α Signaling	0.55	0.0291	PIK3R1,MMP2,APEX1
IL-10 Signaling	0.544	0.0339	HMOX1,IL1RL2
iCOS-iCOSL Signaling in T Helper Cells	0.543	0.0288	CAMK2A,PIK3R1,NFATC2
Gαq Signaling	0.542	0.0265	HMOX1,PTK2B,PIK3R1,NFATC2
Maturity Onset Diabetes of Young (MODY) Signaling	0.536	0.0526	GCK
B Cell Development	0.536	0.0526	IL7R
Bupropion Degradation	0.536	0.0526	CYP1B1
Putrescine Degradation III	0.536	0.0526	ALDH2
Fatty Acid α-oxidation	0.536	0.0526	ALDH2
Paxillin Signaling	0.535	0.0286	PTK2B,PIK3R1,ITGA5
PCP pathway	0.534	0.0333	JUND,WNT5A
Phospholipase C Signaling	0.532	0.0249	HMOX1,ADCY4,RPS6KA3,ITGA5,NFATC2
Amyotrophic Lateral Sclerosis Signaling	0.528	0.0283	PIK3R1,CAPN1,BIRC3
Thyroid Hormone Metabolism II (via Conjugation and/or Degradation)	0.517	0.05	DIO3
Tryptophan Degradation X (Mammalian, via Tryptamine)	0.517	0.05	ALDH2
Crosstalk between Dendritic Cells and Natural Killer Cells	0.514	0.0323	CAMK2A,LTBR
UVB-Induced MAPK Signaling	0.514	0.0323	PIK3R1,RPS6KA3
Actin Cytoskeleton Signaling	0.512	0.0244	IQGAP2,EZR,PIK3R1,ITGA5,FGF3
PKCθ Signaling in T Lymphocytes	0.507	0.0275	CAMK2A,PIK3R1,NFATC2
Role of Tissue Factor in Cancer	0.507	0.0275	PTK2B,PIK3R1,RPS6KA3
Lymphotoxin β Receptor Signaling	0.505	0.0317	PIK3R1,LTBR
Endometrial Cancer Signaling	0.505	0.0317	PIK3R1,CTNNA1
IL-2 Signaling	0.505	0.0317	PTK2B,PIK3R1
GPCR-Mediated Integration of Enteroendocrine Signaling Exemplified by an L Cell	0.505	0.0317	ADCY4,SST
Germ Cell-Sertoli Cell Junction Signaling	0.501	0.0253	TGFBR2,PIK3R1,CTNNA1,LAMC3
IL-15 Production	0.5	0.0476	PTK2B
Retinoate Biosynthesis I	0.5	0.0476	ADH1C
Retinol Biosynthesis	0.5	0.0476	LPL
Basal Cell Carcinoma Signaling	0.496	0.0312	BMP6,WNT5A
Chemokine Signaling	0.496	0.0312	CAMK2A,PTK2B
Sphingosine-1-phosphate Signaling	0.493	0.027	PTK2B,ADCY4,PIK3R1
G-Protein Coupled Receptor Signaling	0.489	0.0231	CAMK2A,PDE7B,PTK2B,ADCY4,PIK3R1,APEX1
PI3K Signaling in B Lymphocytes	0.487	0.0268	CAMK2A,PIK3R1,NFATC2
NF-κB Signaling	0.479	0.0247	TGFBR2,PIK3R1,FLT4,LTBR
Glioma Invasiveness Signaling	0.47	0.0299	PIK3R1,MMP2
Pancreatic Adenocarcinoma Signaling	0.468	0.0261	TGFBR2,HMOX1,PIK3R1
CDP-diacylglycerol Biosynthesis I	0.467	0.0435	LPCAT3
Renin-Angiotensin Signaling	0.461	0.0259	PTK2B,ADCY4,PIK3R1
PI3K/AKT Signaling	0.455	0.0256	INPP5J,PIK3R1,ITGA5
ErbB4 Signaling	0.453	0.029	YAP1,PIK3R1
BMP signaling pathway	0.453	0.029	SMAD6,BMP6
Dopamine Degradation	0.453	0.0417	ALDH2
Antiproliferative Role of Somatostatin Receptor 2	0.445	0.0286	PIK3R1,SST
Primary Immunodeficiency Signaling	0.439	0.04	IL7R
Phosphatidylglycerol Biosynthesis II (Non-plastidic)	0.439	0.04	LPCAT3
Regulation of IL-2 Expression in Activated and Anergic T Lymphocytes	0.438	0.0282	TGFBR2,NFATC2
Role of Macrophages, Fibroblasts and Endothelial Cells in Rheumatoid Arthritis	0.437	0.022	CAMK2A,IL1RL2,PIK3R1,NFATC2,LTBR,WNT5A
Antiproliferative Role of TOB in T Cell Signaling	0.425	0.0385	TGFBR2
Complement System	0.425	0.0385	C1QB
VDR/RXR Activation	0.423	0.0274	COL13A1,HES1
Dopamine Receptor Signaling	0.423	0.0274	ADCY4,SLC18A1
Clathrin-mediated Endocytosis Signaling	0.42	0.023	PIK3R1,ITGA5,FGF3,MYO1E
Superpathway of Cholesterol Biosynthesis	0.412	0.037	HMGCS2
Colorectal Cancer Metastasis Signaling	0.406	0.0218	TGFBR2,ADCY4,PIK3R1,MMP2,WNT5A
Bladder Cancer Signaling	0.401	0.0263	MMP2,FGF3
TNFR2 Signaling	0.4	0.0357	BIRC3
Triacylglycerol Degradation	0.4	0.0357	LPL
Estrogen Biosynthesis	0.4	0.0357	CYP1B1
Cardiac β-adrenergic Signaling	0.399	0.0236	PDE7B,ADCY4,APEX1
Xenobiotic Metabolism Signaling	0.398	0.0216	HMOX1,CAMK2A,PIK3R1,CYP1B1,SCAND1
Growth Hormone Signaling	0.394	0.026	PIK3R1,RPS6KA3
Role of NFAT in Cardiac Hypertrophy	0.393	0.0222	TGFBR2,CAMK2A,ADCY4,PIK3R1
Leptin Signaling in Obesity	0.388	0.0256	ADCY4,PIK3R1
Macropinocytosis Signaling	0.388	0.0256	PIK3R1,ITGA5
Autoimmune Thyroid Disease Signaling	0.377	0.0333	TG
Insulin Receptor Signaling	0.373	0.0227	INPP5J,PIK3R1,SCNN1B
NF-κB Activation by Viruses	0.368	0.0247	PIK3R1,ITGA5
FLT3 Signaling in Hematopoietic Progenitor Cells	0.368	0.0247	PIK3R1,RPS6KA3
VEGF Family Ligand-Receptor Interactions	0.368	0.0247	PIK3R1,FLT4
Neuregulin Signaling	0.362	0.0244	PIK3R1,ITGA5
Factors Promoting Cardiogenesis in Vertebrates	0.362	0.0244	TGFBR2,BMP6
TGF-β Signaling	0.362	0.0244	TGFBR2,SMAD6
Ovarian Cancer Signaling	0.359	0.0222	PIK3R1,MMP2,WNT5A
3-phosphoinositide Degradation	0.359	0.0222	CA3,INPP5J,PTPN13
Inhibition of Angiogenesis by TSP1	0.356	0.0312	TGFBR2
Nicotine Degradation III	0.356	0.0312	CYP1B1
HER-2 Signaling in Breast Cancer	0.356	0.0241	PIK3R1,MMP2
Apoptosis Signaling	0.356	0.0241	CAPN1,BIRC3
PPAR Signaling	0.35	0.0238	IL1RL2,SCAND1
Axonal Guidance Signaling	0.349	0.0197	PIK3R1,ITGA5,NFATC2,MMP2,EPHA4,ADAMTS9,BMP6,WNT5A
TWEAK Signaling	0.347	0.0303	BIRC3
Stearate Biosynthesis I (Animals)	0.347	0.0303	ZADH2
FGF Signaling	0.344	0.0235	PIK3R1,FGF3
Reelin Signaling in Neurons	0.339	0.0233	PIK3R1,ITGA5
Chondroitin Sulfate Biosynthesis (Late Stages)	0.337	0.0294	CHSY3
PDGF Signaling	0.333	0.023	INPP5J,PIK3R1
April Mediated Signaling	0.328	0.0286	NFATC2
Notch Signaling	0.328	0.0286	HES1
Acute Myeloid Leukemia Signaling	0.327	0.0227	PIM1,PIK3R1
Netrin Signaling	0.319	0.0278	NFATC2
Melatonin Degradation I	0.319	0.0278	CYP1B1
B Cell Activating Factor Signaling	0.311	0.027	NFATC2
T Cell Receptor Signaling	0.306	0.0217	PIK3R1,NFATC2
Neuroprotective Role of THOP1 in Alzheimer's Disease	0.303	0.0263	SST
Nicotine Degradation II	0.303	0.0263	CYP1B1
Triacylglycerol Biosynthesis	0.303	0.0263	LPCAT3
Natural Killer Cell Signaling	0.296	0.0213	INPP5J,PIK3R1
Role of IL-17F in Allergic Inflammatory Airway Diseases	0.295	0.0256	RPS6KA3
Tight Junction Signaling	0.291	0.0199	TGFBR2,CLDN15,CTNNA1
Tec Kinase Signaling	0.288	0.0197	PTK2B,PIK3R1,ITGA5
Superpathway of Melatonin Degradation	0.288	0.025	CYP1B1
Role of p14/p19ARF in Tumor Suppression	0.288	0.025	PIK3R1
Virus Entry via Endocytic Pathways	0.287	0.0208	PIK3R1,ITGA5
Systemic Lupus Erythematosus Signaling	0.277	0.0194	SNRNP35,PIK3R1,NFATC2
Calcium Signaling	0.277	0.0194	CAMK2A,NFATC2,Tpm2
cAMP-mediated signaling	0.276	0.0189	CAMK2A,PDE7B,ADCY4,APEX1
Sertoli Cell-Sertoli Cell Junction Signaling	0.273	0.0192	CLDN15,CTNNA1,ITGA5
Mouse Embryonic Stem Cell Pluripotency	0.269	0.02	PIK3R1,FOXD3
IL-9 Signaling	0.266	0.0233	PIK3R1
Role of Oct4 in Mammalian Embryonic Stem Cell Pluripotency	0.266	0.0233	FOXD3
Chondroitin Sulfate Biosynthesis	0.266	0.0233	CHSY3
Mitochondrial Dysfunction	0.266	0.019	NDUFB4,UCP2,XDH
Chronic Myeloid Leukemia Signaling	0.265	0.0198	TGFBR2,PIK3R1
Corticotropin Releasing Hormone Signaling	0.256	0.0194	ADCY4,JUND
Nitric Oxide Signaling in the Cardiovascular System	0.256	0.0194	PIK3R1,FLT4
IGF-1 Signaling	0.256	0.0194	PIK3R1,IGFBP7
Phospholipases	0.254	0.0222	HMOX1
Dermatan Sulfate Biosynthesis	0.254	0.0222	CHSY3
Endothelin-1 Signaling	0.246	0.0183	HMOX1,ADCY4,PIK3R1
Fc Epsilon RI Signaling	0.244	0.0189	INPP5J,PIK3R1
TNFR1 Signaling	0.241	0.0213	BIRC3
Amyloid Processing	0.241	0.0213	CAPN1
Neuropathic Pain Signaling In Dorsal Horn Neurons	0.24	0.0187	CAMK2A,PIK3R1
Ephrin Receptor Signaling	0.24	0.0181	PTPN13,ITGA5,EPHA4
HGF Signaling	0.233	0.0183	PIK3R1,ITGA5
Glioma Signaling	0.233	0.0183	CAMK2A,PIK3R1
Docosahexaenoic Acid (DHA) Signaling	0.23	0.0204	PIK3R1
Cancer Drug Resistance By Drug Efflux	0.23	0.0204	PIK3R1
CD28 Signaling in T Helper Cells	0.229	0.0182	PIK3R1,NFATC2
Cdc42 Signaling	0.229	0.0182	IQGAP2,ITGA5
Unfolded protein response	0.225	0.02	CD82
PXR/RXR Activation	0.219	0.0196	HMGCS2
FcγRIIB Signaling in B Lymphocytes	0.219	0.0196	PIK3R1
Calcium-induced T Lymphocyte Apoptosis	0.219	0.0196	NFATC2
MSP-RON Signaling Pathway	0.209	0.0189	PIK3R1
Melanoma Signaling	0.204	0.0185	PIK3R1
Actin Nucleation by ARP-WASP Complex	0.204	0.0185	ITGA5

## Sheet: DAVID GO
Thap1C54Y/+ Cerebellum vs WT Cerebellum
Term	(neg)log	PValue	Genes	Fold Enrichment	Bonferroni	Benjamini	FDR
GO:0007155~cell adhesion	4.97637	1.05592e-05	CTNNAL1, AEBP1, PCDHA9, IGFBP7, POSTN, CX3CL1, CD24A, SCARF2, PCDHGA1, CLDN15, CD97, TGFBI, COL12A1, TNN, COL18A1, COL13A1, NID2, CTNNA1, HES1, LAMA1, LAMC3, ITGA5, CPXM1, LAMC1, ABL2, ENG	2.71443	0.0157973	0.0157973	0.0175544
GO:0022610~biological adhesion	4.96762	1.07742e-05	CTNNAL1, AEBP1, PCDHA9, IGFBP7, POSTN, CX3CL1, CD24A, SCARF2, PCDHGA1, CLDN15, CD97, TGFBI, COL12A1, TNN, COL18A1, COL13A1, NID2, CTNNA1, HES1, LAMA1, LAMC3, ITGA5, CPXM1, LAMC1, ABL2, ENG	2.7096	0.0161163	0.00809088	0.0179117
GO:0001568~blood vessel development	3.01447	0.000967234	COL18A1, RECK, CXCL17, ACVRL1, MYO1E, HMOX1, TGFBR2, ROBO4, PLCD1, FOXC1, CX3CL1, MMP2, ENG	3.12048	0.7676	0.385184	1.59603
GO:0001944~vasculature development	2.92239	0.00119568	COL18A1, RECK, CXCL17, ACVRL1, MYO1E, HMOX1, TGFBR2, ROBO4, PLCD1, FOXC1, CX3CL1, MMP2, ENG	3.04559	0.835387	0.363035	1.96948
GO:0030198~extracellular matrix organization	2.77869	0.00166462	COL18A1, RECK, OLFML2B, ELN, TGFBI, FOXC1, POSTN, LAMC1	4.63913	0.918921	0.394964	2.7319
GO:0001525~angiogenesis	2.70779	0.00195981	COL18A1, CXCL17, ACVRL1, HMOX1, TGFBR2, ROBO4, PLCD1, CX3CL1, ENG	3.96331	0.948092	0.389238	3.20897
GO:0048514~blood vessel morphogenesis	2.68137	0.0020827	COL18A1, CXCL17, ACVRL1, MYO1E, HMOX1, TGFBR2, ROBO4, FOXC1, PLCD1, CX3CL1, ENG	3.25383	0.956889	0.361824	3.40693
GO:0007167~enzyme linked receptor protein signaling pathway	2.14494	0.0071625	EPHA4, ACVRL1, PTK2B, MYO1E, SMAD6, FLT4, TGFBR2, FOXC1, ENG, PIK3R1, FGF3, BMP6	2.57446	0.99998	0.74205	11.2647
GO:0048534~hemopoietic or lymphoid organ development	2.05947	0.0087203	LTBR, MYO1E, KLF11, G6PDX, TGFBR2, ITPKB, HEPH, TTC7, IL7R, CD24A, PIK3R1, FGF3	2.50117	0.999998	0.769509	13.5514
GO:0002520~immune system development	1.91439	0.0121789	LTBR, MYO1E, KLF11, G6PDX, TGFBR2, ITPKB, HEPH, TTC7, IL7R, CD24A, PIK3R1, FGF3	2.38247	1	0.842424	18.4317
GO:0043062~extracellular structure organization	1.86194	0.0137424	COL18A1, RECK, OLFML2B, ELN, TGFBI, FOXC1, POSTN, LAMC1	3.14464	1	0.849985	20.5519
GO:0034330~cell junction organization	1.77642	0.0167332	MPZ, ITGA5, LAMC1, CTNNA1	7.32112	1	0.88004	24.464
GO:0006739~NADP metabolic process	1.64034	0.0228906	GCK, H6PD, G6PDX	12.5505	1	0.931859	31.9552
GO:0051017~actin filament bundle formation	1.58302	0.0261204	EZR, ELN, ABL2	11.7138	1	0.94221	35.5996
GO:0030097~hemopoiesis	1.55602	0.0277958	MYO1E, KLF11, G6PDX, TGFBR2, ITPKB, HEPH, TTC7, IL7R, CD24A, PIK3R1	2.33342	1	0.941221	37.4171
GO:0043603~cellular amide metabolic process	1.54848	0.0282826	GCK, H6PD, ARG2, G6PDX	6.00707	1	0.933066	37.9361
GO:0019748~secondary metabolic process	1.52585	0.0297956	CYP1B1, GCK, ADH1, H6PD, G6PDX	4.24413	1	0.931657	39.5234
GO:0002703~regulation of leukocyte mediated immunity	1.50592	0.0311944	HMOX1, TBX21, CLEC2D, IL7R, CD24A	4.1835	1	0.929703	40.9568
GO:0045596~negative regulation of cell differentiation	1.44317	0.036044	HES1, LBX1, ENPP1, CLEC2D, CTNNA1, CD24A, PIK3R1, TWIST1	2.57446	1	0.945719	45.6832
GO:0007178~transmembrane receptor protein serine/threonine kinase signaling pathway	1.3589	0.0437626	ACVRL1, SMAD6, TGFBR2, ENG, BMP6	3.75442	1	0.96575	52.4791
GO:0002698~negative regulation of immune effector process	1.34948	0.0447218	HMOX1, CLEC2D, IL7R	8.78534	1	0.962577	53.2654
GO:0007179~transforming growth factor beta receptor signaling pathway	1.31927	0.0479439	ACVRL1, SMAD6, TGFBR2, ENG	4.88075	1	0.965532	55.8183
GO:0034329~cell junction assembly	1.3108	0.0488878	ITGA5, LAMC1, CTNNA1	8.367	1	0.96261	56.541
GO:0010744~positive regulation of foam cell differentiation	1.29979	0.0501424	LPL, MSR1	39.046	1	0.960535	57.4843
GO:0001955~blood vessel maturation	1.29979	0.0501424	RECK, MMP2	39.046	1	0.960535	57.4843
GO:0007157~heterophilic cell adhesion	1.27418	0.0531884	ITGA5, CD24A, SCARF2	7.98668	1	0.962998	59.6952
GO:0009749~response to glucose stimulus	1.27418	0.0531884	GCK, NNAT, TGFBR2	7.98668	1	0.962998	59.6952
GO:0009746~response to hexose stimulus	1.27418	0.0531884	GCK, NNAT, TGFBR2	7.98668	1	0.962998	59.6952
GO:0034284~response to monosaccharide stimulus	1.27418	0.0531884	GCK, NNAT, TGFBR2	7.98668	1	0.962998	59.6952
GO:0006769~nicotinamide metabolic process	1.20642	0.06217	GCK, H6PD, G6PDX	7.32112	1	0.975834	65.602
GO:0009820~alkaloid metabolic process	1.20642	0.06217	GCK, H6PD, G6PDX	7.32112	1	0.975834	65.602
GO:0046496~nicotinamide nucleotide metabolic process	1.20642	0.06217	GCK, H6PD, G6PDX	7.32112	1	0.975834	65.602
GO:0002697~regulation of immune effector process	1.20123	0.0629179	HMOX1, TBX21, CLEC2D, IL7R, CD24A	3.32778	1	0.97347	66.0551
GO:0010743~regulation of foam cell differentiation	1.17853	0.0662938	LPL, MSR1	29.2845	1	0.975134	68.0321
GO:0043413~biopolymer glycosylation	1.15865	0.0693985	B3GNT8, ST6GAL2, B3GALT5, FUT10, B3GNT3	3.21808	1	0.976247	69.7543
GO:0070085~glycosylation	1.15865	0.0693985	B3GNT8, ST6GAL2, B3GALT5, FUT10, B3GNT3	3.21808	1	0.976247	69.7543
GO:0006486~protein amino acid glycosylation	1.15865	0.0693985	B3GNT8, ST6GAL2, B3GALT5, FUT10, B3GNT3	3.21808	1	0.976247	69.7543
GO:0046635~positive regulation of alpha-beta T cell activation	1.14495	0.0716228	TGFBR2, ITPKB, CD24A	6.75796	1	0.976143	70.934
GO:0009743~response to carbohydrate stimulus	1.14495	0.0716228	GCK, NNAT, TGFBR2	6.75796	1	0.976143	70.934
GO:0030334~regulation of cell migration	1.14489	0.0716324	COL18A1, LAMA1, ROBO4, SST, PIK3R1	3.1831	1	0.973101	70.939
GO:0051094~positive regulation of developmental process	1.1358	0.0731482	LPL, ADAMTS9, MSR1, JUND, TGFBR2, ITPKB, CX3CL1, IL7R	2.18949	1	0.972116	71.7179
GO:0045619~regulation of lymphocyte differentiation	1.12054	0.0757632	TGFBR2, ITPKB, IL7R, CD24A	4.03924	1	0.972685	73.0157
GO:0051251~positive regulation of lymphocyte activation	1.11799	0.0762094	TBX21, TGFBR2, ITPKB, IL7R, CD24A	3.11537	1	0.970277	73.2315
GO:0045597~positive regulation of cell differentiation	1.10394	0.0787147	LPL, ADAMTS9, MSR1, JUND, TGFBR2, ITPKB, IL7R	2.34276	1	0.970766	74.4133
GO:0019362~pyridine nucleotide metabolic process	1.08882	0.081505	GCK, H6PD, G6PDX	6.27525	1	0.971599	75.6716
GO:0048545~response to steroid hormone stimulus	1.08607	0.0820213	ADH1, HMOX1, TGFBR2, CD24A	3.9046	1	0.969438	75.898
GO:0035295~tube development	1.08359	0.0824914	HES1, WNT5A, LAMA1, LBX1, SALL1, TGFBR2, FOXC1, ENG, TWIST1	1.99667	1	0.967174	76.1024
GO:0002696~positive regulation of leukocyte activation	1.05416	0.0882761	TBX21, TGFBR2, ITPKB, IL7R, CD24A	2.95803	1	0.971943	78.4878
GO:0042981~regulation of apoptosis	1.04744	0.0896514	COL18A1, AIFM3, PIM1, MAL, SGMS1, CX3CL1, BIRC3, CTNNA1, CD24A, SYCP3, BAG3, HMOX1, NLRP12, FOXC1, PIK3R1	1.58867	1	0.971018	79.021
GO:0050867~positive regulation of cell activation	1.0299	0.0933465	TBX21, TGFBR2, ITPKB, IL7R, CD24A	2.89945	1	0.972794	80.3927
GO:0001666~response to hypoxia	1.02147	0.0951755	HMOX1, SCNN1B, CD24A, MMP2	3.66056	1	0.972429	81.0401
GO:0043067~regulation of programmed cell death	1.01465	0.0966819	COL18A1, AIFM3, PIM1, MAL, SGMS1, CX3CL1, BIRC3, CTNNA1, CD24A, SYCP3, BAG3, HMOX1, NLRP12, FOXC1, PIK3R1	1.56881	1	0.971729	81.5581
GO:0007163~establishment or maintenance of cell polarity	1.01301	0.0970478	LAMA1, EZR, CTNNA1	5.66796	1	0.969765	81.6819
GO:0048664~neuron fate determination	1.00975	0.0977809	HES1, LBX1	19.523	1	0.968198	81.9276
GO:0046164~alcohol catabolic process	1.00616	0.0985915	GCK, ADH1, H6PD, OGDHL	3.60424	1	0.966718	82.1957
GO:0002706~regulation of lymphocyte mediated immunity	1.00616	0.0985915	TBX21, CLEC2D, IL7R, CD24A	3.60424	1	0.966718	82.1957
GO:0070482~response to oxygen levels	1.00616	0.0985915	HMOX1, SCNN1B, CD24A, MMP2	3.60424	1	0.966718	82.1957

## Sheet: IPA Biofunctions
Thap1C54Y/+ Cerebellum vs WT Cerebellum
Categories	Diseases or Functions Annotation	p-Value	Predicted Activation State	Activation z-score	Flags	Molecules	# Molecules
Cell Morphology, Nervous System Development and Function, Tissue Morphology	morphology of paranodes	0.000321				MAL,MPZ	2
Neurological Disease	hypomyelination	0.000477		0.555		MAL,MPZ,TENM4,TGFBR2	4
Cell Morphology, Cellular Assembly and Organization, Nervous System Development and Function, Neurological Disease, Tissue Morphology	abnormal morphology of synaptic vesicles	0.0018				CAMK2A,COL13A1,LRRTM1	3
Cellular Development, Cellular Growth and Proliferation, Nervous System Development and Function, Tissue Development	myelination of neurons	0.00308		-1		KCNJ10,LAMC1,MPZ,TENM4	4
Infectious Diseases	replication of RNA virus	0.0031				RSAD2,TRIM5	2
Nervous System Development and Function, Organ Morphology, Organismal Development	morphology of spinal cord	0.00378				EPHA4,HES1,KCNJ10,LBX1,NFATC2	5
Nervous System Development and Function, Neurological Disease, Organ Morphology, Organismal Development, Organismal Injury and Abnormalities	abnormal morphology of dorsal column of spinal cord	0.00459				EPHA4,NFATC2	2
Neurological Disease	hypomyelination of axons	0.00459				MAL,MPZ	2
Cell Morphology, Nervous System Development and Function, Neurological Disease	abnormal morphology of neuroglia	0.00539				HES1,KCNJ10,LAMC1,MPZ,PTPN13	5
Neurological Disease	damage of nervous system	0.00647		1.489		CX3CL1,CYGB,FXN,GAS6,HMOX1,ITPRIP,NGB,TGFBR2,UCP2	9
Cell-To-Cell Signaling and Interaction, Nervous System Development and Function	activation of pyramidal neurons	0.00836				GABRA1,KCNJ10	2
Cell Death and Survival, Neurological Disease, Organismal Injury and Abnormalities	cell death of hippocampal cells	0.00839		1.698		CAMK2A,GAS6,ITPRIP,SH3BP5,SLC1A1,UCP2	6
Cell Morphology, Cellular Assembly and Organization, Cellular Development, Cellular Function and Maintenance, Cellular Growth and Proliferation, Nervous System Development and Function, Tissue Development	myelination of axons	0.00875				LAMC1,MPZ,TENM4	3
Nervous System Development and Function, Neurological Disease, Organ Morphology, Organismal Development, Organismal Injury and Abnormalities	abnormal morphology of spinal cord	0.0106				EPHA4,HES1,KCNJ10,NFATC2	4
Cell Morphology, Cellular Function and Maintenance	transmembrane potential of cells	0.0106				GABRA1,KCNJ10	2
Cell Morphology, Cellular Function and Maintenance	transmembrane potential	0.0109				GABRA1,KCNJ10,XDH	3
Developmental Disorder	aplasia	0.0131				FLT4,RPS6KA3	2
Cancer, Hematological Disease, Immunological Disease, Neurological Disease, Organismal Injury and Abnormalities	primary central nervous system lymphoma	0.0131				PIM1,PRDM1	2
Nervous System Development and Function	development of nerves	0.0137				EPHA4,HES1,MAL,MPZ,SALL1	5
Developmental Disorder	dysgenesis	0.0145		-1	bias	FGF3,FLT4,HES1,HMOX1,RPS6KA3	5
Nervous System Development and Function, Neurological Disease, Organ Morphology, Organismal Development, Organismal Injury and Abnormalities	abnormal morphology of primary somatosensory cortex	0.0179				EPHA4	1
Cellular Development	branching of oligodendrocytes	0.0179				GAS6	1
Cellular Movement	chemotaxis of neuroglia	0.0179				GAS6	1
Cellular Assembly and Organization, Nervous System Development and Function	compaction of myelin sheath	0.0179				MPZ	1
Cell-To-Cell Signaling and Interaction, Nervous System Development and Function	conduction of Purkinje cells	0.0179				GABRA1	1
Organismal Injury and Abnormalities	contusion	0.0179				CAPN1	1
Neurological Disease	damage of sensory nerve	0.0179				FXN	1
Carbohydrate Metabolism, Small Molecule Biochemistry	degradation of chondroitin sulfate proteoglycan	0.0179				MMP2	1
Cell-To-Cell Signaling and Interaction, Nervous System Development and Function	delay in conduction of nerves	0.0179				MPZ	1
Cell Morphology, Cell-To-Cell Signaling and Interaction, Cellular Function and Maintenance, Nervous System Development and Function	depolarization of astrocytes	0.0179				KCNJ10	1
Nervous System Development and Function	development of peroneal nerve	0.0179				EPHA4	1
Cellular Development, Cellular Growth and Proliferation, Nervous System Development and Function, Tissue Development	development of somatosensory relay neurons	0.0179				LBX1	1
Cellular Development, Cellular Growth and Proliferation, Nervous System Development and Function, Tissue Development	development of visceral sensory neurons	0.0179				LBX1	1
Nervous System Development and Function, Tissue Morphology	diameter of axon bundle	0.0179				MPZ	1
Cardiovascular System Development and Function, Tissue Morphology	diameter of microvessel	0.0179				CYGB	1
Cellular Development, Nervous System Development and Function, Tissue Development	differentiation of class A neuron	0.0179				LBX1	1
Cellular Development, Nervous System Development and Function, Tissue Development	differentiation of class B neuron	0.0179				LBX1	1
Cellular Development, Embryonic Development, Organismal Development	differentiation of dopaminergic progenitor cells	0.0179				WNT5A	1
Nervous System Development and Function	formation of pyramidal tract	0.0179				EPHA4	1
Behavior	hopping gait	0.0179				EPHA4	1
Endocrine System Development and Function, Small Molecule Biochemistry	hydroxylation of melatonin	0.0179				CYP1B1	1
Cellular Function and Maintenance	hyperpolarization of lutenizing hormone-releasing hormone neurons	0.0179				SST	1
Developmental Disorder, Neurological Disease	hypoplasia of superior cervical ganglion	0.0179				HES1	1
Endocrine System Disorders, Metabolic Disease, Neurological Disease, Organismal Injury and Abnormalities	hypothyroidism of central nervous system	0.0179				DIO3	1
Molecular Transport	increased uptake of K+	0.0179				KCNJ10	1
Cellular Function and Maintenance, Molecular Transport	influx of K+	0.0179				KCNJ10	1
Cellular Growth and Proliferation, Nervous System Development and Function	inhibition of respiratory neurons	0.0179				SST	1
Neurological Disease, Organismal Injury and Abnormalities	interictal epileptiform discharge of hippocampal neurons	0.0179				CAMK2A	1
Nervous System Development and Function	latency of nerves	0.0179				MPZ	1
Cellular Development	maturation of satellite cells	0.0179				HMOX1	1
Nervous System Development and Function	mechanical nociception	0.0179				CX3CL1	1
Cell-To-Cell Signaling and Interaction, Nervous System Development and Function	miniature inhibitory postsynaptic current	0.0179				GABRA1	1
Embryonic Development, Nervous System Development and Function, Organ Development, Organ Morphology, Organismal Development, Tissue Development	morphogenesis of mesencephalon	0.0179				WNT5A	1
Embryonic Development, Endocrine System Development and Function, Organ Development, Organ Morphology, Organismal Development, Tissue Development	morphogenesis of pituitary gland	0.0179				WNT5A	1
Cell Morphology, Cellular Assembly and Organization, Cellular Function and Maintenance	permeability of mitochondrial membrane	0.0179				CAPN1	1
Nervous System Development and Function, Tissue Morphology	polyphasia of nerves	0.0179				MPZ	1
Cellular Function and Maintenance, Cellular Growth and Proliferation, Nervous System Development and Function	production of commissural neurons	0.0179				LBX1	1
Cellular Development, Cellular Growth and Proliferation, Embryonic Development, Organismal Development	proliferation of dopaminergic progenitor cells	0.0179				WNT5A	1
Nervous System Development and Function, Tissue Morphology	quantity of axon bundle	0.0179				MPZ	1
Embryonic Development, Tissue Morphology	quantity of dopaminergic progenitor cells	0.0179				WNT5A	1
Nervous System Development and Function, Organ Morphology, Tissue Morphology	quantity of rod bipolar cells	0.0179				PRDM1	1
Cell Death and Survival, Cellular Development, Nervous System Development and Function, Tissue Development, Tissue Morphology	regeneration of bipolar cells	0.0179				PRDM1	1
Infectious Diseases	replication of Murine leukemia virus	0.0179				TRIM5	1
Infectious Diseases	replication of West Nile virus strain (3000.0259)	0.0179				RSAD2	1
Behavior	self-administration of amphetamine	0.0179				CAMK2A	1
Cell Death and Survival, Cellular Development, Cellular Function and Maintenance, Cellular Growth and Proliferation, Embryonic Development, Organismal Development	self-renewal of multilineage progenitor cells	0.0179				HES1	1
Cell-To-Cell Signaling and Interaction, Cellular Growth and Proliferation, Hematological System Development and Function	suppression of T lymphocytes	0.0179				TBX21	1
Post-Translational Modification	thiolation of protein	0.0179				XDH	1
Amino Acid Metabolism, Lipid Metabolism, Small Molecule Biochemistry	translocation of GABA	0.0179				SLC32A1	1
Cell Morphology, Cellular Function and Maintenance, Nervous System Development and Function	transmembrane potential of stellate cells	0.0179				GABRA1	1
Cell Death and Survival, Cell Morphology, Cellular Compromise, Nervous System Development and Function	vacuolation of spinal neuron	0.0179				KCNJ10	1
Cardiovascular Disease, Neurological Disease, Organismal Injury and Abnormalities	vasospasm of basilar artery	0.0179				HMOX1	1
Nervous System Development and Function, Organ Morphology, Organismal Development, Tissue Morphology	volume of cortical tissue	0.0179				POSTN	1
Cell-To-Cell Signaling and Interaction, Inflammatory Response	immune response of macrophages	0.0188				CX3CL1,HMOX1	2
Tissue Morphology	quantity of progenitor cells	0.0188				LAMC1,WNT5A	2
Cell-To-Cell Signaling and Interaction	response of microglia	0.0188				CX3CL1,HMOX1	2
Cell Death and Survival, Neurological Disease, Organismal Injury and Abnormalities	cell death of hippocampal neurons	0.0192		1.387		CAMK2A,GAS6,ITPRIP,SH3BP5,SLC1A1	5
Nervous System Development and Function	myelination of nervous system	0.0192		-0.594		KCNJ10,LAMC1,MAL,MPZ,TENM4	5
Embryonic Development, Nervous System Development and Function, Organ Development, Organismal Development, Tissue Development	formation of anterior commissure	0.022				EPHA4,TG	2
Cellular Function and Maintenance	ion homeostasis of cells	0.0227				GABRA1,KCNJ10,SST	3
Organismal Development	growth of organism	0.024		0.655		BMP6,Cd24a,CTNNA1,CX3CL1,HES1,SLC32A1,WNT5A,YAP1	8
Organismal Injury and Abnormalities, Tissue Morphology	size of lesion	0.027				CAMK2A,CAPN1,CX3CL1,ITPRIP,NGB,UCP2	6
Cell-To-Cell Signaling and Interaction, Nervous System Development and Function	long-term potentiation of hippocampal neurons	0.0289				CAMK2A,SLC1A1	2
Nervous System Development and Function	myelination of sciatic nerve	0.0289				MAL,MPZ	2
Amino Acid Metabolism, Molecular Transport, Small Molecule Biochemistry	uptake of amino acids	0.0289				KCNJ10,SLC32A1	2
Cardiovascular Disease, Organismal Injury and Abnormalities, Tissue Morphology	size of infarct	0.0292				CAMK2A,CX3CL1,ITPRIP,NGB,UCP2	5
Neurological Disease, Organismal Injury and Abnormalities, Psychological Disorders	traumatic brain injury	0.0322				CX3CL1,CYGB,NGB,UCP2	4
Cardiovascular Disease, Neurological Disease, Organismal Injury and Abnormalities	ischemia of brain	0.0325				CX3CL1,ENG,UCP2	3
Embryonic Development, Nervous System Development and Function, Organ Development, Organismal Development, Tissue Development	neurogenesis of subventricular zone	0.0326				FLT4,HES1	2
Cellular Development, Nervous System Development and Function	differentiation of oligodendrocyte precursor cells	0.0347				CD82,TENM4,TG	3
Cell Morphology, Nervous System Development and Function, Neurological Disease, Tissue Morphology	abnormal morphology of Cajal-Retzius neurons	0.0356				LAMC1	1
Nervous System Development and Function, Neurological Disease, Organ Morphology, Organismal Development, Organismal Injury and Abnormalities	abnormal morphology of dilated fourth cerebral ventricle	0.0356				COL18A1	1
Cell-To-Cell Signaling and Interaction	aggregation of brain cancer cell lines	0.0356				TWIST1	1
Cellular Assembly and Organization	aggregation of membrane rafts	0.0356				NGB	1
Cell-To-Cell Signaling and Interaction, Hematological System Development and Function	binding of T lymphocytes	0.0356				LTBR	1
Cardiovascular System Development and Function, Cell Morphology, Organismal Development	branching of blood vessel	0.0356				FLT4	1
Amino Acid Metabolism, Small Molecule Biochemistry	clearance of L-glutamic acid	0.0356				SLC1A1	1
Behavior	cocaine seeking behavior	0.0356				HOMER2	1
Cell-To-Cell Signaling and Interaction, Inflammatory Response	cytotoxic reaction of macrophages	0.0356				HMOX1	1
Neurological Disease, Organismal Injury and Abnormalities	damage of brain tissue	0.0356				HMOX1	1
Cellular Compromise, Neurological Disease	degeneration of Schwann cells	0.0356				MPZ	1
Tissue Morphology	degradation of extracellular matrix	0.0356				MMP2	1
Nervous System Development and Function	delay in initiation of myelination of sciatic nerve	0.0356				MAL	1
Neurological Disease	demyelination of motor neurons	0.0356				MPZ	1
Nervous System Development and Function	development of olfactory nerve	0.0356				SALL1	1
Cellular Development, Cellular Growth and Proliferation, Nervous System Development and Function, Tissue Development	development of striatal interneurons	0.0356				LHX6	1
Neurological Disease, Organismal Injury and Abnormalities	edema of lateral cerebral ventricle	0.0356				ENG	1
Cell-To-Cell Signaling and Interaction, Cellular Growth and Proliferation, Nervous System Development and Function	excitation of nodose ganglion neurons	0.0356				GCK	1
Cellular Development, Cellular Growth and Proliferation, Hematological System Development and Function, Lymphoid Tissue Structure and Development	expansion of T lymphocytes	0.0356				Cd24a	1
Cellular Development, Cellular Growth and Proliferation, Nervous System Development and Function, Tissue Development	expansion of dopaminergic neurons	0.0356				WNT5A	1
Auditory and Vestibular System Development and Function, Cellular Development, Cellular Growth and Proliferation, Embryonic Development, Nervous System Development and Function, Organ Development, Organismal Development, Tissue Development	formation of inner hair cells	0.0356				HES1	1
Cellular Assembly and Organization	formation of membrane processes	0.0356				GAS6	1
Neurological Disease, Skeletal and Muscular Disorders	hypernociception of hindpaw	0.0356				CX3CL1	1
Developmental Disorder, Endocrine System Disorders, Neurological Disease, Organismal Injury and Abnormalities, Reproductive System Disease	hypertrophy of gonadotropes	0.0356				TG	1
Embryonic Development, Organismal Development, Tissue Morphology	length of ventricular zone	0.0356				FOXC1	1
Cellular Movement, Nervous System Development and Function	migration of Cajal-Retzius neurons	0.0356				LAMC1	1
Cellular Movement	mobility of brain cancer cell lines	0.0356				ITGA5	1
Cell Morphology, Cellular Development, Cellular Growth and Proliferation, Embryonic Development, Nervous System Development and Function, Organ Development, Organ Morphology, Organismal Development, Tissue Development	morphogenesis of hippocampal neurons	0.0356				EZR	1
Amino Acid Metabolism, Small Molecule Biochemistry	regulation of L-glutamic acid	0.0356				HOMER2	1
Hereditary Disorder, Neurological Disease, Organismal Injury and Abnormalities, Skeletal and Muscular Disorders	spinal muscular atrophy	0.0356				C1QB	1
Tissue Morphology	thickening of endothelial tissue	0.0356				ENG	1
Cellular Function and Maintenance, Molecular Transport	uptake of chloride	0.0356				GABRA1	1
Cell Morphology, Nervous System Development and Function, Neurological Disease	abnormal morphology of oligodendrocytes	0.0365				HES1,KCNJ10	2
Cellular Development, Cellular Growth and Proliferation, Embryonic Development, Nervous System Development and Function, Organ Development, Organismal Development, Tissue Development	development of hippocampal neurons	0.0365				EZR,LAMC1	2
Developmental Disorder	hypertrophy of cells	0.0365				MPZ,TG	2
Cell Death and Survival, Cellular Development, Cellular Function and Maintenance, Cellular Growth and Proliferation	self-renewal of stem cells	0.0365				FUT10,HES1	2
Cell Morphology, Cell-To-Cell Signaling and Interaction, Nervous System Development and Function, Neurological Disease, Tissue Morphology	abnormal morphology of synapse	0.037				COL13A1,GABRA1,LRRTM1,RPS6KA3	4
Neurological Disease, Organismal Injury and Abnormalities	damage of brain	0.0417		1.335		CX3CL1,CYGB,HMOX1,ITPRIP,NGB,UCP2	6
Cellular Growth and Proliferation	proliferation of cells	0.0427		-0.822		BMP6,CAMK2A,Cd24a,CTNNA1,CX3CL1,EPHA4,EZR,FUT10,HES1,LAMA1,MMP2,MPZ,NEU4,NFATC2,NGB,NNAT,PTK2B,RECK,SST,SYNM,TGFBR2,WNT5A,YAP1	23
Amino Acid Metabolism, Molecular Transport, Small Molecule Biochemistry	concentration of L-glutamic acid	0.0449				HOMER2,SLC1A1	2
Neurological Disease, Psychological Disorders	bipolar disorder	0.0493				CAMK2A,HMGCS2,SLC1A1	3
Amino Acid Metabolism	quantity of amino acids	0.0493				DIO3,HOMER2,SLC1A1	3
Cellular Development, Cellular Growth and Proliferation, Nervous System Development and Function, Tissue Development	development of interneurons	0.0493				LBX1,LHX6	2
Embryonic Development, Organismal Development	growth of embryo	0.0495		1.039		BMP6,Cd24a,CTNNA1,CX3CL1,HES1,WNT5A,YAP1	7

## Sheet: List of DEGs (Log2 Ratio)
Thap1C54Y/+ Cerebellum vs WT Cerebellum
symbol	log2 FC	pvalue	padj		TOTAL (n = 351) p ≤ 0.05	UP (n = 111) p ≤ 0.05	DOWN (n = 240) p ≤ 0.05
Sst	0.228002	0.00516697	0.999982		Sst	Sst	Cfhr2
Zfp92	0.218993	0.00914627	0.999982		Zfp92	Zfp92	Speer5-ps1
Sycp1	0.218251	5.44589e-05	0.583839		Sycp1	Sycp1	Mettl21e
Pop1	0.214983	0.00465902	0.999982		Pop1	Pop1	1700028I16Rik
Rps4l	0.212842	0.00467367	0.999982		Rps4l	Rps4l	2610528A11Rik
Vstm2a	0.208944	0.00714624	0.999982		Vstm2a	Vstm2a	Nat3
Tpmt	0.204989	0.00980663	0.999982		Tpmt	Tpmt	Il7r
Gas5	0.203139	0.00401201	0.999982		Gas5	Gas5	Foxd3
Zadh2	0.201527	0.0164634	0.999982		Zadh2	Zadh2	Galr3
Gm5141	0.199998	0.0106712	0.999982		Gm5141	Gm5141	Spink8
Pin4	0.197729	0.0185531	0.999982		Pin4	Pin4	Nlrp12
Sertad4	0.19389	0.0192398	0.999982		Sertad4	Sertad4	I830012O16Rik
Snrnp35	0.192434	0.0198491	0.999982		Snrnp35	Snrnp35	Tbx21
Plgrkt	0.191053	0.00778879	0.999982		Plgrkt	Plgrkt	Mpz
Sorcs3	0.189995	0.016645	0.999982		Sorcs3	Sorcs3	Gm3500
Fxn	0.188313	0.0215279	0.999982		Fxn	Fxn	Cxcl17
Tmem74	0.187988	0.0252665	0.999982		Tmem74	Tmem74	Tmem82
Kbtbd8	0.187658	0.00923408	0.999982		Kbtbd8	Kbtbd8	Mir6395
Thap1	0.186478	0.0229754	0.999982		Thap1	Thap1	Hmga2-ps1
Dph5	0.185784	0.018292	0.999982		Dph5	Dph5	Tox2
Nrsn1	0.184756	0.0247118	0.999982		Nrsn1	Nrsn1	Ankrd63
1110008L16Rik	0.182564	0.015267	0.999982		1110008L16Rik	1110008L16Rik	Lilrb4
Mtfmt	0.180184	0.0213221	0.999982		Mtfmt	Mtfmt	Baiap2l2
Qrsl1	0.179658	0.0164483	0.999982		Qrsl1	Qrsl1	Cldn15
Camk2a	0.1777	0.033032	0.999982		Camk2a	Camk2a	Tnn
Gck	0.177515	0.034621	0.999982		Gck	Gck	Neu4
1700086O06Rik	0.177185	0.034655	0.999982		1700086O06Rik	1700086O06Rik	Rnf125
Pcdhga1	0.175669	0.0365427	0.999982		Pcdhga1	Pcdhga1	Dnaaf1
Ccdc137	0.175457	0.0124301	0.999982		Ccdc137	Ccdc137	3930402G23Rik
Gm16973	0.173838	0.0378063	0.999982		Gm16973	Gm16973	B3gnt3
Pcdha9	0.172603	0.0347227	0.999982		Pcdha9	Pcdha9	Pik3r1
Ppan	0.171754	0.0268716	0.999982		Ppan	Ppan	Klhl30
Tmem41a	0.168519	0.0306168	0.999982		Tmem41a	Tmem41a	Clec4a1
Car3	0.168262	0.0389359	0.999982		Car3	Car3	Tg
Frmd3	0.168199	0.0310135	0.999982		Frmd3	Frmd3	Gm10406
LOC100504703	0.168193	0.0436892	0.999982		LOC100504703	LOC100504703	Il1rl2
3632454L22Rik	0.167994	0.0373609	0.999982		3632454L22Rik	3632454L22Rik	Pigs
Arg2	0.167246	0.0436194	0.999982		Arg2	Arg2	Lhx6
St6gal2	0.167184	0.0286361	0.999982		St6gal2	St6gal2	Mcoln1
Srfbp1	0.166675	0.0175934	0.999982		Srfbp1	Srfbp1	Havcr2
Pdia5	0.165439	0.0411458	0.999982		Pdia5	Pdia5	Lpcat3
Sla	0.16531	0.0464981	0.999982		Sla	Sla	Ngb
Mterfd1	0.16514	0.0395813	0.999982		Mterfd1	Mterfd1	Scnn1b
Chsy3	0.164536	0.0437389	0.999982		Chsy3	Chsy3	Wnt5a
Sntg1	0.164325	0.0428285	0.999982		Sntg1	Sntg1	Klf11
Rasgef1a	0.162661	0.0461993	0.999982		Rasgef1a	Rasgef1a	Ermp1
Banp	0.161986	0.0251093	0.999982		Banp	Banp	Cygb
Zfp862-ps	0.159487	0.042547	0.999982		Zfp862-ps	Zfp862-ps	Colec11
Fgf3	0.158718	0.0480992	0.999982		Fgf3	Fgf3	Mal
Tmem143	0.158376	0.0416566	0.999982		Tmem143	Tmem143	Iqgap2
Apex1	0.156493	0.0425589	0.999982		Apex1	Apex1	B3gnt8
Dio3	0.156256	0.0350134	0.999982		Dio3	Dio3	Ogdhl
Gabra1	0.155051	0.0437191	0.999982		Gabra1	Gabra1	Ctnna1
Lrrtm1	0.154713	0.0487005	0.999982		Lrrtm1	Lrrtm1	Unc45a
Bnc2	0.154345	0.0454931	0.999982		Bnc2	Bnc2	Wdfy1
Cxx1a	0.154262	0.046876	0.999982		Cxx1a	Cxx1a	Col12a1
Prdm15	0.15379	0.0455951	0.999982		Prdm15	Prdm15	Pacsin2
Slitrk3	0.15325	0.0457477	0.999982		Slitrk3	Slitrk3	Sapcd2
Asb1	0.152596	0.00830295	0.999982		Asb1	Asb1	Hmha1
Gtf3c6	0.150983	0.0284712	0.999982		Gtf3c6	Gtf3c6	Plcd1
Lrrc28	0.150929	0.0472212	0.999982		Lrrc28	Lrrc28	Slc18a1
Zfp287	0.150506	0.0252754	0.999982		Zfp287	Zfp287	Cpxm1
Emc6	0.149853	0.0470511	0.999982		Emc6	Emc6	Zcchc24
Zfp563	0.149618	0.0235957	0.999982		Zfp563	Zfp563	Llgl2
Ndufb4	0.148823	0.0490568	0.999982		Ndufb4	Ndufb4	Dact3
Zfp180	0.148347	0.0159588	0.999982		Zfp180	Zfp180	A330093E20Rik
Ppip5k2	0.147805	0.0176976	0.999982		Ppip5k2	Ppip5k2	Acsf3
B3galt5	0.147524	0.0481532	0.999982		B3galt5	B3galt5	Pcyox1l
Rmnd5b	0.146862	0.0274353	0.999982		Rmnd5b	Rmnd5b	Myo1e
Zfp87	0.146072	0.0466563	0.999982		Zfp87	Zfp87	Ptk2b
Slc1a1	0.145461	0.0192348	0.999982		Slc1a1	Slc1a1	Lrrn2
Homer2	0.145236	0.0435319	0.999982		Homer2	Homer2	Tlcd1
Lrrtm3	0.144886	0.0348607	0.999982		Lrrtm3	Lrrtm3	Olfml2b
Epha4	0.144765	0.0362753	0.999982		Epha4	Epha4	Gas6
Nnat	0.142415	0.0345808	0.999982		Nnat	Nnat	Gm14378
March1	0.141192	0.0301737	0.999982		March1	March1	Hes1
Cd24a	0.14019	0.0475628	0.999982		Cd24a	Cd24a	Clec1a
AU040972	0.13936	0.0452682	0.999982		AU040972	AU040972	C1qtnf1
Fam188a	0.138682	0.0365346	0.999982		Fam188a	Fam188a	Intu
Hsf5	0.137195	0.0345708	0.999982		Hsf5	Hsf5	Efhb
Dcun1d2	0.136066	0.029681	0.999982		Dcun1d2	Dcun1d2	Twist1
Zfp804a	0.135462	0.0426701	0.999982		Zfp804a	Zfp804a	Aldh2
Lin7a	0.134971	0.0492912	0.999982		Lin7a	Lin7a	Igfbp7
Kdm1b	0.134815	0.0147813	0.999982		Kdm1b	Kdm1b	Rsad2
Rnf114	0.134017	0.018201	0.999982		Rnf114	Rnf114	Fam3a
Zfp157	0.132035	0.0438226	0.999982		Zfp157	Zfp157	Fbxl15
Nln	0.131726	0.0403377	0.999982		Nln	Nln	Matn2
Sacs	0.130788	0.0262797	0.999982		Sacs	Sacs	Cenpq
Rps6ka3	0.130192	0.0487546	0.999982		Rps6ka3	Rps6ka3	Cyp1b1
Ube2d1	0.128924	0.0487061	0.999982		Ube2d1	Ube2d1	Syde1
Rimkla	0.128265	0.0477797	0.999982		Rimkla	Rimkla	Baiap2l1
Usp15	0.128199	0.014101	0.999982		Usp15	Usp15	Irf5
Zfp788	0.127978	0.0412068	0.999982		Zfp788	Zfp788	Mxra8
Rab2b	0.127954	0.0465998	0.999982		Rab2b	Rab2b	Msr1
Lrrn3	0.12665	0.0334032	0.999982		Lrrn3	Lrrn3	Khnyn
Ick	0.120862	0.0281178	0.999982		Ick	Ick	Ucp2
G6pdx	0.119411	0.0485867	0.999982		G6pdx	G6pdx	Eltd1
Abl2	0.11412	0.0322937	0.999982		Abl2	Abl2	Lbx1
Atf7ip2	0.113731	0.00287363	0.999982		Atf7ip2	Atf7ip2	Col4a1
Usp38	0.110528	0.0409938	0.999982		Usp38	Usp38	Lamc1
Gm694	0.106953	0.00665906	0.999982		Gm694	Gm694	Adh1
Lrg1	0.0992755	0.0344445	0.999982		Lrg1	Lrg1	9230110C19Rik
D830030K20Rik	0.0984182	0.0193917	0.999982		D830030K20Rik	D830030K20Rik	Fut10
Fam208b	0.096305	0.0491553	0.999982		Fam208b	Fam208b	Sgms1
Duoxa2	0.095862	0.0472841	0.999982		Duoxa2	Duoxa2	Acot1
Atp6v0a4	0.0926772	0.0214443	0.999982		Atp6v0a4	Atp6v0a4	Col18a1
A830009L08Rik	0.0907758	0.038098	0.999982		A830009L08Rik	A830009L08Rik	Pde7b
Mir6352	0.0881805	0.00337154	0.999982		Mir6352	Mir6352	Gpr116
Morc1	0.0746036	0.0409019	0.999982		Morc1	Morc1	Birc3
Lbx2	0.065079	0.0279817	0.999982		Lbx2	Lbx2	Piga
Gsdmc4	0.0432111	0.0340776	0.999982		Gsdmc4	Gsdmc4	Gpr27
Cfhr2	-0.0384871	0.0436104	0.999982		Cfhr2		Heph
Speer5-ps1	-0.041365	0.0363307	0.999982		Speer5-ps1		Aifm3
Mettl21e	-0.0547653	0.0251146	0.999982		Mettl21e		Lamc3
1700028I16Rik	-0.0563291	0.0281667	0.999982		1700028I16Rik		Map7
2610528A11Rik	-0.0567715	0.0428304	0.999982		2610528A11Rik		Ezr
Nat3	-0.062494	0.0206444	0.999982		Nat3		Atoh8
Il7r	-0.0679742	0.0320933	0.999982		Il7r		Aebp1
Foxd3	-0.0690184	0.0257984	0.999982		Foxd3		Gbp3
Galr3	-0.0690315	0.00645639	0.999982		Galr3		Helz2
Spink8	-0.0757226	0.0410016	0.999982		Spink8		Tpm2
Nlrp12	-0.0782251	0.046549	0.999982		Nlrp12		Ctnnal1
I830012O16Rik	-0.0797141	0.0266117	0.999982		I830012O16Rik		Obsl1
Tbx21	-0.0806966	0.0404088	0.999982		Tbx21		Xlr3b
Mpz	-0.0834909	0.0208314	0.999982		Mpz		Ptpn13
Gm3500	-0.0844488	0.0129736	0.999982		Gm3500		H6pd
Cxcl17	-0.0877955	0.03652	0.999982		Cxcl17		Eln
Tmem82	-0.0886843	0.0499562	0.999982		Tmem82		Cd97
Mir6395	-0.0933925	0.0236591	0.999982		Mir6395		Slc32a1
Hmga2-ps1	-0.103366	0.0468608	0.999982		Hmga2-ps1		Agtrap
Tox2	-0.103744	0.0403789	0.999982		Tox2		Sh3bp5
Ankrd63	-0.106539	0.0362358	0.999982		Ankrd63		Vamp8
Lilrb4	-0.108829	0.0462517	0.999982		Lilrb4		Bag3
Baiap2l2	-0.109747	0.0331861	0.999982		Baiap2l2		Tenm4
Cldn15	-0.109857	0.0275056	0.999982		Cldn15		Serpinb6b
Tnn	-0.110778	0.0229348	0.999982		Tnn		Lrp10
Neu4	-0.111094	0.0488182	0.999982		Neu4		Ccdc88b
Rnf125	-0.116896	0.0441571	0.999982		Rnf125		Scarf2
Dnaaf1	-0.116945	0.0462656	0.999982		Dnaaf1		Lpl
3930402G23Rik	-0.12085	0.03725	0.999982		3930402G23Rik		Adamts9
B3gnt3	-0.123223	0.0158828	0.999982		B3gnt3		Stxbp2
Pik3r1	-0.12455	0.048929	0.999982		Pik3r1		Adamts16
Klhl30	-0.125123	0.0191123	0.999982		Klhl30		Jund
Clec4a1	-0.127773	0.0230982	0.999982		Clec4a1		Pim1
Tg	-0.128525	0.0476936	0.999982		Tg		Kif1c
Gm10406	-0.129307	0.0332912	0.999982		Gm10406		Pcgf5
Il1rl2	-0.131569	0.0152791	0.999982		Il1rl2		Inpp5j
Pigs	-0.132974	0.0416946	0.999982		Pigs		Gpr62
Lhx6	-0.133556	0.0400065	0.999982		Lhx6		Hddc3
Mcoln1	-0.13718	0.0494332	0.999982		Mcoln1		Bmp6
Havcr2	-0.137443	0.0199599	0.999982		Havcr2		Mvp
Lpcat3	-0.13839	0.0392717	0.999982		Lpcat3		Tgfbr2
Ngb	-0.139233	0.0483208	0.999982		Ngb		AI848285
Scnn1b	-0.140272	0.0432973	0.999982		Scnn1b		Cd82
Wnt5a	-0.141029	0.0273944	0.999982		Wnt5a		Sall1
Klf11	-0.141367	0.0426188	0.999982		Klf11		Reck
Ermp1	-0.142591	0.0356569	0.999982		Ermp1		Map3k8
Cygb	-0.142599	0.0440591	0.999982		Cygb		Flt4
Colec11	-0.142926	0.0114746	0.999982		Colec11		Adcy4
Mal	-0.143517	0.0453494	0.999982		Mal		Ssfa2
Iqgap2	-0.144161	0.0374632	0.999982		Iqgap2		Itga5
B3gnt8	-0.145275	0.0217765	0.999982		B3gnt8		Nfatc2
Ogdhl	-0.145978	0.0354327	0.999982		Ogdhl		Plin3
Ctnna1	-0.14708	0.0397915	0.999982		Ctnna1		Xrra1
Unc45a	-0.148472	0.0213237	0.999982		Unc45a		Lama1
Wdfy1	-0.148671	0.0359125	0.999982		Wdfy1		Sycp3
Col12a1	-0.1503	0.0388688	0.999982		Col12a1		Dnah1
Pacsin2	-0.150813	0.0303856	0.999982		Pacsin2		3110009E18Rik
Sapcd2	-0.150953	0.0428764	0.999982		Sapcd2		Itprip
Hmha1	-0.151196	0.0462277	0.999982		Hmha1		Dgka
Plcd1	-0.153089	0.0368333	0.999982		Plcd1		Ltbr
Slc18a1	-0.154722	0.0264469	0.999982		Slc18a1		Tpcn2
Cpxm1	-0.154769	0.03631	0.999982		Cpxm1		Gpr124
Zcchc24	-0.155007	0.0132046	0.999982		Zcchc24		Rtn4ip1
Llgl2	-0.155069	0.0262339	0.999982		Llgl2		Clec2d
Dact3	-0.155466	0.0428202	0.999982		Dact3		Yap1
A330093E20Rik	-0.155476	0.0218691	0.999982		A330093E20Rik		Vsig10l
Acsf3	-0.15617	0.0499172	0.999982		Acsf3		4930413G21Rik
Pcyox1l	-0.156258	0.0476881	0.999982		Pcyox1l		Fam43a
Myo1e	-0.156894	0.0327125	0.999982		Myo1e		Zc2hc1c
Ptk2b	-0.156925	0.0416205	0.999982		Ptk2b		Robo4
Lrrn2	-0.15693	0.0382007	0.999982		Lrrn2		Tmed1
Tlcd1	-0.156936	0.0380366	0.999982		Tlcd1		Trim12c
Olfml2b	-0.157201	0.04613	0.999982		Olfml2b		Marveld1
Gas6	-0.157881	0.0266471	0.999982		Gas6		Slc43a1
Gm14378	-0.158204	0.0487949	0.999982		Gm14378		Loxl1
Hes1	-0.158449	0.0433692	0.999982		Hes1		Creb3l2
Clec1a	-0.15948	0.0452805	0.999982		Clec1a		Cln6
C1qtnf1	-0.159779	0.0485902	0.999982		C1qtnf1		Xdh
Intu	-0.159833	0.0346764	0.999982		Intu		Col4a2
Efhb	-0.160344	0.040992	0.999982		Efhb		Clec14a
Twist1	-0.160847	0.0293292	0.999982		Twist1		Cx3cl1
Aldh2	-0.161532	0.0447157	0.999982		Aldh2		Ccdc147
Igfbp7	-0.16197	0.0439155	0.999982		Igfbp7		Ttc7
Rsad2	-0.16249	0.0177324	0.999982		Rsad2		Prdm1
Fam3a	-0.162585	0.0257289	0.999982		Fam3a		Capn1
Fbxl15	-0.162683	0.043444	0.999982		Fbxl15		Parp12
Matn2	-0.16346	0.048395	0.999982		Matn2		Abhd15
Cenpq	-0.164169	0.0332894	0.999982		Cenpq		Col13a1
Cyp1b1	-0.164255	0.0404886	0.999982		Cyp1b1		Gramd1c
Syde1	-0.164492	0.0427334	0.999982		Syde1		Etl4
Baiap2l1	-0.164688	0.0399688	0.999982		Baiap2l1		Palmd
Irf5	-0.165087	0.0406903	0.999982		Irf5		Spag8
Mxra8	-0.165253	0.0369872	0.999982		Mxra8		Rab11fip1
Msr1	-0.165498	0.0183635	0.999982		Msr1		Hmgcs2
Khnyn	-0.165569	0.0369295	0.999982		Khnyn		Snx33
Ucp2	-0.166121	0.0457037	0.999982		Ucp2		Eng
Eltd1	-0.166555	0.0310807	0.999982		Eltd1		Heyl
Lbx1	-0.167004	0.0337991	0.999982		Lbx1		Kcnj10
Col4a1	-0.167212	0.0416731	0.999982		Col4a1		Plekhb1
Lamc1	-0.167604	0.0375356	0.999982		Lamc1		Enpp1
Adh1	-0.168646	0.0182057	0.999982		Adh1		Hmox1
9230110C19Rik	-0.168659	0.0398066	0.999982		9230110C19Rik		Postn
Fut10	-0.168756	0.0328577	0.999982		Fut10		Tcn2
Sgms1	-0.168889	0.0429549	0.999982		Sgms1		Fam46c
Acot1	-0.16889	0.0131074	0.999982		Acot1		Ppfibp1
Col18a1	-0.169031	0.0442054	0.999982		Col18a1		Foxc1
Pde7b	-0.169186	0.0440572	0.999982		Pde7b		C1qb
Gpr116	-0.169903	0.0154377	0.999982		Gpr116		Zc3hav1
Birc3	-0.170152	0.0324507	0.999982		Birc3		Prelp
Piga	-0.170405	0.0358197	0.999982		Piga		Sgsh
Gpr27	-0.170756	0.0393929	0.999982		Gpr27		Col1a2
Heph	-0.170985	0.0372893	0.999982		Heph		Rhbdf2
Aifm3	-0.171161	0.0365367	0.999982		Aifm3		Acvrl1
Lamc3	-0.171483	0.0287146	0.999982		Lamc3		Mfsd7c
Map7	-0.17201	0.0390299	0.999982		Map7		Lamb1
Ezr	-0.17206	0.034816	0.999982		Ezr		Nostrin
Atoh8	-0.172416	0.0364286	0.999982		Atoh8		Itpkb
Aebp1	-0.172713	0.0396968	0.999982		Aebp1		Nid2
Gbp3	-0.173042	0.0280211	0.999982		Gbp3		Arhgap30
Helz2	-0.173185	0.0376251	0.999982		Helz2		Efcc1
Tpm2	-0.173449	0.0381886	0.999982		Tpm2		Mmp2
Ctnnal1	-0.17345	0.0202435	0.999982		Ctnnal1		Scand1
Obsl1	-0.173646	0.0224743	0.999982		Obsl1		Fyco1
Xlr3b	-0.173824	0.00916031	0.999982		Xlr3b		Nptxr
Ptpn13	-0.173867	0.00487105	0.999982		Ptpn13		Fndc1
H6pd	-0.17391	0.0170864	0.999982		H6pd		Smad6
Eln	-0.17419	0.0379037	0.999982		Eln		Myof
Cd97	-0.17464	0.0337071	0.999982		Cd97		Synm
Slc32a1	-0.174727	0.0249816	0.999982		Slc32a1		Tgfbi
Agtrap	-0.174873	0.032265	0.999982		Agtrap
Sh3bp5	-0.175134	0.0363104	0.999982		Sh3bp5
Vamp8	-0.175284	0.0340073	0.999982		Vamp8
Bag3	-0.175598	0.0159494	0.999982		Bag3
Tenm4	-0.176733	0.0332833	0.999982		Tenm4
Serpinb6b	-0.17699	0.0245185	0.999982		Serpinb6b
Lrp10	-0.177391	0.0344023	0.999982		Lrp10
Ccdc88b	-0.177736	0.0303992	0.999982		Ccdc88b
Scarf2	-0.177738	0.0307777	0.999982		Scarf2
Lpl	-0.177973	0.0335824	0.999982		Lpl
Adamts9	-0.178398	0.0325986	0.999982		Adamts9
Stxbp2	-0.178584	0.0223012	0.999982		Stxbp2
Adamts16	-0.178931	0.0332241	0.999982		Adamts16
Jund	-0.179937	0.0072976	0.999982		Jund
Pim1	-0.17998	0.0252257	0.999982		Pim1
Kif1c	-0.180078	0.0144753	0.999982		Kif1c
Pcgf5	-0.180195	0.0311476	0.999982		Pcgf5
Inpp5j	-0.180502	0.0214556	0.999982		Inpp5j
Gpr62	-0.180645	0.0270486	0.999982		Gpr62
Hddc3	-0.180909	0.0135528	0.999982		Hddc3
Bmp6	-0.181484	0.0242966	0.999982		Bmp6
Mvp	-0.181641	0.0303622	0.999982		Mvp
Tgfbr2	-0.182391	0.0253468	0.999982		Tgfbr2
AI848285	-0.182648	0.0281739	0.999982		AI848285
Cd82	-0.182929	0.0253237	0.999982		Cd82
Sall1	-0.183196	0.0292032	0.999982		Sall1
Reck	-0.183298	0.0244493	0.999982		Reck
Map3k8	-0.183566	0.0212045	0.999982		Map3k8
Flt4	-0.183993	0.0228281	0.999982		Flt4
Adcy4	-0.18457	0.0232961	0.999982		Adcy4
Ssfa2	-0.184645	0.0264667	0.999982		Ssfa2
Itga5	-0.184961	0.0269047	0.999982		Itga5
Nfatc2	-0.186449	0.0240122	0.999982		Nfatc2
Plin3	-0.186538	0.0206202	0.999982		Plin3
Xrra1	-0.187233	0.0170671	0.999982		Xrra1
Lama1	-0.187367	0.0254988	0.999982		Lama1
Sycp3	-0.187513	0.0208373	0.999982		Sycp3
Dnah1	-0.18781	0.0251457	0.999982		Dnah1
3110009E18Rik	-0.188129	0.0198319	0.999982		3110009E18Rik
Itprip	-0.188378	0.0246076	0.999982		Itprip
Dgka	-0.189044	0.01457	0.999982		Dgka
Ltbr	-0.189955	0.00978448	0.999982		Ltbr
Tpcn2	-0.18997	0.0235242	0.999982		Tpcn2
Gpr124	-0.190049	0.023566	0.999982		Gpr124
Rtn4ip1	-0.191053	0.0196914	0.999982		Rtn4ip1
Clec2d	-0.191381	0.0167281	0.999982		Clec2d
Yap1	-0.194302	0.00313695	0.999982		Yap1
Vsig10l	-0.194765	0.0194499	0.999982		Vsig10l
4930413G21Rik	-0.194821	0.0130248	0.999982		4930413G21Rik
Fam43a	-0.195698	0.0145335	0.999982		Fam43a
Zc2hc1c	-0.19582	0.0188633	0.999982		Zc2hc1c
Robo4	-0.196284	0.0186922	0.999982		Robo4
Tmed1	-0.197125	0.0175139	0.999982		Tmed1
Trim12c	-0.197218	0.0168383	0.999982		Trim12c
Marveld1	-0.197403	0.0157717	0.999982		Marveld1
Slc43a1	-0.199763	0.0141708	0.999982		Slc43a1
Loxl1	-0.200085	0.0156215	0.999982		Loxl1
Creb3l2	-0.200727	0.0166972	0.999982		Creb3l2
Cln6	-0.200989	0.0166855	0.999982		Cln6
Xdh	-0.20315	0.00162276	0.999982		Xdh
Col4a2	-0.203225	0.012245	0.999982		Col4a2
Clec14a	-0.203865	0.0124289	0.999982		Clec14a
Cx3cl1	-0.204352	0.0126137	0.999982		Cx3cl1
Ccdc147	-0.20487	0.00431889	0.999982		Ccdc147
Ttc7	-0.204913	0.0142122	0.999982		Ttc7
Prdm1	-0.205424	0.00960389	0.999982		Prdm1
Capn1	-0.205778	0.0141579	0.999982		Capn1
Parp12	-0.206901	0.0100118	0.999982		Parp12
Abhd15	-0.208343	0.00913161	0.999982		Abhd15
Col13a1	-0.208518	0.00900687	0.999982		Col13a1
Gramd1c	-0.208796	0.0122107	0.999982		Gramd1c
Etl4	-0.210978	0.0112448	0.999982		Etl4
Palmd	-0.211051	0.00988462	0.999982		Palmd
Spag8	-0.212352	0.00853432	0.999982		Spag8
Rab11fip1	-0.213566	0.00929003	0.999982		Rab11fip1
Hmgcs2	-0.2137	0.010892	0.999982		Hmgcs2
Snx33	-0.21445	0.00935264	0.999982		Snx33
Eng	-0.214463	0.0103252	0.999982		Eng
Heyl	-0.214759	0.00792639	0.999982		Heyl
Kcnj10	-0.216017	0.0096613	0.999982		Kcnj10
Plekhb1	-0.216478	0.00713812	0.999982		Plekhb1
Enpp1	-0.216516	0.00979322	0.999982		Enpp1
Hmox1	-0.217823	0.00826328	0.999982		Hmox1
Postn	-0.217956	0.0080816	0.999982		Postn
Tcn2	-0.219551	0.00835435	0.999982		Tcn2
Fam46c	-0.219933	0.00886139	0.999982		Fam46c
Ppfibp1	-0.220083	0.00486169	0.999982		Ppfibp1
Foxc1	-0.220358	0.00847972	0.999982		Foxc1
C1qb	-0.22082	0.0071229	0.999982		C1qb
Zc3hav1	-0.222563	0.00796989	0.999982		Zc3hav1
Prelp	-0.224195	0.00455296	0.999982		Prelp
Sgsh	-0.224981	0.00741969	0.999982		Sgsh
Col1a2	-0.225096	0.00723884	0.999982		Col1a2
Rhbdf2	-0.226005	0.00541562	0.999982		Rhbdf2
Acvrl1	-0.226686	0.00627201	0.999982		Acvrl1
Mfsd7c	-0.227497	0.00647293	0.999982		Mfsd7c
Lamb1	-0.229541	6.5365e-05	0.583839		Lamb1
Nostrin	-0.232177	0.00289632	0.999982		Nostrin
Itpkb	-0.233649	0.00219385	0.999982		Itpkb
Nid2	-0.235359	0.00464432	0.999982		Nid2
Arhgap30	-0.239827	0.00280495	0.999982		Arhgap30
Efcc1	-0.240333	0.004214	0.999982		Efcc1
Mmp2	-0.241102	0.00407624	0.999982		Mmp2
Scand1	-0.241378	0.00227026	0.999982		Scand1
Fyco1	-0.242075	0.00272842	0.999982		Fyco1
Nptxr	-0.253363	0.000840235	0.999982		Nptxr
Fndc1	-0.261369	0.00159307	0.999982		Fndc1
Smad6	-0.268185	0.00141164	0.999982		Smad6
Myof	-0.274921	0.000930763	0.999982		Myof
Synm	-0.309557	7.80777e-05	0.583839		Synm
Tgfbi	-0.310296	0.000219257	0.999982		Tgfbi
