# Supplementary material for: Mutations in THAP1/DYT6 reveal that diverse dystonia genes disrupt similar neuronal pathways and functions
Source: PLoS Genet. 2018 Jan 24;14(1):e1007169. doi: 10.1371/journal.pgen.1007169 (PMC5798844; doi:10.1371/journal.pgen.1007169)
Supplement: S5 Table — In silico analysis was used to identification putative THABS motifs in 1KB of sequence upstream of the translation start codon. Putative THABs motif indicated by “+” symbol. (XLSX) [file pgen.1007169.s008.xlsx]

## Sheet: Common DEGS STR
Putative THABs motifs in DEGs overlapping in the striatum of Thap1+/- and Thap1C54Y/+ vs WT mice
Common total DEGs (n = 55)		Common - Down regulated genes (N = 16)	THABS site		Common - Up regulated genes (N = 17)	THABS site		Common - Differentially regulated (N = 22)	THABS site
Tfap2d		Wibg	+		Tfap2d			Plekhh3
Cdh4		Srsf5			Cdh4	+		Pla2g3
Plekhh3		Gusb			Cpne6			Cav1
Pla2g3		Dnah6			Mgat4b			Nr2f1
Cpne6		Iqcg			Arhgef28			Crlf1
Cav1		Dnaic1			Mamld1			Sstr2
Nr2f1		1700026D08Rik			Gpr123			Col9a1
Crlf1		Armc3			Mypop			Cryab
Mgat4b		Zmynd10			Btbd11			BC021891
Arhgef28		Tekt4			Phf13	+		Adamts20
Mamld1		Fus			Ctif			Pcsk2os2
Gpr123		Tekt1			Nrip1			Orai3
Sstr2		Fut10			Siah2			Igdcc3
Mypop		Lrrc23			Fbxo46			Ankrd23
Col9a1		Rsph1	+		Slc39a14			Mpv17l2
Btbd11		Mlf1			Ets2			Kcnn2
Cryab					Urb2			Cttnbp2
BC021891								Arhgef26
Phf13								Arntl
Adamts20								Pde9a
Pcsk2os2								Plek
Orai3								Tmem117
Igdcc3
Ctif								THABS site found	+
Nrip1
Ankrd23
Mpv17l2
Kcnn2
Cttnbp2
Arhgef26
Siah2
Fbxo46
Slc39a14
Ets2
Arntl
Urb2
Pde9a
Wibg
Srsf5
Plek
Gusb
Tmem117
Dnah6
Iqcg
Dnaic1
1700026D08Rik
Armc3
Zmynd10
Tekt4
Fus
Tekt1
Fut10
Lrrc23
Rsph1
Mlf1

## Sheet: Common DEGs CB
Putative THABs motifs in DEGs overlapping in the cerebellum of Thap1+/- and Thap1C54Y/+ vs WT mice
Common total DEGs (n = 35)		Common - Down regulated genes (N = 20)	THABS site		Common - Up regulated genes (N = 8)	THABS site		Common - Differentially regulated (N = 7)	THABS site
Clec14a		Col4a2			Thap1			Etl4
Postn		Col4a1			Banp			Kcnj10
Etl4		Plin3			Kbtbd8			Jund
Kcnj10		Col18a1			Rps6ka3			Nnat
Thap1		Cd97			Prdm15			Sorcs3
Fut10		Aldh2			Dcun1d2			Epha4
Col13a1		Clec2d			Abl2			Ppan	+
Lama1		Mxra8			Sacs
Jund		Lamc3
Prdm15		Parp12
Heph		Fam43a
Nnat		Foxc1						THABS site found	+
Kbtbd8		Nid2	+
Fam43a		Col1a2
Col1a2		Heph
Rps6ka3		Fut10
Lamc3		Lama1
Col18a1		Col13a1
Aldh2		Clec14a
Banp		Postn
Foxc1
Nid2
Abl2
Sacs
Sorcs3
Col4a1
Cd97
Mxra8
Dcun1d2
Parp12
Epha4
Clec2d
Ppan
Col4a2
Plin3

## Sheet: THABS
Gene Symbol
Znf442
Znf443
Ak097879
Ak027795
Ak124780
Ak126693
Ak130337
Loc100128567
Capn3
Loc100131795
Ak021496
Ak130646
Ak022051
Loc730909
Ak097920
Ak057064
Loc100131089
Ak124679
Ak125405
Loc100129186
Flj11235
Ak094459
Ak026718
Ak095445
Ak090884
Ak098679
Loc100129563
Ak021888
Ak130296
Flj27502
C17orf77
Ak130942
Ak021675
Ak129803
Ak094291
Loc100130580
Prkca
Ak129669
Ak123864
Loc286440
Ak131276
Ak128616
Mbnl3
Rpl10
Loc401622
Ak124038
Ak054921
Ak091319
Ak098221
Ak094924
Purb
Purb
Tomm7
Loc100128653
Ak130782
Ak092608
Ak126819
Prss3
Ak025387
Snhg7
Ak055212
Ak094375
Ak022398
Ak123408
Ak123871
Ak054961
Ak128171
Ak025114
Ak057338
Cyp8b1
Ak130251
Ak093354
Ak124857
Loc100128640
Ak055589
Ak021822
Loc100130207
Ak094210
Ak095937
Orm1
Ak055480
Ak128079
Ak098034
Ak126504
Ak125162
Ak094644
Ak075254
Loc100132670
Ak023959
Loc642947
Ak023536
Ak097313
Ak126314
Ak057219
Ak094443
Ak056105
Ak130892
Ak023038
Ak092050
Ak127697
Ssx6
Ak126657
Ak022331
Loc148638
Ak091999
Ak095500
Irf2bp2
Ak129850
Ak096133
Ak001582
Ak124555
Ak093331
Ak123222
Ak130595
Ak057925
Ak024380
Ak058002
Loc401463
Ak090522
Ak021903
Ak021903
Loc286068
Adra1a
Ak090768
Ak090768
Usp17l7
Ak127959
Ak094525
Ak129993
Ak056897
Ak056897
Ankrd20a3
Reck
Fam74a6
Ak094196
Ak096550
Loc572558
Klhl9
Klhl9
Ak021821
Ak127320
Fam27a
Ak124263
Ak054690
Ak021913
Ak055242
Znf460
Znf460
Lilrb1
Flj23569
Ak123363
Flj32214
Wbscr23
Ak130384
Ak130495
Ak026818
Ak022271
Loc100128885
Ak000910
Ak123572
Loc285902
Loc100127950
Ak021837
Ugt2b28
Ak094475
Ak022243
Ak127906
Ak125298
Ak026037
Mapk10
Akr7a3
Ak022404
Fbxo42
Ak129720
Flj39609
Ak021589
Ak054715
Ak021666
Loc100129048
Dkfzp586i1420
Ak000930
Ak024544
Ak000899
Ak057668
Ak093656
Loc441208
Flj20712
Ak055319
Ak123133
Ak057263
Ak123729
Ak024143
Lrrc37a4
Lrrc37a3
Lrrc37a3
Lrrc37a3
Flj44342
Ak092350
Ak021891
Ak098507
Ak095350
Ak125756
Ak130695
Flj43944
Ak096415
Ak128207
Ak022263
Ensg00000204803
Ak092891
Loc100131821
Ak091801
B3gnt6
Ak026914
Ak094674
Ak130626
Ak091086
Ak097805
Ak124949
Loc100128494
Loc100128494
Tncrna
Ak092328
Ak026198
Ak127043
Crisp2
Ak098483
Ak021428
Ak022413
Loc441150
Ak027195
Ak125128
Ak130747
Ak128420
Loc285857
Ak097773
Ak024851
Loc440149
Rp11-78j21.1
Loc283508
Ak024523
Ak097860
Ak125711
Or7e156p
Loc144871
Ak130472
Loc121838
Ak095571
Ak130625
Ak021481
Ak057765
Loc399904
Loc399904
Ak097245
Ak091796
Ak124624
Ak074226
Ak024183
Loc285045
Flj12334
Flj30594
Ak127582
Loc440863
Ak056269
Ak128118
Ak001945
Ak128219
Ak093290
Loc100130642
Ak022801
Ak022362
Ak123312
Ak057134
Usp17l8
Loc649294
Ak094672
Hook3
Loc100131581
Ak022082
Ak057515
Ak124682
Ak091914
Loc100129195
Hist1h2bl
Ak025515
Loc439938
Ak026843
Ensg00000214894
Loc389370
Rp3-398d13.1
Ak000788
Ak057709
Ak127220
Hcg4p6
Ak126969
Ak130438
Ak025161
Ak096731
Hcg4
Ak126421
Hist1h3f
Ifitm4p
Ak128360
Ak124068
Ak095589
Ak123489
Loc728145
Pdcd6
Pdcd6
Ak131237
Ak130315
Loc285629
Ak129737
Ak094509
Ak125764
Snord123
Ak022353
Ak124680
Ak130899
Ak026035
Flj45079
Ak057070
Ak095413
Ak129687
Flj13773
Ak126922
Ak126901
Ak123188
Ak129760
Ak130239
Ak130246
Ak124655
Ttc4
Flj32224
Loc645195
Ak021674
Ak022113
Ak130457
Ak125345
Ak130284
Spire1
Ak057621
Scarna17
C18orf49
Ak054836
Ak127502
Ak024159
Ak024107
Atp9b
Ak127815
Ak127246
Ak054812
Loc400652
Ak056031
Arhgap8
Ak054951
Cta-216e10.6
Ak090843
Loc100128946
Apol1
Ak055495
Loc284930
Loc441294
Ak127874
Ak131228
Ak096481
Ak125822
Loc284561
Loc645676
Ak097234
Ak025316
Ak024942
Ak058006
Ak055795
Flj37786
Ak092435
Ak092126
Ak023642
Ak090690
Ak022093
Loc339400
Ak130334
Ak124425
Ak055878
Ak055670
Loc100130761
Ak091969
Ak021531
Ak127053
Loc644083
Ak093565
Ak025975
Ak026284
Ak123622
Ak074468
Ak023907
Ak129608
Mettl7a
Ak093502
Loc642846
Loc642846
Ak126248
Ak126754
Gapdh
Ak129674
Ak129697
Ak056007
Loc100129228
Ak057425
Ak056027
Kbtbd2
Ak057576
Ak094902
Ak090724
Loc338799
Ak126405
Ak123971
Ak130679
Ak001979
Ak097868
Loc157503
Ensg00000213006
Ak024336
Loc100132813
Ak023631
Ak023601
Ak093137
Ak021590
Ak022004
Ak126789
Ak172857
Ak128331
Loc100128829
Ak130891
Ak022165
Ak124089
Loc644669
Loc284219
Loc100127909
Ak074657
Ak128175
Ak098592
Loc647983
Ak123912
Osbpl1a
Ak091250
Ak098498
Ak097793
Usp34
Loc150759
Ak021502
Ak098596
Ak022197
Ak129635
Loc100132375
Snrpg
Clec4gp1
Loc100128439
Znf154
Loc284296
C19orf64
Ak090676
Ak128192
Ak022372
Ak055696
Ak096400
Rp11-191l9.1
Rp11-191l9.1
Loc96610
Ak027691
Loc642648
Ak074347
Tmem191c
Flj38343
Ak025107
Ak090725
Loc100130502
Ak000907
Ak022410
Ak026500
Ak027610
Capn14
Ak023697
Ak056077
Ak129581
Loc100129995
Ak055410
Ak130413
Prm3
Ak123304
Ensg00000213957
Ak027393
Ak055650
Ak097271
Loc100129895
Ak056154
Ak125209
Flj42627
Ak057683
Ak024558
Ak090749
Ak024158
Ak129743
Ak094803
Ak000821
Ak094638
Ak128734
Pilrb
Ak130615
Cald1
Ak022020
Ak090609
Ak129691
Ak024098
Ak094915
Cdh4
Ak123388
Flj44790
Loc100128563
Ak024616
Ak095236
Ak090912
Ak126763
Loc729968
Ak021632
Spanxn2
Amelx
Flj30672
Ak025659
Ak091321
Loc100128594
Cxorf48
Loc286437
Ak025597
Ak025038
Ak127548
Ak056197
Ak056683
Ces3
Ak057218
Ak097851
Ak022229
Loc100129617
Ak124821
Ak055942
Ak098040
Loc100129697
Ak127374
Ak098273
Ak096763
Ak130407
Ak125142
Ak092945
Flj46300
Ak091165
Ak095787
Ak000236
Ak055017
Loc283075
Ak124163
Ak024629
Ak126099
Fam23b
Fam23b
Loc283070
Ak128008
Akr1c1
Cacnb2
Ak125507
Ecop
Tcag7.1177
Tcag7.1177
Tcag7.1177
Ak098425
Ak024559
Flj45974
Ak055040
Ak129675
Ak130242
Ak023882
Ak130761
Ak056051
Ak125407
Loc283854
Ak025451
Ak057597
Ak021789
Ak027225
Ak125489
Ak126661
Loc100131878
Ak021573
Loc100128225
Adam6
Ak130999
Ak025902
Fam27l
Loc100133991
Krt37
Ak091492
Ak000842
Ak026824
Ak025200
Ak129628
Loc100129233
Ak096154
Ak126749
Ak055906
Flj11292
Loc100133551
Ak057579
Ak129721
Ak123922
Ak000787
Ak130421
Ak127396
Loc100131186
Flj37505
Loc100129380
Atad3b
Or1c1
Aida
Or2m1p
Ak124803
Ak054726
Flj30430
Loc284600
Ak055776
Ak131028
Ak130373
Ak130694
C8orf77
Ak027383
Ak023771
Loc285205
Ak125090
Ak091353
Ak055361
Ak092960
Ak092200
Loc100131117
Chst2
Ak128365
Ak025305
Flj30375
Clrn1os
Ak097380
Ak021968
Loc285173
Ak056734
Ak096136
Scly
Ak125247
Ak002109
Ak021706
Ak130841
Ak127171
Ak127618
Ak091620
Ak126797
Ak093026
Ak127274
Ak055340
Loc100128726
Ak127205
Ak056155
Ak128105
Ak095126
Loc284581
Ak124353
Oclm
Loc100128471
Ak021648
Sirpg
Ak001089
Ak125782
Ak127812
Ak055580
Hcg_2019139
Ak091380
Ak026194
Ak056505
Ak025253
Saa1
Ak058146
Krtap5-6
Ak054706
Ak128059
Loc100131820
Ak091457
Ak091457
Ak001802
Ak130590
Ak001150
Ak022086
Loc100130872
Ak021764
Ugt2a1
Loc285535
Ak097812
Ak126756
Ak094546
Ak054756
Ak021603
Ak025297
Ak123376
Ak130274
Kctd8
Ak093664
Loc100130865
Loc100130152
Loc100130152
Ak097836
Loc100128591
Ak022738
Ak094347
Loc100133857
Hdac7
Ak124279
Ak091627
Loc285033
Loc285033
Cox5b
Mertk
Ak127085
Stambp
Ak123708
Ak091765
Ak125433
Ak130979
Ak023590
Ak130977
Ppp1r16b
Pro0628
Pro0628
Loc100130157
Ak021471
Ak095753
Ak129681
Loc100128049
Ak054905
Slc6a10p
Ak127458
Ak057373
Ak024901
Flj27243
Ak125016
Loc100129076
Jakmip3
Hcg_27695
Ak124771
Ak093964
Ak024973
Dkfzp761h2121
Ak091218
Ak057388
Ak091048
Ak094368
Klrc1
Ak092663
Loc144438
Ak024205
Ak092229
Pzp
Ak096360
Ak091909
Ak091524
Ak057909
Ak130115
Loc283112
Ak095844
Csnk2a1p
Ak128396
Ak094584
Ak057108
Saa2
Flj12825
Ak056222
Ak090541
Ak096412
Ak021875
Loc552889
Loc552889
Ak091091
Ak130997
Ak130541
Ak130909
Ak093043
Ak001919
Loc149157
Ak097492
Kiaa0492
Ak026385
Ak097437
Ak125831
Hrnr
Ak124918
Ak123168
Ak129835
Loc284475
Ak022804
Sprr2a
Ak094121
Ak123575
Loc283551
Rps29
Ak024101
Ak124598
Ak124598
Ak129516
Ak023657
Nedd8
Ak023343
Btn2a1
Hist1h2ai
Rps18
Ak097727
Hist1h3a
Ak123742
Loc100128517
Loc100128517
Loc100133303
Ak058074
Loc100130275
Ak123146
Ak093538
Ak123584
Ak128315
Ak130254
Ak000954
Ak074665
Ak129915
Ak129948
Ak021630
Flj25694
Loc144817
Ak024581
Ak074609
Ak026295
Ak096096
Ak130230
Ak126640
Ak055731
Cct5
Flj33360
Ak128566
Loc100133280
Ak096910
Flj32255
Ak128141
Ak097900
Loc25845
Loc646719
Ak054621
Ak098714
Ak022803
Iceberg
H2afx
Loc100129498
Ak128111
Trim49
Loc85390
Ak022296
Ak058022
Ak021516
Ak023733
Ak022121
Ak056634
Ak054824
Ak094421
Ak096617
Ak126572
Ak094272
Ak023484
Ak026743
Ak095893
Ak025786
Ak024351
Ak094765
Loc100129311
Ak124103
Ak090991
Krtap19-6
Ak130660
Loc100131106
Wdr21b
Flj39653
Ak090950
Ak125145
Ak129535
C4orf6
Cripak
Ak024909
Ak091889
Ak130425
Loc93622
Ak130936
Ak094850
Ak130703
Ak057657
Ak095543
Ak055272
Flj42627
Flj42627
Ak094351
Ak124887
Ak057952
Ensg00000205782
Npip
Npip
Ak124033
Loc100130276
Loc100132363
Flj10213
Loc201617
Ak095673
Ak127399
Ak057196
Or5ac2
Ak055655
Loc401068
Ak057063
Ak093079
Ak128475
Or5d16
Or8h3
Ak095484
Glyatl1
Ak074228
Ak000995
Ak097043
C11orf3
Ak123310
Ak095453
Wit1
Ak094398
Loc285216
Ak021633
Ak022193
Ak001020
Ak123099
Ak024962
Ak125500
Loc100129275
Loc285398
Ak022443
Cyp11b1
Cyp11b1
Ak026872
Ak092060
Ak027368
Flj45872
Ak024518
Ak095292
Ak023391
Loc286154
Ak026820
Ak093644
Ak128216
Ifi27
Serpina3
Serpina3
Serpina3
Loc286123
Ak126143
Kiaa0125
Kiaa0125
Ak025117
Fcf1
Ak127233
Ak091137
Loc729173
Loc729558
Ensg00000121089
Ak129704
Ak095536
Ak055585
2017-09-09
Ak129554
Cdy2a
Usp9y
Hcg_1653094
Loc100134089
Ttty6b
Ttty7
Cdy2b
Ttty17a
Ttty12
Ak128254
Ak130381
Ak125019
Ak057525
Ak055886
Ak055601
Ak097934
Ak129566
Hcg_1806964
Ak126696
Ak025851
Ak127408
Ak022455
Ak000777
Ak098672
Ak026713
Flj46120
Ak096450
Ak129941
Ak022009
Ak097849
Ak091755
Ak026915
Ak091883
Ak092555
Ak021954
Tpk1
Ak125240
Ak025323
Ak025271
Ak125599
Ak094372
Ak129600
Ak129699
Ak001085
Ak126148
Ak124120
Ak096084
Loc349160
Ak130109
Ak022295
Ak097063
Ak026694
Loc100128675
Ak021592
Ak095221
Ak090548
Ak094350
Ak057893
Ak021992
Ak130390
Ak130993
Znf665
Flj41856
Loc284373
Ak024984
Ak129746
Ak091495
Ak001164
Ak001164
Ak128296
Loc100129502
Loc100131860
Ak026340
Loc100132193
Ak055527
Ak127371
Ak055438
Loc728250
Ak056744
Loc145694
Mgc15885
Ak092948
Ak055268
Loc100131068
Ak021914
Wdr31
Ttll11
Ak090966
Znf322b
Ak027388
Ak130846
Ak123739
Ak093800
Ak054861
Ak054895
Ak092560
Loc100130476
C6orf122
Loc285796
Ak022993
Loc285740
Ak098116
Ak024133
Ak094629
Ak130240
Psmg4
Ak022139
Ak021859
Ak098461
Ak130637
Ripply2
Loc154449
Ak097134
Ak097171
Rreb1
Ak055482
Ak027364
Ak021606
Ak054810
Ak130484
Ensg00000198491
Ak057732
Ak026869
Loh3cr2a
Ak093700
Ak128273
Loc728678
Ak022202
Ak124373
Loc100129516
Arpp-21
Ak092462
Ak130647
Ak024877
Ak021991
Flj41747
Ak027848
Atp5g2
Atp5g2
Ak025670
Loc474358
Loc282997
Ak055968
Loc100128309
Ak097844
Ak057472
Yars
Ak057728
Ak096351
Ak021989
Loc100129897
Ak025182
Loc92249
Ppp1r2p9
Smek3p
Ak093633
Ssx2
Xist
Ak098789
Ak130351
Ak124306
Loc645769
Ak057233
Ube2d3
Eif4e
Eif4e
Ak130496
Ak096208
Ak025053
Ak124399
Loc283658
Ak128197
Ak002043
Ak055804
Ak074481
Ak095426
Ak055748
Hcg_1789710
Ak093628
Ak094258
Flj36131
Ak094529
Ak124199
Ak026293
Ak123438
Ak054672
Ak128578
Ak123677
Ak130756
Akr1c2
Ak128427
Ak130399
Loc100132159
Loc283045
Ak130022
Ak126596
Loc642278
Ak001097
Ak129937
Ak130427
Amy2b
Ak130052
Ak093528
Amy2a
Ak091279
Ak021730
Loc729987
Flj21272
Snord21
Loc100133219
Ak022339
Ak090951
Ak130544
Ak130338
Ak001918
Tmem83
Loc400446
Ak129489
Ak093767
Loc100130560
Rab11a
Ak129712
Ak023050
Ak096722
Ccdc50
Ak123148
Ak126269
Ak055323
Ak123610
Flj34208
Sdhalp2
Sdhalp2
Lrch3
Ak130364
Ak056252
Ak128090
Ak129524
Ak021558
Ak021880
Ak024874
Ak022686
Ak026032
Ak126780
Ak093114
Ak129820
Loc100128199
Fam153c
Ak026811
Ak097026
Ttc30a
Loc100128821
Ak024185
Ak026778
Ak001808
Loc100131048
Ak023908
Loc100128699
Ak024203
Loc100129029
Ak026877
Ak021546
Ak129698
Ak027828
Ak055647
Loc100129794
Ak093933
Ak093933
Ak093277
Snord56b
Ak098330
Ak130780
Ak126681
Ak021972
Ak095070
Loc728883
Ak025011
Mgc16291
Mgc16291
Loc399744
Ak022347
Ak091544
Ak094279
Ak092543
Ak055454
Ak090628
Ak055114
Ak130898
Ak055475
Loc100128401
Ak024971
Ak023316
Ak025156
Dgcr11
Rimbp3c
Ak023678
Ddt
Ddt
Ak024374
Ak130426
C1orf136
Myo15a
Ak129639
Loc100128281
Ak096256
Loc339240
Ak092443
Ak024879
Ak054761
Ak124987
Ak097740
Hcrp1
Ak123151
Ak021617
Ak126547
Ak023072
Ak129544
Ak024152
Loc100132354
Ak057933
Ak026286
Ak092774
Ak093708
Loc100128682
Loc644554
Ak021651
Ak026867
Ak093750
Ak001130
Ak123904
Loc100129837
Loc100129837
Ak057624
Dnm2
Znf136
Flj21369
Ak023891
Ak127154
Ak097810
Ak096732
Hnrnpcl1
Pdia3p
Snora52
Rpph1
Snora64
Znf833
Snord87
Zfatas
Rps26l1
Ak096710
Ak130268
Loc440563
Ak023774
Ak124955
Gpr89a
Snora42
Ak023394
Gas5
Snord44
Snord74
Rp11-118h4.2
Ak125509
Ak022112
C10orf91
Loc100128830
Loc100128830
Loc100128830
Trpc2
Or10a2
Snora45
Ak022123
Loc120824
Ak098493
Flj22596
Loc642446
Flj39051
Loc283345
Krt86
Csad
Ak022364
Rhof
Mgc16384
Rn7sl1
Loc644925
Ak094240
Ak057309
Loc440243
Ak074456
Ak021987
Mesp2
Unq6190
Ensg00000205918
Ak093967
Herc2p4
Loc649172
Lrrc37b
Tubg1
Scarna20
Ak024082
Ak093324
Snord37
Ak097493
Il28b
Loc100130419
Ak095310
Loc344405
Flj37786
Loc648170
Sh3rf3
Ak093903
Ak126162
Loc100128267
Ak125889
Loc151475
Snord20
Ak095323
Ak096797
Hmg4l
Snora71c
Loc100128028
Ak124784
Ak125263
Ak055505
Loc100130597
Loc644525
Duxap10
Loc646074
Rfpl1s
Ak054989
Ensg00000215403
Loc348808
Snord2
Um9(5)
Loc402175
Hcg_2045751
Loc100129240
Loc653541
Loc644010
Ak127904
Loc285708
Snora74a
Ak097242
Ak126612
Loc647163
Loc647188
Ak056584
Snord50a
Pro2266
Flj37060
Ak128479
Ncf1b
Eif3ip1
Ak024938
Loc641814
Loc401447
Usp17l3
Loc643972
Ak055858
Pvt1
Loc286126
Tmed10p
Ak025097
Ak130216
Loc653114
Loc286272
Flj41455
Loc340508
Ak130011
Ak057050
Ak096249
Loc392437
Loc392437
Ak055522
Loc644026
Ak097136
Ttty17b
Ttty4c
C10orf50
Loc729891
Loc644768
Loc644451
Loc338611
Hcg_1818231
Loc729046
Fam22b
Fam22b
Fam22c
Fam22e
Loc727960
Loc401676
Loc387761
Loc729901
Loc399940
Loc646801
Fabp5l7
Unc93b6
Fthl16
Loc729944
Loc729302
Loc387825
Loc387826
Srp14p1
Loc730512
Loc653079
Loc642550
Loc728467
Loc647288
Loc728667
Loc644384
Loc645683
Loc440180
Ak096592
Snord114-4
Snord114-13
Dkfzp547l112
Loc283683
Snord116-3
Snrpn
Snord116-4
Snrpn
Snord116-6
Snrpn
Snord116-23
Snord116-24
Snord115-31
Snrpn
Loc730038
Ensg00000212769
Loc728770
Loc390578
Loc645693
Loc644761
Krt8p9
Fbxo22os
Loc729911
Impdh1p11
Loc728138
Loc646805
Loc728809
Loc647086
Snord111
Loc645726
Snord91b
Loc729004
Loc401875
Lrrc37b2
Lrrc37b2
Loc646021
Loc645804
Loc728677
Loc646044
Ensg00000175319
Loc646629
Loc731852
Loc728831
Znf812
Loc729279
Loc646864
Znf83
Znf83
Loc729059
Snord85
Loc728869
Anapc10p
Loc391081
Loc100133555
Loc729135
Loc729952
Loc401980
Loc730226
Loc730255
Irf2bp2
Snord17
Dbndd2
Har1a
Loc651198
Ensg00000185390
Loc400879
Cecr8
Loc727983
Loc391334
Loc730163
Loc388907
Loc728966
Loc649489
Loc729468
Loc728059
Loc644877
Loc344328
Loc729172
Loc440934
Loc728009
Loc728323
Gstm1l
Loc729684
Stgc3
Snord19
Loc401076
Loc646493
Loc729687
Loc391592
Loc730218
Loc220729
Abca11
Loc391655
Loc728128
Loc729227
Loc646187
Gk3p
Loc728339
Loc100132773
Loc643300
Loc728103
Loc728555
Loc727805
Loc731042
Loc728093
Loc441066
Loc389332
Loc729776
Gusbl2
Krt18p50
C6orf184
Loc442249
Loc644101
Loc728626
Loc285741
Loc442299
Loc730376
Loc442319
Loc442319
Znf679
Loc649395
Loc728967
Loc644363
Loc731779
Loc648294
Loc728297
Loc100132785
Loc728611
Loc728297
Loc100133216
Loc643596
Loc441505
Loc643371
Loc643371
Loc643888
Fam127b
Magea9b
Tspy1
Loc728132
Loc727969
Loc730461
Glyatl2
P704p
Serf2
Serf2
Serf2
Loc100101266
H3/N
Slc5a3
Loc285501
Hcg_1983332
Stag3l1
Ctage6
Aqp7
Atxn3l
Spry3
Loc100101120
Loc100133296
Loc100130652
Loc100130127
Loc100128663
Loc100131082
Loc100129906
Ak309109
Loc100128032
Loc644496
Rpl26p6
Loc100131213
Loc642413
Loc728027
C10orf116
C10orf116
Loc118945
Loc728475
C10orf26
Loc100132573
Loc100130255
Ak023288
Loc100129103
Loc100129103
Ensg00000183562
Loc100130743
Ensg00000176748
Hbb
Hbb
Ensg00000184321
Ensg00000170688
Rpl27a
Loc100128427
Loc100129915
Ensg00000181296
Ensg00000180714
Loc100129933
Loc100129751
Ak311199
Loc100128506
Loc100131581
Loc100129932
Loc100132513
Loc100131323
Ensg00000212697
Ensg00000180574
Loc100132795
Loc100128399
Loc100129218
Loc100128815
Rdh16
Rdh16
Loc100133477
Loc100133477
Loc100130492
Loc100128895
Loc100132232
Loc100134417
Xm_001716825
Loc100133556
Loc284232
Loc284232
Tnap
Loc646982
Ensg00000139656
Loc100130779
Loc100130779
Loc100134195
Loc387924
Loc220115
Ensg00000174408
C13orf29
Ak311238
Ensg00000176213
Ensg00000211791
Ensg00000211829
Thtpa
Loc100129788
Snord127
Ensg00000214657
Loc100130769
Loc100133797
Loc100133739
Loc100132904
Loc400968
Loc100133249
Loc100132026
Loc100132202
Loc100130736
Loc390557
Loc642397
Loc100128974
Loc100131250
Ckmt1b
Ckmt1b
Ensg00000205773
Loc100130107
Loc654350
Loc100128285
Loc440292
Loc440292
Loc440292
St20
Ensg00000205272
Loc100132703
Loc727963
Ensg00000187711
Loc100131061
Gs85
Loc100130436
Loc100129495
Loc642778
Ensg00000185208
Nomo2
Loc100131046
Ak123481
Loc100133904
Loc100133017
Loc100132856
Loc100131688
Loc100131426
Ak311139
Mt1dp
Unq6484
Loc100134096
Loc100130184
Loc100132978
Loc100131621
Loc100130464
Loc100131109
Loc100133337
Loc100129535
Ccdc144b
Ensg00000197665
Loc100130562
Loc100132721
Loc100132820
Loc100128432
Loc650958
Loc100133676
Loc400590
Krtap4-9
Loc100133596
Ensg00000166329
Snora38b
Loc643008
Snord1a
Loc100131391
Loc100133045
Ensg00000214069
Loc100133580
Loc100130055
Ensg00000215503
Loc100128115
Loc100127987
Flj45445
Loc100132640
C19orf29os
Loc100134236
Snord105b
Loc100129261
Znf208
Loc100129365
Loc100129085
Snar-A12
Snar-A2
Znf577
Rfpl4a
Rfpl4a
Loc100131296
Loc100131140
Nbl1
Loc100128789
Snord103a
Loc100128093
Loc440587
Loc100133118
Loc100129046
Loc100128787
Loc644237
Ensg00000212883
Loc647500
Nbpf14
Loc100130000
Loc100132102
Loc100129412
Loc100129715
Rp11-297h3.4
Loc100131486
Snord81
Snord80
Snord78
Loc646891
Kiaa0040
Kiaa0040
Loc100130511
Loc100128746
Loc284648
Loc284648
Loc100129295
Loc100131866
C1orf106
Loc100130926
Ensg00000212663
Snora16b
Loc100130483
Loc100133049
Loc100133109
Loc100134170
Loc648262
Sirpb1
Rnu105b
Loc200261
Loc100129548
Ensg00000215467
Snord12c
Loc100128404
Loc100129576
Mgc4294
C20orf66
Loc100132911
Loc100133621
Ensg00000149656
Loc100133286
Loc100129890
Loc100132900
Rimbp3
Loc400968
Ensg00000183169
Ensg00000211670
Loc100129643
Loc100130420
Loc100130561
Loc100133143
Loc100133224
Kiaa1659
Loc100131298
Loc100132738
Loc100128609
Loc100128161
Loc100133985
Loc730268
Loc730259
C2orf59
Ensg00000211599
Loc100133237
Loc339562
Loc100133152
Il18r1
C2orf59
Loc732043
Loc100130315
Loc100131316
Loc100134308
Loc100133732
Loc100129449
Loc100132060
Loc100131990
Loc100128196
Loc100133109
Loc100130885
Loc100131989
Ensg00000213912
Ensg00000204121
Loc100131009
Ensg00000124835
Ak125798
Ak124906
Loc100130915
Loc100130646
Loc100131713
Loc100130135
Loc651995
Snord19b
Itih4
Npcdr1
Loc100128466
Loc100133690
Loc100131308
Loc100129707
Loc100130959
Loc100131426
Loc100133263
Ensg00000212780
Loc100129808
Loc727978
Loc728210
Loc728100
Loc100129466
Loc100133606
Loc100133131
Mgc10981
Loc644517
Loc644517
Loc100129903
Ensg00000215248
Loc100132861
Loc100132141
Loc100131940
Loc100131076
Loc729350
Loc729350
Loc100130178
Loc100128888
Loc100133713
Loc100128508
Loc100133463
Loc100132218
Pmchl2
Loc100131945
Loc441086
Loc285620
Loc100134241
Loc100133050
Loc100134401
C5orf26
Loc100131040
Loc100128691
Loc100130472
Smad5os
Smad5os
Loc100128966
Thoc3
Loc100128760
Ltc4s
Loc100132266
Loc100132153
Loc100129461
Loc100128648
Loc100132361
Or11a1
Hla-A
Loc100133346
Clic1
Clic1
Loc100131609
Hla-Drb1
Hla-Dqb1
Hla-Dqb1
Hla-Dqb1
C6orf130
Loc100129436
Loc100130966
Loc100129733
Loc100134217
Loc100134205
Loc100128129
Loc100132769
Loc728262
Loc100134731
Loc100134489
Loc100132943
Loc100129463
Ensg00000211686
[truncated: 8,922 more rows]
