# Supplementary material for: Mutations in THAP1/DYT6 reveal that diverse dystonia genes disrupt similar neuronal pathways and functions
Source: PLoS Genet. 2018 Jan 24;14(1):e1007169. doi: 10.1371/journal.pgen.1007169 (PMC5798844; doi:10.1371/journal.pgen.1007169)
Supplement: S6 Table — (XLSX) [file pgen.1007169.s009.xlsx]

## Sheet: Emory Panel
Supplementary Table 6: Common DEGS across the Emory Panel
Thap1+/- Striatum (p < 0.05)	Log2 Ratio
Ap1s2	-0.308356
Atp1a3	0.362296
Cacna1a	0.433264
Foxg1	0.446435
Kcnq2	0.227275
Npc2	-0.232366
Rnaseh2b	-0.280359
Scp2	-0.32791
Slc46a1	0.268954
Vps37a	0.18223
Tubb4a	0.407028
Thap1C54Y/+ Striatum (p < 0.05)	Log2 Ratio
[None]
Thap1+/- Cerebellum (p < 0.05)	Log2 Ratio
Dcaf17	0.132388
Foxred1	-0.14258
Kcnq2	0.155873
Npc2	-0.13747
Qdpr	-0.209362
Samhd1	0.153552
Serac1	0.166332
Slc2a1	-0.174122
Sucla2	-0.11434
Thap1	0.327619
Vps37a	0.158808
Thap1C54Y/+ Cerebellum (p < 0.05)	Log2 Ratio
Mcoln1	-0.13718
Thap1	0.186478

## Sheet: Mount Sinai Panel
Supplementary Table 6: Common DEGS across the Emory Panel
IDs (Thap1+/- Striatum)	Log2 ratio	Movement disorders & Neuropathies	Dystonia & Parkinsonism	"Core" Dystonia & Parkinsonism	Parkinson's disease	ALS	"Core" ALS	Hereditary spastic paraplegia	Neuropathies	CMT	HSAN	HMN	Ataxia (non-repeat) (ataxia genes for which disease mechanism is NOT repeat expansion)		Neuromuscular disorders	Muscular dystrophies	LGMD	CMD	EMD	Congenital myopathies	NM	CNM	CFTD	Congenital myasthenic syndrome	Myofibrillar myopathy	Metabolic myopathy
Abcd1	0.245063	X						X
Agrn	0.241487														X									X
Aifm1	-0.199242	X							X
Ano3	-0.353256	X	X	X
Atp1a3	0.362296	X	X	X
Cacna1a	0.433264	X	X										X
Casq1	-0.42667														X
Cryab	0.40915														X										X
Dmd	0.289169														X	X	X
Dnajc6	0.431686	X	X
Egr2	-0.51997	X							X	X
Fhl1	-0.145093														X	X	X		X						X
Fus	-0.424145	X	X			X	X
Gbe1	-0.306134	X						X							X											X
Grn	0.359245	X
Hk1	0.2152	X
Ispd	0.289572														X	X	X	X
Kars	-0.186713	X							X
Kcnc3	0.413498	X											X
Kif1a	0.218691	X	X					X	X		X
Large	0.122084														X	X		X
Lmna	0.33388	X							X	X					X	X	X	X	X
Lrsam1	0.336409	X							X	X
Lyst	-0.185025	X
Mapt	0.301455	X	X			X
Matr3	-0.174361														X
Med25	0.380455	X							X
Megf10	-0.289127														X					X
Npc1	0.230299	X	X
Park7	-0.201891	X	X	X	X
Pip5k1c	0.341758	X
Plec	0.432439														X	X	X
Pnpla2	0.31654														X
Pnpla6	0.357489	X	X					X
Prkcg	0.524359	X	X										X
Ptrf	-0.429311														X
Sbf1	0.366935	X
Scn9a	-0.308285	X							X		X
Sepn1	0.401428														X	X				X
Sigmar1	0.424434	X
Slc52a2	0.243173	X							X
Slc5a7	-0.448202	X
Sod1	-0.220966	X				X	X
Sptbn2	0.266459	X	X					X					X
Syne2	-0.228309														X	X	X
Tardbp	-0.147249	X				X	X
Ttpa	-0.359757	X	X										X
Tubb4a	0.407028	X	X	X
Ubqln2	0.329622	X				X	X
Vrk1	-0.365875	X
Xk	0.241113	X							X						X
Zfyve26	0.370251	X	X					X
IDs (Thap1C54Y/+ Striatum)	Log2 ratio	Movement disorders & Neuropathies	Dystonia & Parkinsonism	Core Dystonia & Parkinsonism	Parkinson's disease	ALS	Core ALS	Hereditary spastic paraplegia	Neuropathies	CMT	HSAN	HMN	Ataxia (non-repeat) (ataxia genes for which disease mechanism is NOT repeat expansion)	Neuromuscular disorders	Muscular dystrophies	LGMD	CMD	EMD	Congenital myopathies	NM	CNM	CFTD	Congenital myasthenic syndrome	Myofibrillar myopathy	Metabolic myopathy
Acadvl	-0.15224													X											X
Cryab	-0.142214														X										X
Fus	-0.184234	X	X			X	X
Gnb4	0.210259	X							X
Tgm6	0.133402	X											X
IDs (Thap1+/- Cerebellum)	Log2 ratio	Movement disorders & Neuropathies	Dystonia & Parkinsonism	Core Dystonia & Parkinsonism	Parkinson's disease	ALS	Core ALS	Hereditary spastic paraplegia	Neuropathies	CMT	HSAN	HMN	Ataxia (non-repeat) (ataxia genes for which disease mechanism is NOT repeat expansion)	Neuromuscular disorders	Muscular dystrophies	LGMD	CMD	EMD	Congenital myopathies	NM	CNM	CFTD	Congenital myasthenic syndrome	Myofibrillar myopathy	Metabolic myopathy
Asah1	-0.143805	X
Atm	0.124708	X	X										X
B3galnt2	0.152809														X
Cacnb4	0.147267	X											X
Col6a1	-0.298482														X	X	X	X		X
Cox6a1	-0.178375	X
Dnajc13	0.194438	X	X
Dpm3	-0.194874														X	X		X
Fgd4	0.181774	X							X	X
Gfpt1	0.161645														X									X
Gmppb	-0.199563														X	X
Hint1	-0.213542	X							X	X
Itpr1	0.206733	X	X										X
Kars	-0.0991848	X							X
Kcnc3	0.180589	X											X
Kif1b	0.0974409	X							X
Lama1	-0.276652	X
Lrsam1	0.150684	X							X	X
Lyst	0.207104	X
Matr3	-0.0977297														X
Myh8	-0.408117														X
Nefl	-0.114263	X							X	X
Npc1	0.151813	X	X
Park7	-0.163437	X	X	X	X
Pfkm	-0.12246														X											X
Pfn1	-0.173546	X				X
Pnpla6	0.241222	X	X					X
Prkcg	0.231951	X	X										X
Prkra	-0.143946	X	X	X
Prnp	-0.212585	X	X
Ptrf	-0.203412														X
Sacs	0.140228	X	X					X	X				X
Sil1	-0.173093	X	X						X				X		X
Slc2a1	-0.174122	X	X	X
Sod1	-0.201357	X				X	X
Spg11	0.171591	X	X			X		X	X
Sucla2	-0.11434	X	X						X						X
Syne1	0.168375												X		X	X	X
Syne2	0.147701														X	X	X
Thap1	0.327619	X	X	X
Tpm3	-0.109199														X					X	X		X
Ttbk2	0.0974227	X											X
Ttn	0.233191														X	X	X			X		X
Vps13a	0.112945	X	X						X
Vps35	-0.0929648	X	X	X	X
Wnk1	0.243743	X	X						X		X
IDs (Thap1C54Y/+ Striatum)	Log2 ratio	Movement disorders & Neuropathies	Dystonia & Parkinsonism	Core Dystonia & Parkinsonism	Parkinson's disease	ALS	Core ALS	Hereditary spastic paraplegia	Neuropathies	CMT	HSAN	HMN	Ataxia (non-repeat) (ataxia genes for which disease mechanism is NOT repeat expansion)	Neuromuscular disorders	Muscular dystrophies	LGMD	CMD	EMD	Congenital myopathies	NM	CNM	CFTD	Congenital myasthenic syndrome	Myofibrillar myopathy	Metabolic myopathy
Bag3	-0.175598														X										X
Lama1	-0.187367	X
Mpz	-0.0834909	X							X	X
Sacs	0.130788	X	X					X	X				X
Thap1	0.186478	X	X	X
Tpm2	-0.173449														X					X	X		X
