# Supplementary material for: Mutations in THAP1/DYT6 reveal that diverse dystonia genes disrupt similar neuronal pathways and functions
Source: PLoS Genet. 2018 Jan 24;14(1):e1007169. doi: 10.1371/journal.pgen.1007169 (PMC5798844; doi:10.1371/journal.pgen.1007169)
Supplement: S7 Table — (XLSX) [file pgen.1007169.s010.xlsx]

## Sheet: overlap.cell_type_markers
Celltype	DEGs	Overlap.Size	DEGs.Size	Fraction	Percentage	Celltype.Size	Background.Size	FE	Pvalue	P.adj	Overlap.Items
Neuron	Thap1C54Y/+_striatum_DE.Up	3	10	0.3	30	457	22370	14.6849	0.000913355	0.00951338	Cdh4;Cdh7;Oxtr
Astrocyte	Thap1C54Y/+_striatum_DE.Dn	5	40	0.125	12.5	464	22370	6.0264	0.00135905	0.00951338	Arhgef26;Ccdc67;Evc2;Hapln1;Rsph1
Astrocyte	Thap1C54Y/+_striatum_DE.Up	1	10	0.1	10	464	22370	4.82112	0.189128	0.540935	Hs3st3b1
Microglia	Thap1C54Y/+_striatum_DE.Up	1	10	0.1	10	469	22370	4.76972	0.190977	0.540935	Tnfrsf11a
Myelinating_oligodendrocyte	Thap1C54Y/+_striatum_DE.Up	1	10	0.1	10	475	22370	4.70947	0.193191	0.540935	Kcnk13
OPC	Thap1C54Y/+_striatum_DE.Dn	1	40	0.025	2.5	456	22370	1.22643	0.561559	1	Kcnh5
Newly_formed_oligodendrocyte	Thap1C54Y/+_striatum_DE.Dn	1	40	0.025	2.5	461	22370	1.21312	0.565546	1	Kif19a
Endothelial	Thap1C54Y/+_striatum_DE.Dn	1	40	0.025	2.5	476	22370	1.17489	0.577297	1	Iqcg
Endothelial	Thap1C54Y/+_cerebellum_DE.Dn	2	4	0.5	50	479	22433	23.4165	0.00265319	0.0185723	Myof;Smad6
Microglia	Thap1C54Y/+_cerebellum_DE.Dn	1	4	0.25	25	478	22433	11.7327	0.0825513	0.288929	Tgfbi
Neuron	Thap1+/-_striatum_DE.Up	89	1108	0.0803249	8.03249	420	13435	2.56944	3.78531e-17	5.29943e-16	A830018L16Rik;Abcc8;Adra2c;Aff2;Angpt1;Ankrd35;Atp1a3;Cacna1a;Cacna1b;Cacna2d1;Cacng2;Cacng5;Car10;Cdh4;Cdkl2;Celf4;Chd5;Chrm3;Clstn2;Cnksr2;Cntnap4;Cpne4;Crmp1;Cygb;Dact1;Dgkg;Disp2;Dpysl5;Elavl2;Epha3;Fstl4;Gpr12;Gpr135;Gpr22;Gpr26;Gprin1;Grin2d;Grm1;Grm2;Hcn1;Hcn3;Kcnc2;Kcnh7;Kcnip2;Kcnip4;Kcnk9;Kcnmb2;Lhx6;Mast1;Nell1;Neurod2;Nos1;Nov;Nrg3;Nrip3;Nxph2;Pde1a;Pgm2l1;Ppfia4;Prdm8;Rab6b;Rai2;Rbfo…
Newly_formed_oligodendrocyte	Thap1+/-_striatum_DE.Up	61	1108	0.0550542	5.50542	369	13435	2.00448	1.06753e-07	7.47271e-07	1810041L15Rik;8430427H17Rik;Aatk;Adam11;Ankrd23;Bcar1;Bcl7a;Capn5;Col9a1;Cyfip2;D430041D05Rik;D630045J12Rik;Dhcr24;Dlk2;Dusp15;Ell2;Eml1;Ephx4;Faah;Frmd4a;Fryl;Gp1bb;Gpr37;Hipk2;Hr;Katnal1;Kcnq3;Map6d1;Matn2;Micall1;Ncam1;Neo1;Nfasc;Nfe2l3;Osbpl1a;Pacs2;Pcdh17;Pex5l;Ptpre;Ptpro;Rap2a;Rras2;S1pr5;Sema4d;Sema4f;Sema6a;Shisa4;Slc4a8;Sox10;Spsb1;Srcin1;Sulf2;Tbc1d8;Thra;Thsd4;Tjap1;Tmem108;Tmem163;Tn…
Neuron	Thap1+/-_striatum_DE.Dn	38	568	0.0669014	6.69014	420	13435	2.14005	8.1746e-06	3.81481e-05	2610018G03Rik;AI606473;Ajap1;Cacna2d3;Calb1;Cdh8;Cntn5;Cntnap2;Cntnap3;Col25a1;Crabp1;Dlx5;Dlx6os1;Ecel1;Fam65b;Gabra5;Gad1;Gpr149;Gpr83;Gpr88;Gprin3;Isl1;Kctd8;Lefty2;Lhx8;Ndst3;Nkx2-1;Pcp4;Penk;Prokr2;Scn9a;Sertad4;Slc5a7;Synpr;Syt5;Tmem59l;Trank1;Zcchc12
OPC	Thap1+/-_striatum_DE.Up	52	1108	0.0469314	4.69314	369	13435	1.70874	9.09677e-05	0.000318387	1700019D03Rik;4833424O15Rik;A230077H06Rik;Ak5;C1ql1;Caskin2;Chrna4;Col15a1;Col1a1;Creg2;Cspg4;Cys1;Dcaf12l1;Dpp10;Elfn1;Extl1;Fam19a1;Flrt1;Gabra3;Grin3a;Inhbb;Kctd15;Lmo1;Lrfn2;Lrrtm1;Lypd6;Mmp15;Ncald;Nrxn2;Nxph1;Pdzrn4;Podn;Pou3f1;Ppp1r14c;Prkg1;Ptchd2;Ptprn;Qpct;Sez6;Sh3d19;Slc35f1;Slc4a10;Slc7a3;Sstr1;Sulf1;Sulf2;Tacc2;Tmem179;Tmem196;Unc5c;Vstm2b;Zcchc16
Myelinating_oligodendrocyte	Thap1+/-_striatum_DE.Up	48	1108	0.0433213	4.33213	355	13435	1.6395	0.000441927	0.0012374	5031439G07Rik;Aatk;Adam19;Adamts2;Adamtsl4;Arhgap23;Capn5;Cdc42ep2;Clmn;Cntn2;Cryab;Dact3;Dhcr24;Eml1;Evi2a;Faah;Fam57a;Gpr37;Il17rb;Jph1;Map6d1;Mapk8ip1;Micall1;Nfe2l3;Osbpl1a;Pacs2;Pex5l;Pkp4;Ppfia3;Prss12;Rhou;S1pr5;Sbf1;Scd1;Sema4d;Shisa4;Shroom3;Slc25a1;Smtnl2;Srcin1;Synj2;Synpo;Tmem74;Trp53inp2;Tspan17;Unc5b;Wscd1;Xrcc3
Astrocyte	Thap1+/-_striatum_DE.Dn	26	568	0.0457746	4.57746	384	13435	1.60152	0.0123332	0.0287775	Acot11;C030037D09Rik;Ccnd2;Clu;Ddo;Dnaic1;Frem2;Fxyd1;Gabrg1;Gm973;Id4;Igsf1;Itih3;Lrrc23;Lrrc9;Megf10;Mgst1;Myh6;Olfml1;P4ha3;Pipox;Rsph1;Slc7a2;Tpbg;Ttpa;Vit
Astrocyte	Thap1+/-_striatum_DE.Up	39	1108	0.0351986	3.51986	384	13435	1.23149	0.101674	0.203348	Adra2a;Adrbk2;Alpk1;Arhgef26;Atp1b2;Boc;Celsr1;D030047H15Rik;Dhtkd1;Dmd;Efna4;Ephb3;Fjx1;Frmpd1;Gabbr2;Grhl1;Hif3a;Igdcc4;Irs2;Kcnc4;Kcnn2;Loxl1;Ncan;Npas2;Npas3;Nphp3;Nr4a2;Otx1;Pla2g3;Prss35;Rasl11b;Rgma;Rorb;Six5;Tgfb2;Tmem200c;Tnc;Trim9;Wwc1
Endothelial	Thap1+/-_striatum_DE.Dn	16	568	0.028169	2.8169	292	13435	1.29606	0.174739	0.285425	Acer2;Adora2a;Ankrd37;Anxa2;Casq2;Cnn2;Ebf1;Fgfbp1;Filip1;Hmgcs2;Iqcg;Plk2;Prkch;Ptrf;Stc1;Tmsb10
Microglia	Thap1+/-_striatum_DE.Dn	10	568	0.0176056	1.76056	170	13435	1.39136	0.183488	0.285425	Alox5ap;Arhgdib;Ctsz;Cyba;Egr2;Ikzf1;Lyz2;Nfam1;Plek;Rgs10
Endothelial	Thap1+/-_striatum_DE.Up	26	1108	0.0234657	2.34657	292	13435	1.07966	0.370352	0.518493	Abcg2;Ablim1;Apcdd1;Col4a1;Dlc1;Dok4;Ecm1;Fam101b;Flt1;Gpr124;Hic1;Htr2a;Itga4;Kdr;Ltbp4;Osmr;Rasip1;Ret;Rhobtb1;Slc16a4;Slc22a8;Slc7a5;Smoc2;Trim16;Vsig2;Zfp69
Microglia	Thap1+/-_striatum_DE.Up	14	1108	0.0126354	1.26354	170	13435	0.998567	0.543018	0.691114	1700017B05Rik;Coro1a;Gmip;Grn;Hk2;Ifi30;Mafb;Mmp9;Nfkbie;Rasa4;Rassf5;Serpinf1;Trpv2;Ttc7
Newly_formed_oligodendrocyte	Thap1+/-_striatum_DE.Dn	15	568	0.0264085	2.64085	369	13435	0.961511	0.599963	0.699957	Col9a2;Col9a3;Cyp2j6;Dnaic2;Dynll2;Kcnj12;Rasgef1b;S100a6;Sema3e;Sox8;Steap2;Syde2;Sytl5;Tmem117;Trim59
OPC	Thap1+/-_striatum_DE.Dn	14	568	0.0246479	2.46479	369	13435	0.89741	0.699858	0.741812	1810010H24Rik;6530411M01Rik;Ano3;C430049B03Rik;Dlgap5;Ect2;Fam196b;G0s2;Galnt13;Klhl13;Pbk;Rasgrf1;Slc22a3;Stk33
Myelinating_oligodendrocyte	Thap1+/-_striatum_DE.Dn	13	568	0.0228873	2.28873	355	13435	0.866172	0.741812	0.741812	2810429I04Rik;Arhgef37;B3galt5;Carhsp1;Hist1h4h;Metrn;Mgst3;Pla2g16;Plekhb1;Plin3;Thbs3;Tmem117;Trim59
Endothelial	Thap1+/-_cerebellum_DE.Dn	10	85	0.117647	11.7647	215	11234	6.1472	4.78603e-06	6.70044e-05	Aplnr;C130074G19Rik;Cd248;Cldn5;Clec14a;Itm2a;Sepp1;Stc1;Tpm4;Vtn
OPC	Thap1+/-_cerebellum_DE.Dn	7	85	0.0823529	8.23529	293	11234	3.15752	0.006656	0.046592	Col13a1;Col3a1;Col6a1;Dcn;Galnt13;Lum;Tbx18
Microglia	Thap1+/-_cerebellum_DE.Dn	3	85	0.0352941	3.52941	92	11234	4.30972	0.0324264	0.151323	Hk2;Lyve1;Serpinf1
Neuron	Thap1+/-_cerebellum_DE.Up	5	110	0.0454545	4.54545	308	11234	1.65791	0.184221	0.644772	Bsn;Grid2ip;Srrm4;Trhde;Zdbf2
Neuron	Thap1+/-_cerebellum_DE.Dn	2	85	0.0235294	2.35294	308	11234	0.858212	0.681422	1	Pla2g4e;Tmem59l
Newly_formed_oligodendrocyte	Thap1+/-_cerebellum_DE.Up	2	110	0.0181818	1.81818	310	11234	0.658886	0.811659	1	Hipk2;Onecut2
Astrocyte	Thap1+/-_cerebellum_DE.Dn	1	85	0.0117647	1.17647	274	11234	0.482353	0.87838	1	Ccdc80
Endothelial	Thap1+/-_cerebellum_DE.Up	1	110	0.00909091	0.909091	215	11234	0.475011	0.881886	1	Atp10d
Myelinating_oligodendrocyte	Thap1+/-_cerebellum_DE.Dn	1	85	0.0117647	1.17647	296	11234	0.446502	0.897543	1	Apod
Astrocyte	Thap1+/-_cerebellum_DE.Up	1	110	0.00909091	0.909091	274	11234	0.372727	0.934756	1	Ccnd2
OPC	Thap1+/-_cerebellum_DE.Up	1	110	0.00909091	0.909091	293	11234	0.348557	0.946144	1	Stk32a
