# Supplementary material for: Mutations in THAP1/DYT6 reveal that diverse dystonia genes disrupt similar neuronal pathways and functions
Source: PLoS Genet. 2018 Jan 24;14(1):e1007169. doi: 10.1371/journal.pgen.1007169 (PMC5798844; doi:10.1371/journal.pgen.1007169)
Supplement: S8 Table — Primer sequences for the constituents of eIF2α signaling pathway, and the top 5 DEGs from the striatum and cerebellum of Thap1+/- or Thap1C54Y/+ relative to WT. (XLSX) [file pgen.1007169.s011.xlsx]

## Sheet: Sheet1
Gene	Forward	Reverse
BIP	CCTCTCTGGTGATCAGGATA	CGTGGAGAAGATCTGAGACT
EIF3K	TGAGAACTTGGCTACCCTGG	CTTCTTGATGTGCCTGGTCG
EIF4A	CATAACGTGGGAAAGAGGCG	GATCGGCCGGTTTCTTCTTC
ATF4	GTTTGACTTCGATGCTCTGTTTC	GGGCTCCTTATTAGTCTCTTGG
EIF2A	GGGACATTGTTTGCCTGGAG	TCCCAGCAGTGCCATCTTTA
RPS6	GCGCAAGCTCCGCACCTTCT	AGGCGCACTCTGCCATGGGT
EIF4B	GAGTTGGAGGTCTTCAGCCT	TGGAGCTGACCCCTACAAAG
CHOP	CTGGAAGCCTGGTATGAGGAT	CAGGGTCAAGAGTAGTGAAGGT
Total XBP1	AAGAACACGCTTGGGAATGG	ACTCCCCTTGGCCTCCAC
XBP1s	GAGTCCGCAGCAGGTG	GTGTCAGAGTC-CATGGGA
