# Supplementary material for: Mutations in THAP1/DYT6 reveal that diverse dystonia genes disrupt similar neuronal pathways and functions
Source: PLoS Genet. 2018 Jan 24;14(1):e1007169. doi: 10.1371/journal.pgen.1007169 (PMC5798844; doi:10.1371/journal.pgen.1007169)
Supplement: S9 Table — (XLSX) [file pgen.1007169.s012.xlsx]

## Sheet: Fig 3
Summary Table of Statistical Significant Data for Figure 3
Panel A: qRT-PCR data
Comparison	Tissue Type	Target	Statistical Test	t, df	P value
Thap1+/- vs WT	Striatum	Atf4	Student's t test	t=5.285 df=13	≤ 0.001
Thap1+/- vs WT	Striatum	XBP1s/total XBP1	Student's t test	t=3.459 df=13	0.0042
Thap1+/- vs WT	Cerebellum	Atf4	Student's t test	t=2.349 df=13	0.0353
Thap1+/- vs WT	Cerebellum	BiP	Student's t test	t=2.517 df=11	0.0286
Thap1+/- vs WT	Cerebellum	eIF2a	Student's t test	t=3.671 df=11	0.0037
Thap1+/- vs WT	Cerebellum	eIF3K	Student's t test	t=3.154 df=11	0.0092
Thap1+/- vs WT	Cerebellum	eIF4A	Student's t test	t=3.334 df=12	0.006
Thap1+/- vs WT	Cerebellum	XBP1s/total XBP1	Student's t test	t=3.23 df=14	0.0061
Panel B: Western Blotting
Comparison	Tissue Type	Target	Statistical Test	t, df	P value
Thap1+/- vs WT	Striatum	Atf4	Student's t test	t=2.624 df=6	0.0394

## Sheet: Fig 4
Summary Table of Statistical Data for Figure 4
Cerebellum: BiP/GAPDH							Striatum: BiP/GAPDH
Two-way ANOVA table	SS	DF	MS	F (DFn, DFd)	P value		Two-way ANOVA table	SS	DF	MS	F (DFn, DFd)	P value
Interaction	2.155	1	2.155	F (1, 16) = 2.046	P = 0.1718		Interaction	0.8258	1	0.8258	F (1, 16) = 1.168	P = 0.2958
Genotype	3.103	1	3.103	F (1, 16) = 2.946	P = 0.1054		Genotype	5.049	1	5.049	F (1, 16) = 7.142	P = 0.0167
Treatment	63.51	1	63.51	F (1, 16) = 60.31	P < 0.0001		Treatment	14.32	1	14.32	F (1, 16) = 20.26	P = 0.0004
Residual	16.85	16	1.053				Residual	11.31	16	0.7069
Tukey's multiple comparisons test							Tukey's multiple comparisons test
Comparison	Tissue Type	Target	Mean	95% CI of diff.	Adjusted P Value		Comparison	Tissue Type	Target	Mean	95% CI of diff.	Adjusted P Value
WT:Dextrose vs. WT:Tunicamycin	Cerebellum	Bip	-4.22	-6.077 to -2.364	< 0.0001		WT:Dextrose vs. WT:Tunicamycin	Striatum	Bip	-1.286	-2.807 to 0.2352	0.1134
WT:Dextrose vs. Thap1+/-:Dextrose	Cerebellum	Bip	0.1312	-1.726 to 1.988	0.9969		WT:Dextrose vs. Thap1+/-:Dextrose	Striatum	Bip	-0.5985	-2.120 to 0.9228	0.6797
WT:Tunicamycin vs. Thap1+/-:Tunicamycin	Cerebellum	Bip	1.444	-0.4126 to 3.301	0.1586		WT:Tunicamycin vs. Thap1+/-:Tunicamycin	Striatum	Bip	-1.411	-2.933 to 0.1101	0.0739
Thap1+/-:Dextrose vs. Thap1+/-:Tunicamycin	Cerebellum	Bip	-2.907	-4.764 to -1.051	0.0019		Thap1+/-:Dextrose vs. Thap1+/-:Tunicamycin	Striatum	Bip	-2.099	-3.620 to -0.5776	0.0057
Cerebellum: CHOP/GAPDH							Striatum: CHOP/GAPDH
Two-way ANOVA table	SS	DF	MS	F (DFn, DFd)	P value		Two-way ANOVA table	SS	DF	MS	F (DFn, DFd)	P value
Interaction	4.971	1	4.971	F (1, 16) = 2.562	P = 0.1290		Interaction	0.128	1	0.128	F (1, 16) = 0.1018	P = 0.7538
Genotype	0.4236	1	0.4236	F (1, 16) = 0.2183	P = 0.6466		Genotype	2.115	1	2.115	F (1, 16) = 1.682	P = 0.2131
Treatment	36.98	1	36.98	F (1, 16) = 19.06	P = 0.0005		Treatment	10.97	1	10.97	F (1, 16) = 8.724	P = 0.0093
Residual	31.04	16	1.94				Residual	20.12	16	1.257
Tukey's multiple comparisons test							Tukey's multiple comparisons test
Comparison	Tissue Type	Target	Mean	95% CI of diff.	Adjusted P Value		Comparison	Tissue Type	Target	Mean	95% CI of diff.	Adjusted P Value
WT:Dextrose vs. WT:Tunicamycin	Cerebellum	CHOP	-3.717	-6.237 to -1.196	0.0033		WT:Dextrose vs. WT:Tunicamycin	Striatum	CHOP	-1.641	-3.670 to 0.3878	0.1362
WT:Dextrose vs. Thap1+/-:Dextrose	Cerebellum	CHOP	-0.706	-3.226 to 1.814	0.8527		WT:Dextrose vs. Thap1+/-:Dextrose	Striatum	CHOP	-0.8104	-2.839 to 1.219	0.6696
WT:Tunicamycin vs. Thap1+/-:Tunicamycin	Cerebellum	CHOP	1.288	-1.232 to 3.809	0.4815		WT:Tunicamycin vs. Thap1+/-:Tunicamycin	Striatum	CHOP	-0.4904	-2.519 to 1.539	0.8989
Thap1+/-:Dextrose vs. Thap1+/-:Tunicamycin	Cerebellum	CHOP	-1.722	-4.243 to 0.7980	0.2453		Thap1+/-:Dextrose vs. Thap1+/-:Tunicamycin	Striatum	CHOP	-1.321	-3.350 to 0.7078	0.282
Cerebellum: ATF4/GAPDH							Striatum: ATF4/GAPDH
Two-way ANOVA table	SS	DF	MS	F (DFn, DFd)	P value		Two-way ANOVA table	SS	DF	MS	F (DFn, DFd)	P value
Interaction	0.2228	1	0.2228	F (1, 16) = 2.682	P = 0.1210		Interaction	1.09	1	1.09	F (1, 16) = 7.005	P = 0.0176
Genotype	0.09965	1	0.09965	F (1, 16) = 1.199	P = 0.2897		Genotype	0.4642	1	0.4642	F (1, 16) = 2.982	P = 0.1034
Treatment	0.004655	1	0.004655	F (1, 16) = 0.05602	P = 0.8159		Treatment	0.513	1	0.513	F (1, 16) = 3.296	P = 0.0882
Residual	1.329	16	0.08309				Residual	2.49	16	0.1556
Tukey's multiple comparisons test							Tukey's multiple comparisons test
Comparison	Tissue Type	Target	Mean	95% CI of diff.	Adjusted P Value		Comparison	Tissue Type	Target	Mean	95% CI of diff.	Adjusted P Value
WT:Dextrose vs. WT:Tunicamycin	Cerebellum	ATF4	-0.1806	-0.7022 to 0.3410	0.7568		WT:Dextrose vs. WT:Tunicamycin	Striatum	ATF4	-0.1466	-0.8605 to 0.5672	0.9343
WT:Dextrose vs. Thap1+/-:Dextrose	Cerebellum	ATF4	-0.06992	-0.5915 to 0.4517	0.9801		WT:Dextrose vs. Thap1+/-:Dextrose	Striatum	ATF4	-0.7717	-1.486 to -0.05778	0.0319
WT:Tunicamycin vs. Thap1+/-:Tunicamycin	Cerebellum	ATF4	0.3523	-0.1693 to 0.8738	0.2541		WT:Tunicamycin vs. Thap1+/-:Tunicamycin	Striatum	ATF4	0.1623	-0.5516 to 0.8761	0.9139
Thap1+/-:Dextrose vs. Thap1+/-:Tunicamycin	Cerebellum	ATF4	0.2416	-0.2800 to 0.7632	0.561		Thap1+/-:Dextrose vs. Thap1+/-:Tunicamycin	Striatum	ATF4	0.7873	0.07339 to 1.501	0.0282

## Sheet: Fig 5
Summary Table of Statistical Significant Data for Figure 5
Figure 5, A1 (Thap1+/- vs WT: LTD in the striatum)
ANOVA table	SS	DF	MS	F (DFn, DFd)	P value
Treatment (between columns)	3791	2	1896	F (2, 23) = 8.337	P = 0.0019
Residual (within columns)	5230	23	227.4
Total	9021	25
Dunnett's multiple comparisons test
Comparison	Mean	Adjusted P Value
Thap1+/- vs WT	-21.58	p ≤ 0.05
Figure 5, B2 (Thap1C54Y/+ vs WT: LTP in the striatum)
ANOVA table	SS	DF	MS	F (DFn, DFd)	P value
Treatment (between columns)	2094	2	1047	F (2, 28) = 3.347	P = 0.0497
Residual (within columns)	8760	28	312.9
Total	10855	30
Newman-Keuls multiple comparisons test
Comparison	Mean Diff	Adjusted P Value
Thap1C54Y/+ vs WT	-8.932	p ≤ 0.05

## Sheet: Fig 6
Summary Table of Statistical Significant Data for Figure 6
Figure 6, A (LTD after treatment with group 1 agonist DHPG)
ANOVA table	SS	DF	MS	F (DFn, DFd)	P value
Treatment (between columns)	427.9	2	213.9	F (2, 27) = 4.004	P = 0.0300
Residual (within columns)	1443	27	53.43
Total	1871	29
Newman-Keuls multiple comparisons test
Comparison	Mean Diff	Adjusted P Value
Thap1+/- DHPG vs WT	-8.932	p ≤ 0.05
Thap1+/- DHPG+Sal003 vs Thap1+/- DHPG	6.909	p ≤ 0.05
Figure 6, B (HFS-induced LTD after treatment with Sal003)
ANOVA table	SS	DF	MS	F (DFn, DFd)	P value
Treatment (between columns)	1569	2	784.4	F (2, 22) = 5.964	P = 0.0085
Residual (within columns)	2893	22	131.5
Total	4462	24
Newman-Keuls multiple comparisons test
Comparison	Mean Diff	Adjusted P Value
Thap1+/- DMSO vs WT DMSO	-13.01	p ≤ 0.01
Thap1+/- Sal003 vs WT DMSO	-18.59	p ≤ 0.01

## Sheet: Fig 7
Summary Table of Statistical Significant Data for Figure 7
Figure 7, TUJ1/DAPI
ANOVA table	SS	DF	MS	F (DFn, DFd)	P value
Treatment (between columns)	1.5	2	0.7499	F (2, 63) = 7.054	P = 0.0017
Residual (within columns)	6.698	63	0.1063
Total	8.198	65
Student's t test
Comparison	t, df	P value
Thap1+/- vs WT	t=3.726 df=42	0.0006
Figure 7, MAP2/DAPI
ANOVA table	SS	DF	MS	F (DFn, DFd)	P value
Treatment (between columns)	3.878	2	1.939	F (2, 50) = 5.341	P = 0.0079
Residual (within columns)	18.15	50	0.363
Total	22.03	52
Student's t test
Comparison	t, df	P value
Thap1+/- vs WT	t=3.043 df=30	0.0048
Figure 7, TAU/DAPI
ANOVA table	SS	DF	MS	F (DFn, DFd)	P value
Treatment (between columns)	0.7466	2	0.3733	F (2, 44) = 7.252	P = 0.0019
Residual (within columns)	2.265	44	0.05148
Total	3.012	46
Student's t test
Comparison	t, df	P value
Thap1+/- vs WT	t=2.799 df=23	0.0102
Thap1C54Y/+ vs WT	t=3.474 df=37	0.0013

## Sheet: S2 Fig
Summary Table of Statistical Significant Data for S2 Fig
S2 Fig, LTD measured after treatment with GABA-A antagonist gabazine (10µM)
ANOVA table	SS	DF	MS	F (DFn, DFd)	P value
Treatment (between columns)	3542	2	1771	F (2, 22) = 7.186	P = 0.0040
Residual (within columns)	5422	22	246.5
Total	8964	24
Newman-Keuls multiple comparisons test
Comparison	Mean Diff	Adjusted P Value
Thap1+/- vs WT	-16.4	p ≤ 0.05
Thap1C54Y/+ vs WT	16.68	p ≤ 0.05
Thap1C54Y/+ vs Thap1+/-	33.07	p ≤ 0.01

## Sheet: S3 Fig
Summary Table of Statistical Data for S3 Figure
Cerebellum: p-eif2a/total eif2a							Striatum: p-eif2a/total eif2a
Two-way ANOVA table	SS	DF	MS	F (DFn, DFd)	P value		Two-way ANOVA table	SS	DF	MS	F (DFn, DFd)	P value
Interaction	1.641	1	1.641	F (1, 8) = 3.425	P = 0.1014		Interaction	0.01319	1	0.01319	F (1, 8) = 0.3105	P = 0.5926
Genotype	0.05632	1	0.05632	F (1, 8) = 0.1175	P = 0.7406		Genotype	0.01574	1	0.01574	F (1, 8) = 0.3706	P = 0.5596
Treatment	0.8796	1	0.8796	F (1, 8) = 1.835	P = 0.2125		Treatment	0.2082	1	0.2082	F (1, 8) = 4.901	P = 0.0577
Residual	3.834	8	0.4793				Residual	0.3398	8	0.04248
Tukey's multiple comparisons test							Tukey's multiple comparisons test
Comparison	Tissue Type	Target	Mean	95% CI of diff.	Adjusted P Value		Comparison	Tissue Type	Target	Mean	95% CI of diff.	Adjusted P Value
WT:Dextrose vs. WT:Tunicamycin	Cerebellum	p-eif2a/total eif2a	-1.281	-3.091 to 0.5290	0.1854		WT:Dextrose vs. WT:Tunicamycin	Striatum	p-eif2a/total eif2a	-0.3297	-0.8687 to 0.2092	0.2782
WT:Dextrose vs. Thap1+/-:Dextrose	Cerebellum	p-eif2a/total eif2a	-0.6026	-2.413 to 1.207	0.7181		WT:Dextrose vs. Thap1+/-:Dextrose	Striatum	p-eif2a/total eif2a	0.006133	-0.5328 to 0.5450	> 0.9999
WT:Tunicamycin vs. Thap1+/-:Tunicamycin	Cerebellum	p-eif2a/total eif2a	0.8767	-0.9335 to 2.687	0.4541		WT:Tunicamycin vs. Thap1+/-:Tunicamycin	Striatum	p-eif2a/total eif2a	0.1388	-0.4002 to 0.6777	0.8415
Thap1+/-:Dextrose vs. Thap1+/-:Tunicamycin	Cerebellum	p-eif2a/total eif2a	0.1982	-1.612 to 2.008	0.9841		Thap1+/-:Dextrose vs. Thap1+/-:Tunicamycin	Striatum	p-eif2a/total eif2a	-0.1971	-0.7360 to 0.3418	0.6596
Cerebellum: p-eif2a/gapdh							Striatum: p-eif2a/gapdh
Two-way ANOVA table	SS	s	MS	F (DFn, DFd)	P value		Two-way ANOVA table	SS	DF	MS	F (DFn, DFd)	P value
Interaction	0.3992	1	0.3992	F (1, 8) = 1.594	P = 0.2424		Interaction	0.00679	1	0.00679	F (1, 8) = 0.3105	P = 0.5926
Genotype	0.07577	1	0.07577	F (1, 8) = 0.3025	P = 0.5974		Genotype	0.008104	1	0.008104	F (1, 8) = 0.3706	P = 0.5596
Treatment	0.1582	1	0.1582	F (1, 8) = 0.6314	P = 0.4498		Treatment	0.1072	1	0.1072	F (1, 8) = 4.901	P = 0.0577
Residual	2.004	8	0.2505				Residual	0.1749	8	0.02187
Tukey's multiple comparisons test							Tukey's multiple comparisons test
Comparison	Tissue Type	Target	Mean	95% CI of diff.	Adjusted P Value		Comparison	Tissue Type	Target	Mean	95% CI of diff.	Adjusted P Value
WT:Dextrose vs. WT:Tunicamycin	Cerebellum	p-eif2a/gapdh	-0.5944	-1.903 to 0.7143	0.5038		WT:Dextrose vs. WT:Tunicamycin	Striatum	p-eif2a/gapdh	-0.2366	-0.6232 to 0.1501	0.2782
WT:Dextrose vs. Thap1+/-:Dextrose	Cerebellum	p-eif2a/gapdh	-0.2059	-1.515 to 1.103	0.9559		WT:Dextrose vs. Thap1+/-:Dextrose	Striatum	p-eif2a/gapdh	0.0044	-0.3822 to 0.3910	> 0.9999
WT:Tunicamycin vs. Thap1+/-:Tunicamycin	Cerebellum	p-eif2a/gapdh	0.5237	-0.7850 to 1.832	0.598		WT:Tunicamycin vs. Thap1+/-:Tunicamycin	Striatum	p-eif2a/gapdh	0.09955	-0.2871 to 0.4862	0.8415
Thap1+/-:Dextrose vs. Thap1+/-:Tunicamycin	Cerebellum	p-eif2a/gapdh	0.1352	-1.174 to 1.444	0.9866		Thap1+/-:Dextrose vs. Thap1+/-:Tunicamycin	Striatum	p-eif2a/gapdh	-0.1414	-0.5281 to 0.2452	0.6596
