# Supplementary material for: Mutations in THAP1/DYT6 reveal that diverse dystonia genes disrupt similar neuronal pathways and functions
Source: PLoS Genet. 2018 Jan 24;14(1):e1007169. doi: 10.1371/journal.pgen.1007169 (PMC5798844; doi:10.1371/journal.pgen.1007169)
Supplement: S10 Table — (XLSX) [file pgen.1007169.s013.xlsx]

## Sheet: summary
Sample	Genotype	Experiment	Region	TotalReads	UniquelyMappedReads	FractionMappedReads
Cb1_1	WT	KI	cerebellum	35423042	32111026	0.906501		Total Reads (Mean):	3.9709e+07
Cb1_2	Thap1C54Y/+	KI	cerebellum	39685882	36500341	0.919731		Uniquely Mapped Reads (Mean):	3.62442e+07
Cb1_4	Thap1C54Y/+	KI	cerebellum	48670583	43497868	0.89372		Average Fraction:	0.912566
Cb1_5	WT	KI	cerebellum	38604477	35456196	0.918448
Cb1_6	WT	KI	cerebellum	35135468	31393213	0.893491
Cb2_12	WT	KO	striatum	46991303	42513968	0.90472
Cb2_15	Thap1+/-(Δexon2)	KO	cerebellum	38603845	35257081	0.913305
Cb2_17	WT	KO	cerebellum	40493026	36826340	0.909449
Cb2_5	Thap1+/-(Δexon2)	KO	cerebellum	39450659	36350953	0.921428
Cb2_6	Thap1+/-(Δexon2)	KO	cerebellum	38662367	35836453	0.926908
Cb2_7	WT	KO	cerebellum	34265409	31301151	0.913491
Cb2_8	Thap1+/-(Δexon2)	KO	cerebellum	35310537	32716502	0.926537
Cb2_9	WT	KO	cerebellum	32807510	30072926	0.916648
Cb3_1	Thap1C54Y/+	KI	cerebellum	41130051	37636674	0.915065
Cb3_2	Thap1C54Y/+	KI	cerebellum	34066504	31133673	0.913909
Cb4_5	WT	KI	cerebellum	42825970	39085574	0.912661
Str1_3	Thap1C54Y/+	KI	striatum	57591694	52884252	0.918262
Str1_4	Thap1C54Y/+	KI	striatum	46769477	43249155	0.92473
Str1_6	WT	KI	striatum	48175531	43967135	0.912645
Str1_8	WT	KI	striatum	46991767	43505055	0.925802
Str1_9	WT	KI	striatum	38994179	35730991	0.916316
Str2_10	WT	KO	striatum	29644099	26788020	0.903654
Str2_12	WT	KO	cerebellum	52106665	47113469	0.904174
Str2_15	Thap1+/-(Δexon2)	KO	striatum	30901586	28321415	0.916504
Str2_3	Thap1+/-(Δexon2)	KO	striatum	32726458	29836557	0.911695
Str2_6	Thap1+/-(Δexon2)	KO	striatum	47888410	43267312	0.903503
Str2_7	WT	KO	striatum	34240819	30290309	0.884626
Str2_8	Thap1+/-(Δexon2)	KO	striatum	44314714	40688026	0.918161
Str2_9	WT	KO	striatum	29368292	26194626	0.891936
Str3_1	Thap1C54Y/+	KI	striatum	35622747	32746703	0.919264
Str3_2	Thap1C54Y/+	KI	striatum	34119059	31494213	0.923068
Str4_5	WT	KI	striatum	39105214	36045700	0.921762
