# Supplementary material for: Mutations in THAP1/DYT6 reveal that diverse dystonia genes disrupt similar neuronal pathways and functions
Source: PLoS Genet. 2018 Jan 24;14(1):e1007169. doi: 10.1371/journal.pgen.1007169 (PMC5798844; doi:10.1371/journal.pgen.1007169)
Supplement: S11 Table — Cross-match lists of DEGs found to be dysregulated in either of the Thap1 mutant striatum or cerebellum (Thap1C54Y/+ or Thap1+/- vs WT) with THAP1 publicly available ChIP-Seq datasets from (A) Thap1 mouse embryonic stem cells, and (B) human ENCODE K562 cells. The highest ranking biological functions as identified by DAVID GO for shared genes between the Thap1+/- cerebellum and the (C) Thap1 mouse embryonic stem cells, and (D) human ENCODE K562 cells are shown. (XLSX) [file pgen.1007169.s014.xlsx]

## Sheet: DE_vs_THAP1_mES_Aguilo_2017
ChIPSeq_Set	Thap1_DEG_set	Universe.Size	Gene.Set.Size	Total.Hits	Expected.Hits	Observed.Hits	Pvalue_over	Pvalue_under	Pvalue_twosided	Adjusted_Pvalue_over	Adjusted_Pvalue_under	Adjusted_Pvalue_twosided	enrichment_overlap	foldchange
THAP1_ES_Aguilo_2017	Thap1_KO_cerebellum_DE.DOWN	23206	132	1038	5.90434	20	1.71203e-06	1	3.42407e-06	1.19842e-05	1	2.39685e-05	Atraid|AW209491|Cstf2t|Fis1|Hint1|Mrpl40|Msmo1|Nedd8|Nme2|Orc6|Pdap1|Pop7|Ppil3|Psma2|Rps14|Rps18|Rps2|Use1|Zfp617|Zfp882	3.38734
THAP1_ES_Aguilo_2017	Thap1_KO_cerebellum_DE.DE	23206	368	1038	16.4606	32	0.000277691	0.999873	0.000555382	0.000971918	1	0.00194384	Ankhd1|Arhgap11a|Atraid|AW209491|Cbl|Cstf2t|Deptor|Ercc6l2|Fis1|Hint1|Mrpl40|Msmo1|Nedd8|Nme2|Orc6|Pdap1|Phc3|Pop7|Ppil3|Psma2|Rps14|Rps18|Rps2|Slc39a9|Tcp11l1|Thap1|Tmem131|Ubr4|Use1|Zfp617|Zfp868|Zfp882	1.94404
THAP1_ES_Aguilo_2017	Thap1_KO_cerebellum_DE.UP	23206	236	1038	10.5562	12	0.366379	0.740433	0.732757	0.854883	1	1	Ankhd1|Arhgap11a|Cbl|Deptor|Ercc6l2|Phc3|Slc39a9|Tcp11l1|Thap1|Tmem131|Ubr4|Zfp868	1.13677
THAP1_ES_Aguilo_2017	Thap1_KO_striatum_DE.UP	23206	35	1038	1.56554	1	0.798676	0.531771	1	1	1	1	Snrnp35	0.638756
THAP1_ES_Aguilo_2017	Thap1_KO_striatum_DE.DE	23206	49	1038	2.19176	1	0.894037	0.34961	0.69922	1	1	1	Snrnp35	0.456254
THAP1_ES_Aguilo_2017	Thap1_KI_striatum_DE.DE	23206	3	1038	0.134189	0	1	0.871718	1	1	1	1		0
THAP1_ES_Aguilo_2017	Thap1_KO_striatum_DE.DOWN	23206	14	1038	0.626217	0	1	0.52685	1	1	1	1		0

## Sheet: DE_vs_THAP1_K562_hg19_ENCODE
ChIPSeq_Set	Thap1_DEG_set	Universe.Size	Gene.Set.Size	Total.Hits	Expected.Hits	Observed.Hits	Pvalue_over	Pvalue_under	Pvalue_twosided	Adjusted_Pvalue_over	Adjusted_Pvalue_under	Adjusted_Pvalue_twosided	enrichment_overlap	foldchange
THAP1_K562_hg19_ENCODE	Thap1_KO_cerebellum_DE.DE	16585	323	1444	28.1225	39	0.0230127	0.985222	0.0460254	0.161089	0.985222	0.322178	ABCA3|ABCC10|ADAT2|ARID1A|CBL|CHMP2A|CNOT1|COIL|COX4I1|CSTF2T|DENR|DEPTOR|DFNB31|EP400|FDPS|FIS1|FRS2|HIPK2|IREB2|KAT6A|KLF13|MAPK1IP1L|NDUFC2|NDUFS3|PDAP1|PDCD6IP|PGD|PHC3|RPLP2|RPS2|SIK3|SLC39A9|SPCS1|THAP1|TMEM131|UBAP2|USE1|ZBTB34|ZMAT3	1.38679
THAP1_K562_hg19_ENCODE	Thap1_KO_cerebellum_DE.UP	16585	210	1444	18.284	25	0.067532	0.957154	0.135064	0.236362	0.985222	0.472724	ABCA3|ABCC10|ADAT2|ARID1A|CBL|CNOT1|DEPTOR|DFNB31|EP400|FRS2|HIPK2|IREB2|KAT6A|KLF13|MAPK1IP1L|PDCD6IP|PGD|PHC3|SIK3|SLC39A9|THAP1|TMEM131|UBAP2|ZBTB34|ZMAT3	1.36732
THAP1_K562_hg19_ENCODE	Thap1_KO_cerebellum_DE.DOWN	16585	113	1444	9.83853	14	0.113235	0.934485	0.226469	0.264214	0.985222	0.528428	CHMP2A|COIL|COX4I1|CSTF2T|DENR|FDPS|FIS1|NDUFC2|NDUFS3|PDAP1|RPLP2|RPS2|SPCS1|USE1	1.42298
THAP1_K562_hg19_ENCODE	Thap1_KO_striatum_DE.UP	16585	33	1444	2.8732	2	0.795062	0.442697	0.885395	1	0.985222	1	BHLHE40|SNRNP35	0.696088
THAP1_K562_hg19_ENCODE	Thap1_KO_striatum_DE.DE	16585	47	1444	4.09213	2	0.924494	0.211305	0.42261	1	0.97721	0.739568	BHLHE40|SNRNP35	0.488743
THAP1_K562_hg19_ENCODE	Thap1_KO_striatum_DE.DOWN	16585	14	1444	1.21893	0	1	0.279203	0.558406	1	0.97721	0.781768		0
THAP1_K562_hg19_ENCODE	Thap1_KI_striatum_DE.DE	16585	3	1444	0.2612	0	1	0.760869	1	1	0.985222	1		0

## Sheet: GO_terms_DE_vs_THAP1_mES_Aguilo
Category	Term	Count	%	NegLog(p-value)	PValue	Genes	List Total	Pop Hits	Pop Total	Fold Enrichment	Bonferroni	Benjamini	FDR
GOTERM_BP_ALL	GO:0044260~cellular macromolecule metabolic process	21	65.625	2.75793	0.0017461	ERCC6L2, ATRAID, HINT1, CBL, UBR4, NEDD8, CSTF2T, RPS2, ZFP617, PSMA2, FIS1, NME2, RPS18, RPS14, ZFP868, PPIL3, DEPTOR, ORC6, THAP1, ZFP882, POP7	28	8038	18082	1.68717	0.738723	0.738723	2.63294
GOTERM_BP_ALL	GO:0043170~macromolecule metabolic process	22	68.75	2.64922	0.00224277	ERCC6L2, ATRAID, HINT1, CBL, UBR4, USE1, NEDD8, CSTF2T, RPS2, ZFP617, PSMA2, FIS1, NME2, RPS18, ZFP868, RPS14, PPIL3, DEPTOR, ORC6, THAP1, ZFP882, POP7	28	8886	18082	1.59884	0.821716	0.577763	3.36994
GOTERM_BP_ALL	GO:0044238~primary metabolic process	23	71.875	2.48518	0.00327206	MSMO1, ERCC6L2, ATRAID, HINT1, CBL, UBR4, USE1, NEDD8, CSTF2T, RPS2, ZFP617, PSMA2, FIS1, NME2, RPS18, ZFP868, RPS14, PPIL3, DEPTOR, ORC6, THAP1, ZFP882, POP7	28	9853	18082	1.50747	0.919304	0.567867	4.88075
GOTERM_BP_ALL	GO:0071704~organic substance metabolic process	23	71.875	2.07093	0.00849312	MSMO1, ERCC6L2, ATRAID, HINT1, CBL, UBR4, USE1, NEDD8, CSTF2T, RPS2, ZFP617, PSMA2, FIS1, NME2, RPS18, ZFP868, RPS14, PPIL3, DEPTOR, ORC6, THAP1, ZFP882, POP7	28	10445	18082	1.42203	0.998571	0.805562	12.2101
GOTERM_BP_ALL	GO:0044237~cellular metabolic process	22	68.75	2.00194	0.0099554	MSMO1, ERCC6L2, ATRAID, HINT1, CBL, UBR4, NEDD8, CSTF2T, RPS2, ZFP617, PSMA2, FIS1, NME2, RPS18, ZFP868, RPS14, PPIL3, DEPTOR, ORC6, THAP1, ZFP882, POP7	28	9794	18082	1.45061	0.99954	0.784934	14.1662
GOTERM_BP_ALL	GO:0008152~metabolic process	23	71.875	1.79246	0.0161265	MSMO1, ERCC6L2, ATRAID, HINT1, CBL, UBR4, USE1, NEDD8, CSTF2T, RPS2, ZFP617, PSMA2, FIS1, NME2, RPS18, ZFP868, RPS14, PPIL3, DEPTOR, ORC6, THAP1, ZFP882, POP7	28	10880	18082	1.36517	0.999996	0.875196	21.9812
GOTERM_BP_ALL	GO:0030163~protein catabolic process	5	15.625	1.57887	0.026371	PSMA2, ATRAID, CBL, USE1, UBR4	28	771	18082	4.18797	1	0.946715	33.504
GOTERM_BP_ALL	GO:0000028~ribosomal small subunit assembly	2	6.25	1.47101	0.0338055	RPS14, RPS2	28	23	18082	56.1553	1	0.96317	40.8479
GOTERM_BP_ALL	GO:0090304~nucleic acid metabolic process	13	40.625	1.46714	0.0341083	ERCC6L2, HINT1, NEDD8, CSTF2T, ZFP617, NME2, RPS14, ZFP868, PPIL3, ORC6, THAP1, ZFP882, POP7	28	4805	18082	1.74718	1	0.948252	41.1303
GOTERM_BP_ALL	GO:0006511~ubiquitin-dependent protein catabolic process	4	12.5	1.39475	0.0402948	PSMA2, ATRAID, CBL, UBR4	28	514	18082	5.02557	1	0.95752	46.6314
GOTERM_BP_ALL	GO:0006469~negative regulation of protein kinase activity	3	9.375	1.39459	0.0403094	ATRAID, CBL, DEPTOR	28	214	18082	9.05307	1	0.94345	46.6438
GOTERM_BP_ALL	GO:0019941~modification-dependent protein catabolic process	4	12.5	1.37593	0.0420797	PSMA2, ATRAID, CBL, UBR4	28	523	18082	4.93909	1	0.936162	48.1269
GOTERM_BP_ALL	GO:0043632~modification-dependent macromolecule catabolic process	4	12.5	1.35952	0.0437	PSMA2, ATRAID, CBL, UBR4	28	531	18082	4.86468	1	0.928622	49.4504
GOTERM_BP_ALL	GO:0034641~cellular nitrogen compound metabolic process	15	46.875	1.34522	0.0451625	ERCC6L2, HINT1, NEDD8, RPS2, CSTF2T, ZFP617, RPS18, NME2, RPS14, ZFP868, PPIL3, THAP1, ORC6, ZFP882, POP7	28	6198	18082	1.56289	1	0.920752	50.618
GOTERM_BP_ALL	GO:0033673~negative regulation of kinase activity	3	9.375	1.32802	0.0469871	ATRAID, CBL, DEPTOR	28	233	18082	8.31484	1	0.914914	52.0392
GOTERM_BP_ALL	GO:1901360~organic cyclic compound metabolic process	14	43.75	1.2627	0.0546138	MSMO1, ERCC6L2, HINT1, NEDD8, CSTF2T, ZFP617, NME2, RPS14, ZFP868, PPIL3, THAP1, ORC6, ZFP882, POP7	28	5731	18082	1.57756	1	0.932509	57.5762
GOTERM_BP_ALL	GO:0051348~negative regulation of transferase activity	3	9.375	1.23439	0.058292	ATRAID, CBL, DEPTOR	28	263	18082	7.36638	1	0.933682	60.0275
GOTERM_BP_ALL	GO:0019538~protein metabolic process	13	40.625	1.23073	0.0587855	PSMA2, FIS1, RPS18, NME2, ATRAID, RPS14, CBL, USE1, UBR4, DEPTOR, PPIL3, NEDD8, RPS2	28	5186	18082	1.61882	1	0.924598	60.3461
GOTERM_BP_ALL	GO:0044267~cellular protein metabolic process	12	37.5	1.22494	0.0595747	PSMA2, FIS1, RPS18, NME2, ATRAID, RPS14, CBL, UBR4, DEPTOR, PPIL3, NEDD8, RPS2	28	4608	18082	1.68173	1	0.91649	60.8507
GOTERM_BP_ALL	GO:0009057~macromolecule catabolic process	5	15.625	1.21433	0.0610475	PSMA2, ATRAID, CBL, USE1, UBR4	28	1010	18082	3.19696	1	0.910974	61.7765
GOTERM_BP_ALL	GO:0010467~gene expression	13	40.625	1.20893	0.0618117	HINT1, NEDD8, CSTF2T, RPS2, ZFP617, NME2, RPS18, RPS14, ZFP868, PPIL3, THAP1, ZFP882, POP7	28	5224	18082	1.60705	1	0.903037	62.2487
GOTERM_BP_ALL	GO:0051603~proteolysis involved in cellular protein catabolic process	4	12.5	1.19512	0.063809	PSMA2, ATRAID, CBL, UBR4	28	620	18082	4.16636	1	0.899917	63.4573
GOTERM_BP_ALL	GO:0042254~ribosome biogenesis	3	9.375	1.192	0.0642682	RPS18, RPS14, RPS2	28	278	18082	6.96891	1	0.89118	63.73
GOTERM_BP_ALL	GO:0006807~nitrogen compound metabolic process	15	46.875	1.16074	0.0690653	ERCC6L2, HINT1, NEDD8, RPS2, CSTF2T, ZFP617, RPS18, NME2, RPS14, ZFP868, PPIL3, THAP1, ORC6, ZFP882, POP7	28	6537	18082	1.48184	1	0.898745	66.4674
GOTERM_BP_ALL	GO:0044257~cellular protein catabolic process	4	12.5	1.14618	0.0714197	PSMA2, ATRAID, CBL, UBR4	28	650	18082	3.97407	1	0.897337	67.739
GOTERM_BP_ALL	GO:0006139~nucleobase-containing compound metabolic process	13	40.625	1.11776	0.0762505	ERCC6L2, HINT1, NEDD8, CSTF2T, ZFP617, NME2, RPS14, ZFP868, PPIL3, ORC6, THAP1, ZFP882, POP7	28	5389	18082	1.55784	1	0.903944	70.2085
GOTERM_BP_ALL	GO:0046483~heterocycle metabolic process	13	40.625	1.06105	0.0868869	ERCC6L2, HINT1, NEDD8, CSTF2T, ZFP617, NME2, RPS14, ZFP868, PPIL3, ORC6, THAP1, ZFP882, POP7	28	5497	18082	1.52724	1	0.924639	75.0367
GOTERM_BP_ALL	GO:0090501~RNA phosphodiester bond hydrolysis	2	6.25	1.05243	0.0886281	CSTF2T, POP7	28	62	18082	20.8318	1	0.921565	75.7537
GOTERM_BP_ALL	GO:0016070~RNA metabolic process	11	34.375	1.04814	0.089508	NME2, HINT1, ZFP868, RPS14, PPIL3, NEDD8, THAP1, ZFP882, CSTF2T, ZFP617, POP7	28	4331	18082	1.64019	1	0.916532	76.1087
GOTERM_BP_ALL	GO:1901575~organic substance catabolic process	6	18.75	1.03707	0.0918188	PSMA2, ATRAID, HINT1, CBL, USE1, UBR4	28	1638	18082	2.36552	1	0.91504	77.0179
GOTERM_BP_ALL	GO:0042255~ribosome assembly	2	6.25	1.03283	0.0927188	RPS14, RPS2	28	65	18082	19.8703	1	0.910238	77.3631
GOTERM_BP_ALL	GO:0006725~cellular aromatic compound metabolic process	13	40.625	1.02901	0.0935391	ERCC6L2, HINT1, NEDD8, CSTF2T, ZFP617, NME2, RPS14, ZFP868, PPIL3, ORC6, THAP1, ZFP882, POP7	28	5560	18082	1.50993	1	0.905294	77.6736

## Sheet: GO_term_DE_vs_THAP1_K562_ENCODE
Category	Term	Count	%	NegLog(p-value)	PValue	Genes	List Total	Pop Hits	Pop Total	Fold Enrichment	Bonferroni	Benjamini	FDR
GOTERM_BP_ALL	GO:0009987~cellular process	30	5.3286	1.64174	0.0228173	ZBTB34, ZMAT3, PGD, USE1, RPLP2, CNOT1, RPS2, PDAP1, DFNB31, FIS1, SLC39A9, ADAT2, THAP1, NDUFS3, FRS2, SIK3, KLF13, CBL, IREB2, NDUFC2, FDPS, ABCC10, COX4I1, ARID1A, DENR, CSTF2T, HIPK2, SPCS1, PDCD6IP, EP400	33	10541	14116	1.21741	0.999977	0.999977	28.0133
GOTERM_BP_ALL	GO:0044237~cellular metabolic process	22	3.90764	1.58082	0.0262529	ZBTB34, KLF13, PGD, CBL, IREB2, NDUFC2, FDPS, RPLP2, COX4I1, ARID1A, CNOT1, DENR, RPS2, CSTF2T, HIPK2, ADAT2, SPCS1, THAP1, NDUFS3, FRS2, SIK3, EP400	33	6636	14116	1.41812	0.999995	0.997857	31.5348
GOTERM_BP_ALL	GO:0010467~gene expression	12	2.13144	1.22074	0.0601527	ZBTB34, KLF13, HIPK2, ADAT2, RPLP2, SPCS1, THAP1, CNOT1, ARID1A, DENR, RPS2, CSTF2T	33	2999	14116	1.7116	1	0.999929	58.6641
GOTERM_BP_ALL	GO:0008152~metabolic process	23	4.08526	1.16683	0.0681039	ZBTB34, KLF13, PGD, CBL, IREB2, NDUFC2, FDPS, USE1, RPLP2, COX4I1, ARID1A, CNOT1, DENR, RPS2, CSTF2T, HIPK2, ADAT2, SPCS1, THAP1, NDUFS3, FRS2, SIK3, EP400	33	7647	14116	1.28657	1	0.99971	63.3745
GOTERM_BP_ALL	GO:0006120~mitochondrial electron transport, NADH to ubiquinone	2	0.35524	1.04075	0.0910435	NDUFC2, NDUFS3	33	42	14116	20.3694	1	0.999852	74.3173
